# Supplementary material for: Single Cell Genomics-Based Analysis of Gene Content and Expression of Prophages in a Diffuse-Flow Deep-Sea Hydrothermal System
Source: Front Microbiol. 2019 Jun 12;10:1262. doi: 10.3389/fmicb.2019.01262 (PMC6581674; doi:10.3389/fmicb.2019.01262)
Supplement: Supplementary file 1 [file Data_Sheet_1.ZIP]

Archive with 15 entries (12 files):
- Supplementary_Material3/
- Supplementary_Material3/16S_alignment_figure5A.fasta
- __MACOSX/
- __MACOSX/Supplementary_Material3/
- __MACOSX/Supplementary_Material3/._16S_alignment_figure5A.fasta
- Supplementary_Material3/16S_alignment_figure5B.fasta
- __MACOSX/Supplementary_Material3/._16S_alignment_figure5B.fasta
- Supplementary_Material3/16S_tree_figure5A.newick
- __MACOSX/Supplementary_Material3/._16S_tree_figure5A.newick
- Supplementary_Material3/16S_tree_figure5B.newick
- __MACOSX/Supplementary_Material3/._16S_tree_figure5B.newick
- Supplementary_Material3/Portal_alignment_figure2.fasta
- __MACOSX/Supplementary_Material3/._Portal_alignment_figure2.fasta
- Supplementary_Material3/Portal_tree_figure2.newick
- __MACOSX/Supplementary_Material3/._Portal_tree_figure2.newick
