# Supplementary material for: Single Cell Genomics-Based Analysis of Gene Content and Expression of Prophages in a Diffuse-Flow Deep-Sea Hydrothermal System
Source: Front Microbiol. 2019 Jun 12;10:1262. doi: 10.3389/fmicb.2019.01262 (PMC6581674; doi:10.3389/fmicb.2019.01262)
Supplement: Supplementary file 1 [file Data_Sheet_1.ZIP › Supplementary_Material3/16S_alignment_figure5A.fasta]

>Borrelia_parkeri__(gi|659365043)
-------------------AAAAUAACGAAGAGUUUGAUCCUGGCUUAGAACUAACGCUGGCAGUGCGUCUUAAGCAUGCAAGUCAGACGG-AA--UGU-----AGCAAU-----AC--AUUCAGUGGCGAACGGGUGAGUAACGCGUGGAUAAUCUACCUAUGAGAUGGGGAUAACUAUUAGAAAUAGUAGCUAAUACCGAAUAAGGUCAAU--U-G-AGAUG-UUA--AUUGAUGAAAGGAAGCCUUU-AAAGCUUCGCUUGUAGAUGAGUCUGCGUCUUAUUA--GCUAGUUGGUAGGGUAAGAGCCUACCAAGGCUAUGAUAAGUAACCGGCCUGAGAGGGUGAACGGUCACACUGGAACUGAGAUACGGUCCAGACUCCUACGGGAGGCAGCAGCUAAGAAUCUUCCGCAAUGGGCGAAAGCCUGACGGAGCGACACUGCGUGAACGAAGAAGGUCGAAAGAUUGUAAAGUUCUUUUAUAAAUGAGGAAUAAGCUUUGUAGGAAAUGACAAGGUGAUGACGUUAAUUUAUGAAUAAGCCCCGGCUAAUUACGUGCCAGCAGCCGCGGUAAUACGUAAGGGGCGAGCGUUGUUCGGGAUUAUUGGGCGUAAAGGGUGAGUAGGCGGAUAUGUAAGUCUAUGCGUAAAAUACCACAGCUCAACUGUGGAACUAUGCUGGAAACUGCAUGACUAGAGUCUGAUAGGGGAAGUUAGAAUUCCUGGUGUAAGGGUGGAAUCUGUUGAUAUCAGGAAGAAUACC-AGAGGCGAAGGCGAACUUCUGGGUCAAGACUGACGCUGAGUCACGAAAGCGUAGGGAGCGAACAGGAUUAGAUACCCUGGUAGUCUACGCUGUAAACGAUGCACACUUGGUG-UU--AAUC--GAAA--GGUUAG-UACCGAAGCUAACGUGUUAAGUGUGCCGCCUGGGGAGUAUGCUCGCAAGAGUG-AAACUCAAAGGAAUUGACGGGGGCCCGCACAAGCGGUGGAGCAUGUGGUUUAAUUCGAUGAUACGCGAGGAACCUUACCAGGGCUUGACAUAUACAGGAUGUAGUUAGAGAUAACUAUUCCCCGUUUGGGGUCUGUAUACAGGUGCUGCAUGGUUGUCGUCAGCUCGUGCUGUGAGGUGUUGGGUUAAGUCCCGCAACGAGCGCAACCCUUAUUGUCUGUUACCAGCAUGUAA-AGA-UGGGGACUCAGACGAGACUGCCGGUGAUAAGCCGGAGGAAGGUGGGGAUGACGUCAAAUCAUCAUGGCCCUUAUGUCCUGGGCUACACACGUGCUACAAUGGCCUGUACAAAGCGAUGCGAAACAGUGAUGU-GAAGCAAAACGCAUAAAGCAGGUCUCAGUCCAGAUUGAAGUCUGAAACUCGACUUCAUGAAGUUGGAAUCGCUAGUAAUCGUAUAUCAG-AAUGAUACGGUGAAUACGUUCUCGGGCCUUGUACACACCGCCCGUCACACCACCCGAGUUGAGGAUACCCGAAGCUAUUAUUCUAACCCG-CA-AGGGAGGAAGGUAUCUAAGGUAUGUUUAGUGAGGGGGGUGAAGUCGUAACAAGGUAGCCGUACUGGAAAGUGUGGCUGGAUCACCUCCUUUCUAA
>Borrelia_afzelii_HLJ01_(gi|444304237)
-----------------------------AGAGUUUGAUCCUGGCUUAGAACUAACGCUGGCAGUGCGUCUUAAGCAUGCAAGUCAAACGG-AA--UGU-----AGCAAU-----AC--AUUUAGUGGCGAACGGGUGAGUAACGCGUGGAUGAUCUACCUAUGAGAUGGGGAUAACUACUAGAAAUAGUAGCUAAUACCGAAUAAGGUCAAU--U-A-AUUUG-UUA--AUUGAUGAAAGGAAGCCUUU-AAAGCUUCGCUUGUAGAUGAGUCUGCGUCUUAUUA--GUUAGUUGGUGGGGUAAAUGCCUACCAAGACGAUGAUAAGUAACCGGCCUGAGAGGGUGAACGGUCACACUGGAACUGAGAUACGGUCCAGACUCCUACGGGAGGCAGCAGCUAAGAAUCUUCCGCAAUGGGCGAAAGCCUGACGGAGCGACACUGCGUGAAUGAAGAAGGUCGAAAGAUUGUAAAAUUCUUUUAUAAAUGAGGAAUAAGCUUUGUAGGAAAUGACAAAGCGAUGACGUUAAUUUAUGAAUAAGCCCCGGCUAAUUACGUGCCAGCAGCCGCGGUAAUACGUAAGGGGCGAGCGUUGUUCGGGAUUAUUGGGCGUAAAGGGUGAGUAGGCGGAUAUAUAAGUCUAUGCAUAAAAUACCACAGCUCAACUGUGGAGCUAUGUUGGAAACUAUAUGUCUAGAGUCUGAUAGAGGAAGUUAGAAUUUCUGGUGUAAGGGUGGAAUCUGUUGAUAUCAGGAAGAAUACC-GGAGGCGAAGGCGAACUUCUGGGUCAAGACUGACGCUGAGUCACGAAAGCGUAGGGAGCAAACAGGAUUAGAUACCCUGGUAGUCUACGCUGUAAACGAUGCACACUUGGUG-UU--AACU--AAA---AGUUAG-UACCGAAGCUAACGUGUUAAGUGUGCCGCCUGGGGAGUAUGCUCGCAAGAGUG-AAACUCAAAGGAAUUGACGGGGGCCCGCACAAGCGGUGGAGCAUGUGGUUUAAUUCGAUGAUACGCGAGGAACCUUACCAGGGCUUGACAUAUAUAGGAUAUAGUUAGAGAUAAUUAUUCCCCGUUUGGGGUCUAUAUACAGGUGCUGCAUGGUUGUCGUCAGCUCGUGCUGUGAGGUGUUGGGUUAAGUCCCGCAACGAGCGCAACCCUUGUUAUCUGUUACCAGCAUGUAA-UGA-UGGGGACUCAGAUAAGACUGCCGGUGAUAAGUCGGAGGAAGGUGAGGAUGACGUCAAAUCAUCAUGGCCCUUAUGUCCUGGGCUACACACGUGCUACAAUGGCCUGUACAAAGCGAAGCGAAACAGUGAUGU-GAAGCAAAACGCACAAAGCAGGUCUCAGUCCGGAUUGAAGUCUGAAACUCGACUUCAUGAAGUUGGAAUCGCUAGUAAUCGUAUAUCAG-AAUGAUACGGUGAAUACGUUCUCGGGCCUUGUACACACCGCCCGUCACACCACCCGAGUUGAGGAUACCCGAAGCUAUUAUUCUAACCCG-UA-AGGGAGGAAGGUAUUUAAGGUAUGUUUAGUGAGGGGGGUGAAGUCGUAACAAGGUAGCCGUACUGGAAAGUGCGGCUGGAUCACCU---------
>Borrelia_sinica_strain_CMN3_(gi|315614511)
-------------------------------------------GCUUAGAACUAACGCUGGCAGUGCGUCUUAAGCAUGCAAGUCAAACGG-GA--UGU-----AGCAAU-----AC--AUUCAGUGGCGAACGGGUGAGUAACGCGUGGAUGAUCUACCUAUGAGAUGGGGAUAACUAUUAGAAAUAGUAGCUAAUACCGAAUAAGGUCAAU--U-A-AUUUG-UUA--AUUGAUGAAAGGAAGCCUUU-AAAGCUUCGCUUGUAGAUGAGUCUGCGUCUUAUUA--GUUAGUUGGUAGGGUAAAUGCCUACCAAGGCAAUGAUAAGUAACCGGCCUGAGAGGGUGAACGGUCACACUGGAACUGAGAUACGGUCCAGACUCCUACGGGAGGCAGCAGCUAAGAAUCUUCCGCAAUGGGCGAAAGCCUGACGGAGCGACACUGCGUGAAUGAAGAAGGUCGAAAGAUUGUAAAAUUCUUUUAUAAAUGAGGAAUAAGCUUUGUAGGAAAUGAUAAAGCGAUGACGUUAAUUUAUGAAUAAGCCCCGGCUAAUUACGUGCCAGCAGCCGCGGUAAUACGUAAGGGGCGAGCGUUGUUCGGGAUUAUUGGGCGUAAAGGGUGAGUAGGCGGAUAUGUAAGUCUAUGCAUAAAAUACCACAGCUCAACUGUGGAACUAUGUUGGAAACUAUAUAUCUAGAGUCUGAUAGAGGAAGUUAGAAUUUCUGGUGUAAGGGUGGAAUCUGUUGAUAUCAGAAAGAAUACC-GGAGGCGAAGGCGAACUUCUGGGUCAAGACUGACGCUGAGUCACGAAAGCGUAGGGAGCAAACAGGAUUAGAUACCCUGGUAGUCUACGCUGUAAACGAUGCACACUUGGUG-UU--AACU--AAA---AGUUAG-UACCGAAGCUAACGCGUUAAGUGUGCCGCCUGGGGAGUAUGCUCGCAAGAGUG-AAACUCAAAGGAAUUGACGGGGGCCCGCACAAGCGGUGGAGCAUGUGGUUUAAUUCGAUGAUACGCGAGGAACCUUACCAGGGCUUGACAUAUAUAGGAUAUAGUUAGAGAUAAUUAUUCCCCGUUUGGGGUCUAUAUACAGGUGCUGCAUGGUUGUCGUCAGCUCGUGCUGUGAGGUGUUGGGUUAAGUCCCGCAACGAGCGCAACCCUUGUUAUCUGUUACCAGCAUGUAA-UGG-UGGGGACUCAGAUAAGACUGCCGGUGAUAAGUCGGAGGAAGGUGAGGAUGACGUCAAAUCAUCAUGGCCCUUAUGUCCUGGGCUACACACGUGCUACAAUGGCCUGUACAAAGCGAAGCGAAGCAGUGAUGU-GAAGCAAAACGCAUAAAGCAGGUCUCAGUCCGGAUUGAAGUCUGAAACUCGACUUCAUGAAGUUGGAAUCGCUAGUAAUCGUAUAUCAG-AAUGAUACGGUGAAUACGUUCUCGGGCCUUGUACACACCGCCCGUCACACCACCCGAGUUGAGGAUACCCGAAGCUAUUAUUCUAACCCG-UA-AGGGAGGAAGGUAUUUAAGGUAUGUUUAGUGAGGGGGGUGAAGUCGUAACAAGGUAGCCGUACUGGAAAGUGCGGCUG-----------------
>Spirochaeta_aurantia_strain_J1_(gi|559795193)
-------------------------------AGUUUGAUCCUGGCUCAGAACGAACGCUGGCGGCACGUUUUAAGCAUGCAAGUCGAAUG--GCAGUGG----GGGCAACC----CCA-UGAGAAUGGCGAACGGGUGAGUAACACGUAGGUGAUCUGCCUGACGGAUGGGGAUAGCUUGUGGAAACACAGGGUAAUACCGAAUGAGCUGACGA-G-A-CUUUG-GUU-UUGUUAGUAAA-GGUGC-UAC-G--GCACCGCCGACAGAGGAGCCUGCGGCUGAUUA--GCUAGUUGGUGGGGUAAAGGCCUACCAAGGCGACGAUCAGUAGCCGGCCUGAGAGGGUGUACGGCCACACUGGAACUGAGACACGGUCCAGACUCCUACGGGAGGCAGCAGCUAAGAAUCUUCCGCAAUGGGCGAAAGCCUGACGGAGCGAUGCCGCGUGAUCGAUGAAGGUCGAGAGAUUGUAAAGAUCUUUUCUACAUGAGGAAUAAGUCUGGGAGGGAAUGCCUGGAUGAUGACGUUAGUGUAGGAAUAAGCCCCGGCUAAUUACGUGCCAGCAGCCGCGGUAACACGUAAGGGGCGAGCGUUGUUCGGAAUUAUUGGGCGUAAAGGGCACGCAGGCGGUUAUGCAAGUCUG-AUGUGAAAUCUCCGGGCUUAACUCGGAAUCCGCGUUGGAAACUGCAUGACUAGAGUAUUAGAGGGGGAGUCGGAAUUCCUAGUGUAGGGGUGAAAUCUGUUGAUAUUAGGAAGAACACC-GGUGGCGAAGGCGGACUCCUGGCUGAAUACUGACGCUGAGGUGCGAAAGCAUAGGGAGCAAACAGGAUUAGAUACCCUGGUAGUCUAUGCUGUAAACGAUGUGCACUUGGUG-UU--GGGCCGAUUA-GGUUCAG-UGCCGUAGCUAACGCGAUAAGUGCACCGCCUGGGGAGUAUGCCCGCAAGGGUG-AAACUCAAAGGAAUUGACGGGGGCCCGCACAAGCGGUGGAUUAUGUGGUUUAAUUCGAUGAUACGCGAGAAACCUUACCAGGGUUUGACAUGCACAGGAAUAGUUUAGAGAUAGGCUAGC-CCGCAAGG-GUCUGUGCACAGGUGCUGCAUGGCUGUCGUCAGCUCGUGCCGUGAGGUGUUGGGUUAAGUCCCGCAACGAGCGCAACCCCUAUUGCCAGUUACCAUCAU-UUAG--U-UGGGGACUCUGGCGAGACUGCCGGUGACAAACCGGAGGAAGGUGGGGAUGACGUCAAGUCAUCAUGGCCCUUAUGUCCUGGGCUACACACGUAAUACAAUGGUCGGUACAGAGGGUUGCGAAGCUGUGAAGU-GAAGCUAAUCUCAAAAAACCGAUCUCAGUUCGGAUUGGAGUCUGAAACUCGACUCCAUGAAGGUGGAAUCGCUAGUAAUCGCACAUCAGC-AUGGUGCGGUGAAUACGUUCCCGGGCCUUGUACACACCGCCCGUCACACCACCCGAGUUGGGGAUACCCGAAGCCGCUAGACUAACCUG-CA-AGGGGGGUCGGCGUCUAAGGAAUGCCUGGUGAGGGGGGUGAAGUCGUAACAAGGUAGCCGUACCGGAAGGUGCGGCUGGAUCACCUCCUUU----
>Spirochaeta_cellobiosiphila_strain_SIP1_(gi|343205979)
--------------------------------------UCCUGGCUCAGAACGAACGCUGGCGGCGCGUUUUAAGCAUGCAAGUCGAACGG-GA--UUCA-AGUGCUUGCACUU-GA--UGAGAGUGGCGAACGGGUGAGUAACACGUAGGUGAUCUACCUAGAAGUUGGGGAUAGCUCAUGGAAACAUGGGGUAAUACCGAAUGAGCUUUUAG-A-A-CUAUG-GUU-UUAAAAGGAAA-GGAGC-UUA-G--GCUUCGCUUUUAGAUGAGCCUGCGCACUAUUA--GCUAGUUGGUGGGGUAAGAGCCUACCAAGGCAACGAUAGUUAGCCGGCCUGAGAGGGUGACCGGCCACACUGGGACUGAGACACGGCCCAGACUCCUACGGGAGGCAGCAGCUAAGAAUCUUCCGCAAUGGUCGCAAGACUGACGGAGCGACGCCGCGUGGACGAAGAAUGUCGAGAGAUUGUAAAGUCCUUUUAUACAUGAGGAAUAACCCUUAGAGGAAAUGCUAGGGGGAUGACGUUAAUGUAUGAAUAAGCCCCGGCUAAUUACGUGCCAGCAGCCGCGGUAAUACGUAAGGGGCGAGCGUUGUUCGGAAUUAUUGGGCGUAAAGGGAGCGCAGGCUGUUUCAUAAGUCUG-AUGUGAAAGACCGCAGCUUAACUGCGGAAACGCGUUGGAAACUGUGUAACUUGAAUCACGGAGGGGGAGAUGGAAUUCCUAGUGUAGGGGUGAAAUCUGUUGAUAUUAGGAAGAACACCGGA-GGCGAAGGCGAUCUCCUGGCCGAUGAUUGACGCUGAGGCUCGAAAGCGUAGGGAGCGAACAGGAUUAGAUACCCUGGUAGUCUACGCCGUAAACGAUGUGCACUUGGUG-UU--GGGGAGUUAU--UCUCAG-UGCCGAAGUAAACGCGAUAAGUGCACCGCCUGGGGAGUAUGCCGGCAACGGUG-AAACUCAAAGGAAUUGACGGGGGCCCGCACAAGCGGUGGAGCAUGUGGUUUAAUUCGAUGAUACGCGAGGAACCUUACCAGGGCUUGACAUAUACAGGACGGCAGUAGAGAUAUUGCUUC-CCUUCGGG-GCUUGUAUACAGGUGCUGCAUGGUUGUCGUCAGCUCGUGCCGUGAGGUGUUGGGUUAAGUCCCGCAACGAGCGCAACCCCUAUUGUCUGUUGCCAGCAU-UAAG--U-UGGGGACUCAGGCAAGACUGCCGGUGACAAACCGGAGGAAGGUGGGGAUGACGUCAAAUCAUCAUGGCCCUUAUGUCCUGGGCUACACACGUGCUACAAUGGCCAGUACAGAGUGAUGCGAAGCCGCGAGGU-GGAGCCAAACGCAGAAAGCUGGUCUCAGUUCGGAUUGGAGUCUGAAACUCGACUCCAUGAAGGUGGAAUCGCUAGUAAUCGCGCAUCAGC-AUGGCGCGGUGAAUACGUUCCCGGGCCUUGUACACACCGCCCGUCACACCACCCGAGUUGGGGGUACCCGAAGUCGCUCGUCUAACCUG-CA-AA---------------------------------------------------------------------------------------------
>Spirochaeta_isovalerica_strain_DSM_(gi|645319770)
------------------------------GAGUUUGAUCCUGGCUCAGAACGAACGCUGGCGGCGCGUUUUAAGCAUGCAAGUCGAACGG-UA--GAG--AUCCUUCGGGGU--CU--UGAGAGUGGCGAACGGGUGAGUAACACGUAGAUGAUCUGCCUUGAAGUUGGGGAUAGCCCAUAGAAAUAUGGGGUAAUACCGGAUAAUCUCUUUU-U-A-CUUUG-GUG-AAUAGAGGAAA-GGGGC-UUC-G--GCCUCGCUUUAAGAUGAGUCUGCGGCUGAUUA--GCUAGUUGGUAGGGUAAAGGCCUACCAAGGCGACGAUCAGUAGCCGGCCUGAGAGGGUGACCGGCCACAUUGGGACUGAGACACGGCCCAAACUCCUACGGGAGGCGGCAGCUAAGAAUCUUCCGCAAUGGGCGCAAGCCUGACGGAGCGACGCCGCGUGGACGAAGAAUGCCGAGAGGUUGUAAAGUCCUUUUAUUUGCGAAGAAUAAUAACCGUAGGUAAUGACGGUUAGAUGACGUUAGCUUAUGAAUAAGCUCCGGCCAAUUACGUGCCAGCAGCCGCGGUAACACGUAAGGAGCGAGCGUUGUUCGGAAUUAUUGGGCGUAAAGGGCAUGUAGGCGGUUUUGUAAGUCUG-GUGUGAAAUACUACAGCUUAACUGUGGGAACGCACUGGAAACUGUGAGACUAGAAUCAGUGAGGGGUAACCGGAAUUCCUUGUGUAGGGGUGAAAUCUGUUGAUAUAAGGAAGAACACC-GAUGGCGAAGGCAGGUUACUGGCGCAUGAUUGACGCUGAUGUGCGAAAGCGUAGGGAGCGAACAGGAUUAGAUACCCUGGUAGUCUACGCUGUAAACGAUGUGCACUUGGUG-UU--GGGGUUACUAAGCCUCAG-UGCCGAAGCUAACGCGUUAAGUGCACCGCCUGGGGAGUAUGCCGGCAACGGUG-AAACUCAAAGGAAUUGACGGGGGCCCGCACAAGCGGUGGAGCAUGUGGUUUAAUUCGAUGAUACGCGAGAAACCUUACCAGGGUUUGACAUGUUUAUGAUCGUCAUAGAGAUAUGAUUUUCCCUUCGGGGACAUUUAUACAGGUGCUGCAUGGUUGUCGUCAGCUCGUGCCGUGAGGUGUUGGGUUAAGUCCCGCAACGAGCGCAACCCCUAUUGUCUGUUACCAUCAU-UAAG--U-UGGGGACUCAGGCAAGACUGCCGGUGACAAACCGGAGGAAGGUGGGGACGACGUCAAAUCAUCAUGGCCCUUAUAUCCUGGGCUACACACGUGCUACAAUGGCCGGUACAGAGUGAUGCGAAGCCGCGAGGU-GGAGCCAAACGCAAAAAGCCGGUCUCAGUUCGGAUUGGAGUCUGAAACUCGACUCCAUGAAGGUGGAAUCGCUAGUAAUCGCGCAUCAGC-AUGGCGCGGUGAAUACGUUCCCGGGCCUUGUACACACCGCCCGUCACACCACCCGAGUUGGGGGUACCCGAAGUCGCUAGUCUAACCUG-CA-AAGGAGGACGGCGCCGAAGGUAUGCCUGGUAAGGGGGGUGAAGUCGUAACAAGGUAGCCGUACUGGAAAGUGCGGCUGGAUCACCUCCUUU----
>Spirochaeta_isovalerica_strain_MA-2_(gi|559795209)
-------------------------------AGUUUGAUCCUGGCUCAGAACGAACGCUGGCGGCGCGUUUUAAGCAUGCAAGUCGAACGG-UA--GAG--AUCCUUCGGGGU--CU--UGAGAGUGGCGAACGGGUGAGUAACACGUAGAUGAUCUGCCUUGAAGUUGGGGAUAGCCCAUAGAAAUAUGGGGUAAUACCGGAUAAUCUCUUUU-U-A-CUUUG-GUG-AAUAGAGGAAA-GGGGC-UUC-G--GCCUCGCUUUAAGAUGAGUCUGCGGCUGAUUA--GCUAGUUGGUAGGGUAAAGGCCUACCAAGGCGACGAUCAGUAGCCGGCCUGAGAGGGUGACCGGCCACAUUGGGACUGAGACACGGCCCAAACUCCUACGGGAGGCAGCAGCUAAGAAUCUUCCGCAAUGGGCGCAAGCCUGACGGAGCGACGCCGCGUGGACGAAGAAUGCCGAGAGGUUGUAAAGUCCUUUUAUUUGCGAAGAAUAAUAACCGUAGGUAAUGACGGUUAGAUGACGUUAGCUUAUGAAUAAGCUCCGGCCAAUUACGUGCCAGCAGCCGCGGUAACACGUAAGGAGCGAGCGUUGUUCGGAAUUAUUGGGCGUAAAGGGCAUGUAGGCGGUUUUGUAAGUCUG-GUGUGAAAUACUACAGCUUAACUGUGGGAACGCACUGGAAACUGUGAGACUAGAAUCAGUGAGGGGUAACCGGAAUUCCUUGUGUAGGGGUGAAAUCUGUUGAUAUAAGGAAGAACACC-GAUGGCGAAGGCAGGUUACUGGCGCAUGAUUGACGCUGAUGUGCGAAAGCGUAGGGAGCGAACAGGAUUAGAUACCCUGGUAGUCUACGCUGUAAACGAUGUGCACUUGGUG-UU--GGGGUUACUAAGCCUCAG-UGCCGAAGCUAACGCGUUAAGUGCACCGCCUGGGGAGUAUGCCGGCAACGGUG-AAACUCAAAGGAAUUGACGGGGGCCCGCACAAGCGGUGGAGCAUGUGGUUUAAUUCGAUGAUACGCGAGAAACCUUACCAGGGUUUGACAUGUUUAUGAUCGUCAUAGAGAUAUGAUUUUCCCUUCGGGGACAUUUAUACAGGUGCUGCAUGGUUGUCGUCAGCUCGUGCCGUGAGGUGUUGGGUUAAGUCCCGCAACGAGCGCAACCCCUAUUGUCUGUUACCAUCAU-UAAG--U-UGGGGACUCAGGCAAGACUGCCGGUGACAAACCGGAGGAAGGUGGGGACGACGUCAAAUCAUCAUGGCCCUUAUAUCCUGGGCUACACACGUGCUACAAUGGCCGGUACAGAGUGAUGCGAAGCCGCGAGGU-GGAGCCAAACGCAAAAAGCCGGUCUCAGUUCGGAUUGGAGUCUGAAACUCGACUCCAUGAAGGUGGAAUCGCUAGUAAUCGCGCAUCAGC-AUGGCGCGGUGAAUACGUUCCCGGGCCUUGUACACACCGCCCGUCACACCACCCGAGUUGGGGGUACCCGAAGUCGCUAGUCUAACCUG-CA-AAGGGGGACGGCGCCGAAGGUAUGCCUGGUAAGGGGGGUGAAGUCGUAACAAGGUAGCCGUACUGGAAAGUGCGGCUGGAUCACCUCCUUU----
>Spirochaeta_litoralis_strain_R1_(gi|559795145)
--------------------------------GUUUGAUCCUGGCUCAGAACGAACGCUGGCGGCGCGUUUUAAGCAUGCAAGUCGAACGG-GA--UCUGAGGUGCUUGCACCUUGG--UGAGAGUGGCGAACGGGUGAGUAACGCGUAGGUGAUCUACCUUUUAGUUGGGGAUAGCCCAUGGAAACAUGGGGUAAUACCGAAUAAUCUCAUU--G-A-UUUUG-UUU--AAUGAGGAAA-GGGGC-GUU-U--GCCUCGCUGAAAGAUGAGCCUGCGUAUGAUUA--GCUAGUUGGUGGGGUAAUUGCCUACCAAGGCGACGAUCAUUAGCCGGCCUGAGAGGGUGACCGGCCACAUUGGGACUGAGACACGGCCCAGACUCCUACGGGAGGCAGCAGCUAAGAAUCUUCCGCAAUGGACGCAAGUCUGACGGAGCGACGCCGCGUGUGCGAAGAAUGUCGAGAGAUUGUAAAGCACUUUUAUAUGUGAGGAAUAACAGUAUCAGGAAAUGGGUAUUGGAUGACGUUAGCAUAUGAAUAAGCUCCGGCCAAUUACGUGCCAGCAGCCGCGGUAACACGUAAGGAGCGAGCGUUGUUCGGAAUUAUUGGGCGUAAAGGGCAUGUAGGCGGUUUUGUAAGUCCG-AUGUGAAAGCGUGCAGCUUAACUGCAUUGUUGCGUUGGAAACUGCGAGACUAGAAUCCGAGAGGGGUAAGUGGAAUUCCUAGUGUAGGGGUGAAAUCUGUUGAUAUUAGGAAGAACACCAGA-GGCGAAGGCGACUUGCUGGCUCUGGAUUGACGCUGAGGUGCGAAAGCGUAGGUAGCGAACAGGAUUAGAUACCCUGGUAGUCUACGCCGUAAACGAUGUACACUUGGUGUCU--GGAUC-AUGA-GAUCUAGGUGCCGUAGCUAACGCGUUAAGUGUACCGCCUGGGGAGUAUGCCGGCAACGGUG-AAACUCAAAGGAAUUGACGGGGGCCCGCACAAGCGGUGGAGCAUGUGGUUUAAUUCGAUGAUACGCGAGAAACCUUACCAGGGCUUGACAUAUACAGGACGGCAYUAGAGAUAGUGUUUUCUCUUCGGAGACUUGUAUACAGGUGCUGCAUGGUUGUCGUCAGCUCGUGCCGUGAGGUGUUGGGUUAAGUCCCGCAACGAGCGCAACCCCUGUUGUAUGUUACCAUCAU-UAA--GU-UGGGGACUCAUGCAAGACUGCCGGUGACAAACCGGAGGAAGGUGGGGAUGACGUCAAAUCAUCAUGGCCCUUAUGUCCUGGGCUACACACGUGCUACAAUGGCCGGUACAGAGUGAUGCGAAGCCGCGAGGU-GAAGCAAAACGCAUAAAGCCGGUCUCAGUUCGGAUUGGAGUCUGAAACUCGACUCCAUGAAGGUGGAAUCGCUAGUAAUCGCGCAUCAGC-AUGGCGCGGUGAAUACGUUCCCGGGCCUUGUACACACCGCCCGUCACACCACCCGAGUCGGGGGUACCCGAAGUCAGCAGGCUAACC-U-UCUU-GGAGGCCGCUGCCGAAGGUAUGCUCGGUAAGGGGGGUGAAGUCGUAACAAGGUAGCCGUACCGGAAGGUGCGGCUGGAUCACCUCCUUU----
>Spirochaeta_perfilievii_strain_P_(gi|636559145)
----------------------------------------------------------UGGCGGCACGUUUUAAGCAUGCAAGUCGAGCGG-UA--GGA--AGUGCUUGCACUU-CC---GAGAGUGGCGAACGGGUGAGUAACACGUAGAUGAUCUACCUUUUAGUUGGGGAUAGCCCAUGGAAACAUGGAGUAAUACCGAAUAAUCUCUUUA-A-G-CUUUA-GCU-UUUAGAGGAAA-GCAGC-GUU-U--GCUGCGCUGAAAGAUGAGUCUGCGCACUAUUA--GCUAGUUGGUGGGGUAAGAGCCUACCAAGGCGACGAUAGUUAGCCGACCUGAGAGGGUGAUCGGCCACAUUGGGACUGAGACACGGCCCAGACUCCUACGGGAGGCAGCAGCUAAGAAUCUUCCGCAAUGGACGAAAGUCUGACGGAGCGAUGCCGCGUGGAUGAAGAAUGCAGAGAUGUUGUAAAAUCCUUUUAUAG-UGAGGAAUAAAACUACUAGGAAAUGAGUAGUAGAUGACGUUAGCUCAUGAAUAAGCUCCGGCCAAUUACGUGCCAGCAGCCGCGGUAACACGUAAGGAGCGAGCGUUGUUCGGAAUUAUUGGGCGUAAAGGGCGUGUAGGCGGUUAAUUAAGUCUU-GUUUGAAAGACCGGUGCUCAACACCGGAAACGGACAGGAAACUGAUUAACUAGAAUCCGGNAGGGAAAUGUGGAAUUUCUAGUGUAGGGGUGAAAUCUGUUGAUAUUAGAAAGAACACC-AAUGGCGAAGGCAACAUUUUGGCC-UGGAUUGACGCUGAGGCGCGAAAGCAUAGGGAGCAAACAGGAUUAGAUACCCUGGUAGUCUAUGCCGUAAACUUUGUACACUUGGUG-UC--GGGG-GUCAAA-CCUCGG-UACCGAAGCUAACGCGUUAAGUGUACCGCCUGGGGAGUAUGCCGGCAACGGUG-AAACUCAAAGGAAUUGACGGGGGCCCGCACAAGCGGUGGAGCAUGUGGUUUAAUUCGAUGAUACGCGAGGAACCUUACCAGGGUUUGACAUAUUAGUGACCGUUCUAGAGAUAGUUCUUUCCUUUCGGGGACACUAUUACAGGUGCUGCAUGGCUGUCGUCAGCUCGUGCCGUGAGGUGUUGGGUUAAGUCCCGCAACGAGCGCAACCCCUAUCGUAUGUUACCAUCAU-UAAG--U-UGGGGACUCAUGCGAGACUGCCGGUGACAAACCGGAGGAAGGUGGGGACGACGUCAAGUCAUCAUGGCCCUUAUACCCUGGGCUACACACGUGCUACAAUGGCCGGUACAGAGUGAUGCGAAGCCGCGAGGU-GGAGCUAACCGCAAAAAGCCGGUCUCAGUUCGGAUUGGAGUCUGAAACUCGACUCCAUGAAGGUGGAAUCGCUAGUAAUCGCAUAUCAGC-AUGAUGCGGUGAAUACGUUCCCGGGCCUUGUACACACCGCCCGUCACACCACCCGAGUUGGGGGUACCCGAAGUCGUUAGUCUAACCUU-UA-U-GGAGGACGGGGCCGAA-----------------------------------------------------------------------------
>Spirochaeta_thermophila_strain_DSM_(gi|444439480)
-----------------------------AGAGUUUGAUCCUGGCUCAGAACGAACGCUGGCGGCGCGUCUUAGGCAUGCAAGUCGAGCGG-UA--GGG-UGGUGCUUGCACC-ACC--UGAGAGCGGCGGACGGGUGAGUAACACGUAGGUGACCUAUCCUCAGGUUGGGGAUAGCCCGUGGAAACACGGGGUAAUACCGGAUGGCCUCUUAU-G-G-CUGUG-GCU-AUAGGAGGAAA-GGCCC-GAUAA--GGGUCGCCUGAGGAGGGGCCUGCGGCCCAUUA--GCUAGUUGGUAGGGUAACGGCCUACCAAGGCGACGAUGGGUAGGGGGUCUGAGAGGAUGGCCCCCCACACUGGGACUGAGACACGGCCCAGACUCCUACGGGAGGCAGCAGCCAAGAAUCUUCCGCAAUGGGCGAAAGCCUGACGGAGCGACGCCGCGUGGGGGAAGAAGGCCGGAAGGUUGUAAACCCCUUUUCCCAGGGAAGAAUAAGGGCGGGAGGUAAUGCCCGUCUGAUGACGUUACCUGGGGAAUAAGCCCCGGCUAACUACGUGCCAGCAGCCGCGGUAAUACGUAGGGGGCGAGCGUUGUUCGGAAUUACUGGGCGUAAAGGGGGCGCAGGCGGUCUGGCAAGUCUG-GUGUAAAAGGCUACGGCUCAACCGUAGUG-UGCACCGGAAACUGCUGGGCUGGAGUCCCGGAGGGGGAGCUGGAAUUCCCGGUGUAGGGGUGAAAUCUGUAGAUAUCGGGAGGAACGCC-GGAGGCGAAGGCGAGCUCCUGGCCGGAGACUGACGCUGAGGCCCGAAAGCGUGGGGAGCGAACAGGAUUAGAUACCCUGGUAGUCCACGCCGUAAACGAUGUGCACUAGGCG-UU--GGGCC-UUGGAGGCUCGG-UGCCGAAGCUAACGCGUUAAGUGCACCGCCUGGGGAGUAUGCCGGCAACGGUG-AAACUCAAAGGAAUUGACGGGGGCCCGCACAAGCGGUGGAGCAUGUGGUUUAAUUCGAUGAUACGCGAGGAACCUUACCAGGGCUUGACAUCUACCGGGCGGCUGCAGAGAUGCAGCUUCCCCGCGAGGGGCUGGUAGACAGGUGCUGCAUGGCUGUCGUCAGCUCGUGCCGUGAGGUGUUGGGUUAAGUCCCGCAACGAGCGCAACCCCUGCCGUCUGUUGCCAUCGGGUGA-AGC-CGGGCACUCAGGCGGGACUGCCGGUGACAAACCGGAGGAAGGUGGGGAUGACGUCAAGUCAUCAUGGCCCUGAUGCCCUGGGCUACACACGUGCUACAAUGGCCGGUACAGAGGGAGGCGAAGCCGCGAGGC-GGAGCAAAUCCCAGAAAGCCGGUCUCAGUACGGAUUGGAGUCUGAAACCCGACUCCAUGAAGGUGGAAUCGCUAGUAAUCGCGCAUCAGCCAUGGCGCGGUGAAUGCGUUCCCGGGCCUUGUACACACCGCCCGUCACACCACCCGAGUCGGGGGUACCCGAAGCCGGUAGCCUAACCCG-UA-AGGGAGGGCGCCGUCGAAGGUACGCCUGGUGAGGGGGGUGAAGUCGUAACAAGGUAGCCGUACCGGAAGGUGCGGCUGGAUCACCU---------
>Sphaerochaeta_globosa_strain_Buddy_(gi|636558551)
-----------------------------AGAGUUUGAUCCUGGCUCAGAACGAACGCUGGCGGCGCGUUUUAAGCAUGCAAGUCGAGCGG-CA--AGG---GCCUUCGGGC---CC--CUAGAGCGGCGGACGGGUGAGUAACACGUGGACAAUCUGCCCCCCGGUCCGGGAUAGCCCAGGGAAACCUGGAUUAAUACCGGAUGAGACGGGACCC-G-CGAGG-GCGGGAUCCGGGAAA-GGCGC-UAC-G--GCGCCGCCGGGGGAUGAGUCUGCGUCCCAUUA--GCUAGACGGCGGGGUAACGGCCCACCGUGGCGUCGAUGGGUAGCCGGCCUGAGAGGGUGAACGGCCACAUUGGAACUGAGACACGGUCCAGACUCCUACGGGAGGCAGCAGCUAAGAAUCUUCCGCAAUGGGCGAAAGCCUGACGGAGCGACGCCGCGUGAACGAAGAAGGCCGUGAGGUUGUAAAGUUCUUUUCGGGAGGGGGAACAACCGUGGCAGGGAAUGGCCGCGGGAUGACGUGAAUCCCGGAAUAAGCCCCGGCUAACUACGUGCCAGCAGCCGCGGUAACACGUAGGGGGCGAGCGUUGUUCGGAAUCAUUGGGCGUAAAGGGCGUGCAGGCGGUCCUGCAAGUCCG-GCGUGAAAUACCCCGGCCCAACCGGGGGGACGCGCUGGAAACUGCAGGGCUUGAGUACAGGAGGGGAUGCCGGAAUUCCAGGUGUAGGGGUGAAAUCUGUAGAUAUCUGGAAGAACACC-AAUGGCGAAGGCAGGCAUCUGGCCAUGUACUGACGCUGAGACGCGAAGGUGCGGGGAGCAAACAGGUUUAGAUACCCUGGUAGUCCGCACAGUAAACGAUGUGCACCAGGUG-GC--GGGGGGUCGA-CCCCCGG-UACCGUAGCUAACGCAUUAAGUGCACCGCCUGGGGAGUAUGCUCGCAAGGGUG-AAACUCAAAGGAAUUGACGGGGGCCCGCACAAGCGGUGGAGCAUGUGGUUUAAUUCGAUGGUACGCGAGGAACCUUACCAGGGCUUGACAUACGUUGGAAGCGCACCGAAAGGUGCGUGC-CGCUUGCG-GCCGGCGUACAGGUGCUGCAUGGCUGUCGUCAGCUCGUGCUGUGAAGUGUUGGGUUAAGUCCCGCAACGAGCGCAACCCCUGCUGUCUGUUGCCACCACGUGA-AGG-UGGGGACUCAGGCGGAACUGCCGGUGACAAACCGGAGGAAGGUGGGGACGACGUCAAGUCAUCAUGGCCCUUAUGUCCUGGGCUACACACGUGCUACAAUGGCCGGUACAGAGCGCAGCGAGGCCGCGAGGC-GGAGCGAAUCGCUUAAAGCCGGUCCCAGUACGGAUUGGAGUCUGCAACCCGACUCCAUGAAGUUGGAAUCGCUAGUAAUCGCGCAUCAGC-ACGGCGCGGUGAAUACGUUCCCGGGCCUUGUACACACCGCCCGUCACACCAUCCGAGUCGGGGGUACCCGAAGUCGCCAGCCCAACCCG-CA-AGGGGGGGCGGUUCCGAAGGUACGUCCGGUGAGGGGGGUGAAGUCGUAACAAGGUAGCCGUACCGGAAGGUGCGGCUGGAUCACCUCCUUA----
>Sphaerochaeta_pleomorpha_strain_Grapes_(gi|636558552)
-----------------------------AGAGUUUGAUCCUGGCUCAGAACGAACGCUGGCGGCGCGUUUUAAGCAUGCAAGUCGAGCGG-CA--AGG---GCCUUCGGGC---CC--CUAGAGCGGCGGACGGGUGAGUAACACGUGGACAAUCUGCCCCCCGGUCCGGGAUAGCCUUGGGAAACCUGGGAUAAUACCGGAUACGAGCGGGGCC-C-CGCAGGGGG-CCCCGGGGAAA-GGCGC-UUC-G--GCGCCGCCGGGGGAUGAGUCCGCGGCCCAUUA--GCUAGACGGCGGGGUAAAGGCCCACCGUGGCGACGAUGGGUAGCCGGCCUGAGAGGGUGAUCGGCCACAUUGGAACUGAGACACGGUCCAGACUCCUACGGGAGGCAGCAGCUAAGGAUCUUCCGCAAUGGGCGAAAGCCUGACGGAGCGACGCCGCGUGAACGAUGAAGGCCGUGAGGUUGUAAAGUUCUUUUCGGGAGGGGGAAUAACCGUGGCAGGUAAUGGCCGCGGGAUGACGUGAAUCCCGGAAUAAGCCCCGGCUAACUACGUGCCAGCAGCCGCGGUAACACGUAGGGGGCGAGCGUUGUUCGGAAUCAUUGGGCGUAAAGGGCGUGCAGGCGGCCCUGCCAGUCUG-GCGUGAAAGGCCCCGGCUCAACCGGGGAGACGCGCUGGAAACUGCAGGGCUUGAAUACAGGAGGGGAUGCCGGAAUUCCAGGUGUAGGGGUGAAAUCUGUAGAUAUCUGGAAGAACACC-AAUGGCGAAGGCAGGCAUCUGGCCAUGUAUUGACGCUGAGACGCGAAGGUGCGGGGAGCAAACAGGUUUAGAUACCCUGGUAGUCCGCACAGUAAACGAUGUACACCAGGUG-GC--GGGGGGUUGA-CCCUCGG-UACCGAAGCUAACGCAUUAAGUGUACCGCCUGGGGAGUAUGCUCGCAAGGGUG-AAACUCAAAGGAAUUGACGGGGGCCCGCACAAGCGGUGGAGCAUGUGGUUUAAUUCGAUGGUACGCGAGAAACCUUACCAGGGCUUGACAUAUACCGGAAUAUGCCUGAAAGGGCAUAGC-UGCUUGCA-GCCGGUAUACAGGUGCUGCAUGGCUGUCGUCAGCUCGUGCUGUGAAGUGUUGGGUUAAGUCCCGCAACGAGCGCAACCCCUGCUGCCUGUUACCACCACGUAA-AGG-UGGGGACUCAGGCGGAACUGCCGGUGACAAACCGGAGGAAGGUGGGGACGACGUCAAGUCAUCAUGGCCCUUAUGCCCUGGGCCACACACGUGCUACAAUGGCCGGUACAGAGCGCAGCGAGGCCGCGAGGC-GGAGCGAAUCGCUUAAAGCCGGUCCCAGUACGGAUUGGAGUCUGCAACUCGACUCCAUGAAGUUGGAAUCGCUAGUAAUCGCGCAUCAGC-AUGGCGCGGUGAAUACGUUCCCGGGCCUUGUACACACCGCCCGUCACACCAUCCGAGUCGGGGGUACCCGAAGUCGCCAGCCCAACCCG-CA-AGGGGGGGCGGUUCCGAAGGUACGCCUGGUGAGG-GGGUGAA-UCGUAACAAGGUAGCCGUACCG--AAGUGCGGCUGGAUCACUCCUAAC----
>AC-213-D02
-----------------------------AGAGUUUGAUCCUGGCUCAGAACGAACGCUGGCGGCGCGUUUUAAGCAUGCAAGUCGAACGG-UA--GAG-AGGUGCUUGCACCU-CU--UGAGAGUGGCGAACGGGUGAGUAACACGUAGAUAAUCUGCCUUUGGAUUGGGGAUAGCAUAUGGAAACAUAUGGUAAUACCGAAUAAGUUCUUGU-GAC-CAUAA-GGUUGUAAGAGGAAA-GGUGC-UUA-G--GCACCGUCCGAAGAUGAGUCUGCGGUUCAUUA--GCUAGUUGGUGGGGUAAGGGCCUACCAAGGCAACGAUGAAUAGCCGGCCUGAGAGGGUGGACGGCCACACUGGGACUGAGACACGGCCCAGACUCCUACGGGAGGCAGCAGCUAAGAAUCUUCCGCAAUGGGGGAAACCCUGACGGAGCGACGCCGCGUGAACGAUGAAGGCGGAAACGUUGUAAAGUUCUUUUCUUGGGGAGGAAUAACUCUGGUAGGUAAUGACUGGAGGAUGACGUUAACCAAGGAAUAAGCCCCGGCUAAUUACGUGCCAGCAGCCGCGGUAACACGUAAGGGGCGAGCGUUGUUCGGAAUUAUUGGGCGUAAAGGGCGCGUAGGCGGUUUUACAAGUCUG-GUGUGAAAGACCUCAGCUUAACUGAGGGACCGCGCUGGAAACUGUAAGACUAGAAUCUAGGAGGGGAAGCUGGAAUUCCUGGUGUAGGGGUGAAAUCUGUAGAUAUCAGGAAGAACACC-GGUGGCGAAGGCGAGCUUCUGGCCAUAGAUUGACGCUGAGGCGCGAAAGCGUGGGGAGCGAACAGGAUUAGAUACCCUGGUAGUCCACGCUGUAAACGAUGUGCACUAGGUG-UU--GGACC-UUAA-GGUUCAG-UGCCGUAGCUAACGCGUUAAGUGCACCGCCUGGGGAGUAUGCCCGCAAGGGUG-AAACUCAAAGGAAUUGACGGGGGCCCGCACAAGCGGUGGAGCAUGUGGUUUAAUUCGAUGAUACGCGAGAAACCUUACCAGGGCUUGACAUAUUUUUGACGUUCACAGAGAUGUGGAUUUCUCUUCGGAGACAAUAAUACAGGUGCUGCAUGGUUGUCGUCAGCUCGUGCUGUGAAGUGUUGGGUUAAGUCCCGCAACGAGCGCAACCCCUGCUGUCUGUUGCCAUCAU-UAA--GU-UGGGGACUCAGACGGUACUGCCGGUGACAAACCGGAGGAAGGUGGGGACGACGUCAAAUCAUCAUGGCCCUUAUGUCCUGGGCUACACACGUGCUACAAUGGCAGGUACAGAGCGACGCGAGACCGCGAGGU-GGAGCAAAUCGCAGAAAGCCUGUCCCAGUACAGAUUGAAGUCUGAAACUCGACUUCAUGAAGGUGGAAUCGCUAGUAAUCGCGCAUCAGC-AUGGCGCGGUGAAUACGUUCCCGGGCCUUGUACACACCGCCCGUCACACCACCCGAGUUGGGGGUACCCGAAGUCACUAGUCUAACCUG-CA-AAGGAGGACGGUGCCGAAGGUAUGCUUGGUAAGGGGGGUGAAGUCGUAACAAGGUAGCCGUACCGGAAGGUGCGGCUGGAUCACCUCCUU-----
>AC-213-I23
-----------------------------AGAGUUUGAUCCUGGCUCAGAACGAACGCUGGCGGCGCGUUUUAAGCAUGCAAGUCGAACGG-UA--GAG-AGGUGCUUGCACCU-CU--UGAGAGUGGCGAACGGGUGAGUAACACGUAGAUAAUCUGCCUUUGGAUUGGGGAUAGCAUAUGGAAACAUAUGGUAAUACCGAAUAAGUUCUUGU-GAC-CAUAA-GGUUGUAAGAGGAAA-GGUGC-UUA-G--GCACCGUCCGAAGAUGAGUCUGCGGUUCAUUA--GCUAGUUGGUGGGGUAAGGGCCUACCAAGGCAACGAUGAAUAGCCGGCCUGAGAGGGUGGACGGCCACACUGGGACUGAGACACGGCCCAGACUCCUACGGGAGGCAGCAGCUAAGAAUCUUCCGCAAUGGGGGAAACCCUGACGGAGCGACGCCGCGUGAACGAUGAAGGCGGAAACGUUGUAAAGUUCUUUUCUUGGGGAGGAAUAACUCUGGUAGGUAAUGACUGGAGGAUGACGUUAACCAAGGAAUAAGCCCCGGCUAAUUACGUGCCAGCAGCCGCGGUAACACGUAAGGGGCGAGCGUUGUUCGGAAUUAUUGGGCGUAAAGGGCGCGUAGGCGGUUUUACAAGUCUG-GUGUGAAAGACCUCAGCUUAACUGAGGGACCGCGCUGGAAACUGUAAGACUAGAAUCUAGGAGGGGAAGCUGGAAUUCCUGGUGUAGGGGUGAAAUCUGUAGAUAUCAGGAAGAACACC-GGUGGCGAAGGCGAGCUUCUGGCCAUAGAUUGACGCUGAGGCGCGAAAGCGUGGGGAGCGAACAGGAUUAGAUACCCUGGUAGUCCACGCUGUAAACGAUGUGCACUAGGUG-UU--GGACC-UUAA-GGUUCAG-UGCCGUAGCUAACGCGUUAAGUGCACCGCCUGGGGAGUAUGCCCGCAAGGGUG-AAACUCAAAGGAAUUGACGGGGGCCCGCACAAGCGGUGGAGCAUGUGGUUUAAUUCGAUGAUACGCGAGAAACCUUACCAGGGCUUGACAUAUUUUUGACGUUCACAGAGAUGUGGAUUUCUCUUCGGAGACAAUAAUACAGGUGCUGCAUGGUUGUCGUCAGCUCGUGCUGUGAAGUGUUGGGUUAAGUCCCGCAACGAGCGCAACCCCUGCUGUCUGUUGCCAUCAU-UAA--GU-UGGGGACUCAGACGGUACUGCCGGUGACAAACCGGAGGAAGGUGGGGACGACGUCAAAUCAUCAUGGCCCUUAUGUCCUGGGCUACACACGUGCUACAAUGGCAGGUACAGAGCGACGCGAGACCGCGAGGU-GGAGCAAAUCGCAGAAAGCCUGUCCCAGUACAGAUUGAAGUCUGAAACUCGACUUCAUGAAGGUGGAAUCGCUAGUAAUCGCGCAUCAGC-AUGGCGCGGUGAAUACGUUCCCGGGCCUUGUACACACCGCCCGUCACAACACCCGAGUUGGGGGUACCCGAAGUCACUAGUCUAACCUG-CA-AAGGAGGACGGUGCCGAAGGUAUGCUUGGUAAGGGGGGUGAAGUCGUAACAAGGUAGCCGUACCGGAAGGUGCGGCUGGAUCACCUCCUU-----
>Spirochaeta_bajacaliforniensis_strain_BA-2_(gi|265678728)
------------------------------------------GGCUCAGAACGAACGCUGGCGGCGCGUUUUAAGCAUGCAAGUCGAGGGG-UA--GAA--AGUCUUCGGACU--UU--UGAGACCGGCGAACGGGUGAGUAACACGUAGAUAAUCUGUCUUGGGAUGGGGGAUAGCCCAUGGAAACAUGGGGUAAUACCGCAUAAGCUCUUUUAU-U-CAUAA-GAGUGAUAGAGGAAA-GGCGC-UUA-G--GCGUCGACCUAAGAGGAGUCUGCGGUCCAUUA-UGUUAGUUGGUGGGGUAAAGGCCUACCAAGGCGACGAUGGAUAGCCGGCCUGAGAGGGUGAACGGCCACACUGGGACUGAGACACGGCCCAGACUCCUACGGGAGGCAGCAGCUAAGAAUCUUCCGCAAUGGGCGAAAGCCUGACGGAGCGACGCCGCGUGAACGAAGAAGGCCGAAAGGUUGUAAAGUUCUUUUCUUGGAGAGGAAUAAGCCUAUCAGGAAAUGGAUGGGUGAUGACGUUAACCGAGGAAAAAGCCCCGGCUAAUUACGUGCCAGCAGCCGCGGUAACACGUAAGGGGCGAGCGUUGUUCGGAAUUAUUGGGCGUAAAGGGCGCGUAGGCGGUAUGGCAAGUCAG-GUGUGAAAGGCUCCAGCUCAACUGGAGAAACGCGCUUGAAACUGCUGUACUAGAGUUUAGGAGGGGAAGCUGGAAUUCCUAGUGUAGGGGUGAAAUCUGUAGAUAUUAGGAAGAACACC-GGUGGCGAAGGCGAGCUUCUGGCCAUAGACUGACGCUGAGGCGCGAAAGCGUGGGGAGCGAACAGGAUUAGAUACCCUGGUAGUCCACGCCGUAAACGAUGUGCACUGGGUG-UC--GGCCC-GUUG-GGGUCGG-UGCCGAAGCAAACGCGAUAAGUGCACCGCCUGGGGAGUAUGCUCGCAAGGGUG-AAACUCAAAGGAAUUGACGGGGGCCCGCACAAGCGGUGGAGCAUGUGGUUUAAUUCGAUGAUACGCGAGAAACCUUACCAGGGCUUGACAUAUGGUGGACGGUGGUAGAGAUACCGCUUC-CCUUCGGG-GCCGCUAUACAGGUGCUGCAUGGCUGUCGUCAGCUCGUGCUGUGAAGUGUUGGGUUAAGUCCCGCAACGAGCGCAACCCCUGCUAUCUGUUGCCAUCAU-UAAG--U-UGGGGACUCAGAUGGAACUGCCGGUGACAAACCGGAGGAAGGUGGGGACGACGUCAAGUCAUCAUGGCCCUUAUGUCCUGGGCUACACACGUGCUACAAUGAACGGUACAGAGCGUCGCGAGACCGCGAGGU-CAAGCAAAUCGCAAAAAGCCGUUCUCAGUACAGAUUGGAGUCUGAAACCCGACUCCAUGAAGGUGGAAUCGCUAGUAAUCGCGCAUCAGC-AUGGCGCGGUGAAUACGUUCCCGGGCCUUGUACACACCGCCCGUCACACCACCCGAGUUGGGGGUACCCGAAGUCGCUAGUCUAACCGG-UA-ACGGAGGACGGUGCCGAAGGUAUGCCUAGUAAGGGGGGUGAAGUCGUAACAAGGUAGCCGUACCGGAAGGUGCGGCUGGAUCACCUCCUUU----
>Spirochaeta_smaragdinae_strain_DSM_(gi|444439426)
-----------------------------AGAGUUUGAUCCUGGCUCAGAACGAACGCUGGCGGCGCGUUUUAAGCAUGCAAGUCGAGGGG-UA--GAA--AGUCUUCGGACU--UU--UGAGACCGGCGAACGGGUGAGUAACACGUAGAUAAUCUGUCUUGGGAUGGGGGAUAGCCCAUGGAAACAUGGGGUAAUACCGCAUAAGCUCUUUUAC-C-CAUAA-GGGUGAUAGAGGAAA-GGCGC-UUA-G--GCGUCGACCUAAGAGGAGUCUGCGGUCCAUUA-UGUUAGUUGGUGGGGUAAAGGCCUACCAAGGCGGCGAUGGAUAGCCGGCCUGAGAGGGUGAACGGCCACACUGGGACUGAGACACGGCCCAGACUCCUACGGGAGGCAGCAGCUAAGAAUCUUCCGCAAUGGGCGAAAGCCUGACGGAGCGACGCCGCGUGAACGAAGAAGGCCGAAAGGUUGUAAAGUUCUUUUCUUGGAGAGGAAUAAGCCUAUCAGGAAAUGGAUGGGUGAUGACGUUAACCGAGGAAAAAGCCCCGGCUAAUUACGUGCCAGCAGCCGCGGUAACACGUAAGGGGCGAGCGUUGUUCGGAAUUAUUGGGCGUAAAGGGCGCGUAGGCGGCAUGGCAAGUCAG-GUGUGAAAGGCUCCAGCUCAACUGGAGAAACGCGCUUGAAACUGUCGUGCUGGAGUCUAGGAGGGGAAGCUGGAAUUCCUAGUGUAGGGGUGAAAUCUGUAGAUAUCAGGAAGAACACC-GGUGGCGAAGGCGAGCUUCUGGCCAUAGACUGACGCUGAGGCGCGAAAGCGUGGGGAGCGAACAGGAUUAGAUACCCUGGUAGUCCACGCCGUAAACGAUGUGCACUGGGUG-UC--GGCCC-GUUG-GGGUCGG-UGCCGAAGCAAACGCGAUAAGUGCACCGCCUGGGGAGUAUGCUCGCAAGGGUG-AAACUCAAAGGAAUUGACGGGGGCCCGCACAAGCGGUGGAGCAUGUGGUUUAAUUCGAUGAUACGCGAGAAACCUUACCAGGGCUUGACAUAUGGUGGACGGUGGUAGAGAUACCGCUUC-CCUUCGGG-GCCGCUAUACAGGUGCUGCAUGGCUGUCGUCAGCUCGUGCUGUGAAGUGUUGGGUUAAGUCCCGCAACGAGCGCAACCCCUGCUAUCUGUUGCCAUCAU-UAAG--U-UGGGGACUCAGAUGGAACUGCCGGUGACAAACCGGAGGAAGGUGGGGACGACGUCAAGUCAUCAUGGCCCUUAUGUCCUGGGCUACACACGUGCUACAAUGAACGGUACAGAGCGCCGCGAGACCGCGAGGUCCAAGCAAAUCGCAAAAAGCCGUUCUCAGUACAGAUUGGAGUCUGAAACCCGACUCCAUGAAGGUGGAAUCGCUAGUAAUCGCGCAUCAGC-AUGGCGCGGUGAAUACGUUCCCGGGCCUUGUACACACCGCCCGUCACACCACCCGAGUUGGGGGUACCCGAAGUCGCUAGUCUAACCGG-UA-ACGGAGGACGGUGCCGAAGGUAUGCCUAGUAAGGGGGGUGAAGUCGUAACAAGGUAGCCGUACCGGAAGGUGCGGCUGGAUCACCU---------
>Spirochaeta_smaragdinae_strain_SEBR_(gi|228719827)
-----------------------------AGAGUUUGAUCCUGGCUCAGAACGAACGCUGGCGGCGCGUUUUAAGCAUGCAAGUCGAGGGG-UAA-GAA--AGUCUUCGGACU--UU--UGAGACCGGCGAACGGGUGAGUAACACGUAGAUAAUCUGUCUUGGGAUGGGGGAUAGCCCAUGGAAACAUGGGGUAAUACCGCAUAAGCUCUUUUAC-C-CAUAA-GGGUGAUAGAGGAAA-GGCGC-UUA-G--GCGUCGACCUAAGAGGAGUCUGCGGUCCAUUA-UGUUAGUUGGUGGGGUAAAGGCCUACCAAGGCGGCGAUGGAUAGCCGGCCUGAGAGGGUGAACGGCCACACUGGGACUGAGACACGGGCCAGACUCCUACGGGAGGCAGCAGCUAAGAAUCUUCCGCAAUGGGCGAAAGCCUGACGGAGCGACGCCGCGUGAACGAAGAAGGCCGAAAGGUUGUAAAGUUCUUUUCUUGGAGAGGAAUAAGCCUAUCAGGAAAUGGAUGGGUGAUGACGUUAACCGAGGAAAAAGCCCCGGCUAAUUACGUGCCAGCAGCCGCGGUAACACGUAAGGGGCGAGCGUUGUUCGGAAUUAUUGGGCGUAAAGGGCGCGUAGGCGGCAUGGCAAGUCAG-GUGUGAAAGGCUCCAGCUCAACUGGAGAAACGCGCUUGAAACUGUCGUGCUGGAGUCUAGGAGGGGAAGCUGGAAUUCCUAGUGUAGGGGUGAAAUCUGUAGAUAUUAGGAAGAACACC-GGUGGCGAAGGCGAGCUUCUGGCCAUAGACUGACGCUGAGGCGCGAAAGCGUGGGGAGCGAACAGGAUUAGAUACCCUGGUAGUCCACGCCGUAAACGAUGUGCACUGGGUG-UC--GGCCC-GUUG-GGGUCGG-UGCCGAAGCAAACGCGAUAAGUGCACCGCCUGGGGAGUAUGCUCGCAAGGGUG-AAACUCAAAGGAAUUGACGGGGGCCCGCACAAGCGGUGGAGCAUGUGGUUUAAUUCGAUGAUACGCGAGAAACCUUACCAGGGCUUGACAUAUGGUGGACGGUGGUAGAGAUACCGCUUC-CCUUCGGG-GCCGCUAUACAGGUGCUGCAUGGCUGUCGUCAGCUCGUGCUGUGAAGUGUUGGGUUAAGUCCCGCAACGAGCGCAACCCCUGCUAUCUGUUGGCAUCAU-UAAG--U-UGGGGACUCAGAUGGAACUGCCGGUGACAAACCGGAGGAAGGUGGGGACGACGUCAACUCAUCAUG-CCCUUAUGUCCUGGGCUACACACGUGCUACAAUGAACGGUACAGAGCNCCGCGAGACCGCGAGGU-CAAGCAAAUCCCAAAAAGCCGUUCUCAGUACAGAUUGGAGUCUGAAACCCGACUCCAUGAAGGUGGAAUCGCUAGUAAUCGCGCAUCAGC-AUGGCGCGGUGAANACGUUCCCGGGCCUUGUACACACCGCCCGUCACACCACCCGAGUUGGGGGUACCCGAAGUCGCUAGUCUAACCGG-UA-ACGGAGGACGGUGCCGAAGGUAUGCCUAGUAAGGGGGGUGAAGUCGUAACAAGGUAGCCGUACCGGAAGGUGCGGCUGGAUCACCUCCUU-----
>Spirochaeta_halophila_strain_RS1_(gi|602266985)
CGUCCCUUCGGGGACGUACAAAAUCAUGGAGAGUUUGAUCCUGGCUCAGAACGAACGCUGGCGGCGCGUUUUAAGCAUGCAAGUCGAGGGG-UA--AGA--UGCCUUCGGGUA--UC--UGAGACCGGCGAACGGGUGAGUAACACGUAGGUGAUCUACCUUGAGGUUGGGGAUAGCCCAUGGAAACAUGGGGUAAUACCGAAUGAGCUCUAUG-U-A-CUGUG-GUG-UAUAGAGGAAA-AGGGC-UUU-G--GCCCUGCCUUGAGAUGAGCCUGCGGCUGAUUA--GGUAGUUGGUGGGGUAAAGGCCUACCAAGCCGACGAUCAGUAGCCGGCCUGAGAGGGUGACCGGCCACACUGGGACUGAGAUACGGCCCAGACUCCUACGGGAGGCAGCAGCUAAGAAUCUUCCGCAAUGGACGAAAGUCUGACGGAGCGACGCCGCGUGGGUGAAGAAGGCCGUGAGGUUGUAAAGCCCUUUUCUACCUGAGGAAUAAGUAUCGGAGGGAAUGCCGGUAUGAUGACGGUAGGGUAGGAAUAAGCCCCGGCUAAUUACGUGCCAGCAGCCGCGGUAACACGUAUGGGGCGAGCGUUGUUCGGAAUUAUUGGGCGUAAAGGGCGUGUAGGCGGAUAUGCAAGUCUG-AUGUAAAAGACCGCAGCUCAACUGCGGGCAUGCGUUGGAAACUGUAUGUCUUGAAUCCUUGAGGGGGAACUGGAAUUCCUGGUGUAGGGGUGAAAUCUGUAGAUAUCAGGAAGAACACC-GGUGGCGAAGGCGAGUUCCUGGCAAGUGAUUGACGCUGAGGCGCGAAAGCGUGGGUAGCAAACAGGAUUAGAUACCCUGGUAGUCCACGCUGUAAACGAUGUGCACUAGGCG-UU--GGGGUGUUGAAACCUCAG-UGCCGGAGCUAACGUGGUAAGUGCACCGCCUGGGGAGUAUGCCGGCAACGGUG-AAACUCAAAGGAAUUGACGGGGGCCCGCACAAGCGGUGGAGCAUGUGGUUUAAUUCGAUGAUACGCGAGGAACCUUACCAGGGUUUGACAUAUACUGGAAGUCGUGGGAGACCACGGUGC-CCUUCGGG-GCCGGUAUACAGGUGCUGCAUGGCUGUCGUCAGCUCGUGCCGUGAGGUGUUGGGUUAAGUCCCGCAACGAGCGCAACCCCUAUUGUCUGUUGCUAACAG-UUCG-GC-UGAGGACUCAGAUGAGACUGCCGGUGAUAAACCGGAGGAAGGUGGGGACGACGUCAAGUCAUCAUGGCCCUUAUGUCCUGGGCUACACACGUGCUACAAUGGCCGGUACAAAGCGAAGCAAGACCGCGAGGU-GGAGCGAAUCGCAAAAAACCGGUCUCAGUUCGGAUUGGAGUCUGAAACCCGACUCCAUGAAGGUGGAAUCGCUAGUAAUCGCAUAUCAGC-AUGAUGCGGUGAAUACGUUCCCGGGCCUUGUACACACCGCCCGUCACACCACCCGAGUCGGGGGUACCCGAAGUCGCUAGUCUAACC-AUUA-C-GGAGGACGGCGCCGAAGGUACGCCUGGUAAGGGGGGUGAAGUCGUAACAAGGUAGCCGUANNNGAAAGNNNNNNNNGAUCACCUCCUUUCU--
>Spirochaeta_americana_strain_ASpG1_(gi|265678517)
-------------------------------------------------AACGAACGCUGGCGGCGCGUUUUAAGCAUGCAAGUCGAGGGG-UA--GAA---GCGCUUCGGUG--CUU-UGAGACCGGCGAACGGGUGAGUAACACGUAGGUGAUCUGCCGUGAGGUUGGGGAUAGCCUGUGGAAACACAGGGUAAUACCGAAUGAGCUUCUGA-C-A-CUGUG-GUG-ACAGAAGGAAA-GGGGC-GAG-U--GCCCCGCCUUACGAUGAGCCUGCGGCUGAUUA--GCUAGUUGGUGGGGUAAAGGCCUACCAAGGCGACGAUCAGUAGCCGGCCUGAGAGGGUGAUCGGCCACACUGGGACUGAGAUACGGCCCAGACUCCUACGGGAGGCAGCAGCUAAGAAUCUUCCGCAAUGGACGAAAGUCUGACGGAGCGACGCCGCGUGGGUGAAGAAGGCCGUGAGGUUGUAAAGCCCUUUUCUGCUUGAGGAAUAAGCCUGGGAGGAAAUGCCUGGGUGAUGACGGUAGGGCAGGAAUAAGCCCCGGCUAAUUACGUGCCAGCAGCCGCGGUAACACGUAUGGGGCGAGCGUUGUUCGGAAUUAUUGGGCGUAAAGGGCGCGUAGGCGGAUGGACAAGUCUG-GUGUGAAAGACCGCAGCUUAACUGCGGGAGCGCGCUGGAAACUGUACAUCUUGAAUCCUUGAGGGGAAACUGGAAUUCCUGGUGUAGGGGUGAAAUCUGUAGAUAUCAGGAAGAACACCGGU-GGCGAAGGCGAGUUUCUGGCAAGUGAUUGACGCUGAGGCGCGAAAGCGUGGGGAGCGAACAGGAUUAGAUACCCUGGUAGUCCACGCUGUAAACGAUGUGCACUAGGUG-UU--GGGGUGUUGAAACCUCAG-UACCGGAGCUAACGCGGUAAGUGCACCGCCUGGGGAGUAUGCCGGCAACGGUG-AAACUCAAAGGAAUUGACGGGGGCCCGCACAAGCGGUGGAGCAUGUGGUUUAAUUCGAUGAUACGCGAGGAACCUUACCAGGGUUUGACAUAUACCGGGAGCUAUGAGAGAUCAUGGUGC-CCUUCGGG-GCCGGUAUACAGGUGCUGCAUGGCUGUCGUCAGCUCGUGCCGUGAGGUGUUGGGUUAAGUCCCGCAACGAGCGCAACCCCUAUUGUCUGUUGCUAACAGGUAA-AGC-UGAGGACUCAGGCGAGACUGCCGGUGACAAACCGGAGGAAGGUGGGGACGACGUCAAGUCAUCAUGGCCCUUAUAUCCUGGGCUACACACGUGCUACAAUGGCCGGUACAAAGUGAGGCGAAGCCGCGAGGU-GGAGCAAAUCGCAAAAAACCGGUCUCAGUUCGGAUUGGAGUCUGAAACUCGACUCCAUGAAGGUGGAAUCGCUAGUAAUCGCAUAUCAGC-AUGAUGCGGUGAAUACGUUCCCGGGCCUUGUACACACCGCCCGUCACACCACCCGAGUUGGGGGUACCCGAAGUCGUUAGUCUAACCAG-CA-AUGGAGGACGGCGCCGAAGGUAUGCCUGGUAAGGGGGGUGAAA----------------------------------------------------
>Spirochaeta_alkalica_strain_Z-7491_(gi|219846709)
----------------------------------------------------------UGGCGGCGCGUUUUAAGCAUGCAAGUCGAGGGG-UA--GAA---GCGCUUCGGUG--CUU-UGAGACCGGCGAACGGGUGAGUAACACGUAGGUGAUCUGCCGUGAGGUUGGGGAUAGCCUGUGGAAACACAGGGUAAUACCGAAUGAGCUUCUGA-C-A-CUGUG-GUG-ACAGGAGGAAA-GGGGC-GAG-U--GCCCCGCCUUACGAUGAGCCUGCGGCUGAUUA--GCUAGUUGGUGGGGUAAAGGCCUACCAAGGCGACGAUCAGUAGCCGGCCUGAGAGGGUGAUCGGCCACACUGGGACUGAGAUACGGCCCAGACUCCUACGGGAGGCAGCAGCUAAGAAUCUUCCGCAAUGGACGAAAGUCUGACGGAGCGACGCCGCGUGGGUGAAGAAGGCCGUGAGGUUGUAAAGCCCUUUUCUGCUUGAGGAAUAAGCCUGGGAGGAAAUGCCUGGGUGAUGACGGUAGGGCAGGAAUAAGCCCCGGCUAAUUACGUGCCAGCAGCCGCGGUAACACGUAUGGGGCGAGCGUUGUUCGGAAUUAUUGGGCGUAAAGGGCGCGUAGGCGGAUGAACAAGUCUG-GUGUGAAAGACCGCAGCUUAACUGCGGGAGCGCGCUGGAAACUGUACAUCUUGAAUCCUUGAGGGGAAACUGGAAUUCCUGGUGUAGGGGUGAAAUCUGUAGAUAUCAGGAAGAACAUCAGU-GGCGAAGGCGAGUUUCUGGCAAGUGAUUGACGCUGAGGCGCGAAAGCGUGGGGAGCGAACAGGAUUAGAUACCCUGGUAGUCCACGCUGUAAACGAUGUGCACUAGGUG-UU--GGGGUGUUGAAACCUCAG-UACCGGAGCUAACGCGGUAAGUGCACCGCCUGGGGAGUAUGCCGGCAACGGUG-AAACUCAAAGGAAUUGACGGGGGCCCGCACAAGCGGUGGAGCAUGUGGUUUAAUUCGAUGAUACGCGAGGAACCUUACCAGGGUUUGACAUAUACUGGGAGCUAUGAGAGAUCAUGGUGC-CCUUCGGG-GCCGGUAUACAGGUGCUGCAUGGCUGUCGUCAGCUCGUGCCGUGAGGUGUUGGGUUAAGUCCCGCAACGAGCGCAACCCCUAUUGUCUGUUGCUAACAGGUGA-AGC-UGAGGACUCAGGCGAGACUGCCGGUGACAAACCGGAGGAAGGUGGGGACGACGUCAAGUCAUCAUGGCCCUUAUAUCCUGGGCUACACACGUGCUACAAUGGCCGGUACAAAGUGAAGCGAAGCCGCGAGGU-GAAGCAAAUCGCAAAAAACCGGUCUCAGUUCGGAUUGGAGUCUGAAACUCGACUCCAUGAAGGUGGAAUCGCUAGUAAUCGCAUAUCAGC-AUGAUGCGGUGAAUACGUUCCCGGGCCUUGUACACACCGCCCGUCACACCACCCGAGUUGGGGGUACCCGAAGUCGNUAGUCUAACCAG-CA-AUGGGGGACGGCGCCGAAGGUACGCCUGGUAAGGGGGGUGAAGUCGUAACAAGGUAGCCG-----------------------------------
>Spirochaeta_sphaeroplastigenens_strain_JC133_(gi|566085155)
---------------------------------------------------------------GCGCGU-UU-AGCAUGCA-GUCGAGGGG-UA--GAA---CGCUUCGGUG---CUU-UGAGACCGGCGAACGGGUGAAUAACACGUAGGUGAUCUGCCGUGAGGUUGGGGAUAGCCUGUGGAAACACAGGGUAAUACCGAAUGAGCUUCUGA-C-A-CUGUG-GUG-ACAGGAGGAAA-GGGGC-GAG-U--GCCCCGCCUUACGAUGAGCCUGCGGCUGAUUA--GCUAGUUGGUGGGGUAAAGGCCUACCAAGGCGACGAUCAGUAGCCGGCCUGAGAGGGUGAUCGGCCACACUGGGACUGAGAUACGGCCCAGACUCCUACGGGAGGCAGCAGCUAAGAAUCUUCCGCAAUGGACGAAAGUCUGACGGAGCGACGCCGCGUGGGUGAAGAAGGCCGUGAGGUUGUAAAGCCCUUUUCUGCUUGAGGAAUAAGCCUGGGAGGAAAUGCCUGGGUGAUGACGGUAGGGCAGGAAUAAGCCCCGGCUAAUUACGUGCCAGCAGCCGCGGUAACACGUAUGGGGCGAGCGUUGUUCGGAAUUAUUGGGCGUAAAGGGCGCGUAGGCGGAUGGACAAGUCUG-GUGUGAAAGACCGCAGCUUAACUGCGGGAGCGCGCUGGAAACUGUACAUCUUGAAUCCUUGAGGGGAAACUGGAAUUCCUGGUGUAGGGGUGAAAUCUGUAGAUAUCAGGAAGAACAUCAGU-GGCGAAGGCGAGUUUCUGGCAAGUGAUUGACGCUGAGGCGCGAAAGCGUGGGGAGCGAACAGGAUUAGAUACCCUGGUAGUCCACGCUGUAAACGAUGUGCACUAGGUG-UU--GGGGUGUUGAAACCUCAG-UACCGGAGCUAACGCGGUAAGUGCACCGCCUGGGGAGUAUGCCGGCAACGGUGGAAACUCAAAGGAAUUGACGGGGGCCCGCACAAGCGGUGGAGCAUGUGGUUUAAUUCGAUGAUACGCGAGGAACCUUACCAGGGUUUGACAUAUACUGGGAGCUAUGAGAGAUCAUGGUGC-CCUUCGGG-GCCGGUAUACAGGUGCUGCAUGGCUGUCGUCAGCUCGUGCCGUGAGGUGUUGGGUUAAGUCCCGCAACGAGCGCAACCCCUAUUGUCUGUUGCUAACAGGUGA-AGC-UGAGGACUCAGGCGAGACUGCCGGUGACAAACCGGAGGAAGGUGGGGACGACGUCAAGUCAUCAUGGCCCUUAUAUCCUGGGCUACACACGUGCUACAAUGGCCGGUACAAAGUGAAGCGAAGCCGCGAGGU-GAAGCAAAUCGCAAAAAACCGGUCUCAGUUCGGAUUGGAGUCUGAAACUCGACUCCAUGAAGGUGGAAUCGCUAGUAAUCGCAUAUCAGC-AUGAUGCGGUGAAUACGUUCCCGGGCCUUGUACACACCGCCCGUCACACCACCCGAGUUGGGGGUACCCGAAGUCGUUAGUCUAACCAG-CA-AUGGGGGACGGCGCCGAAGGUACGCCUGGUAAGGGGGG-GAAGUCG-AACAAUG-AGCC--UCG-------------------------------
>Treponema_lecithinolyticum_strain_OMZ_684_(gi|219846655)
-------------------------------------------------AACGAACGCUGGCGGCGCGUCUUAAACAUGCAAGUCGAACGG-UAA-GGA-AGGAGCUUGCUCCU-UU-CUGAGAGUGGCGGACUGGUGAGUAACACGUGGGUGACAUACCUUUUAGAUGGGGAUAGCUAUUAGAAAUAGUAGGUAAUACCGAAUGUGACCGUAU-C-UGUUAGA-GGG-AUACGAGGAAA-GGAGC-UAA-G--GCUUCGCUAAAAGAAUGGCCCGCGGCCCAUUAU-GCUCGUUGGUGAGGUAACGGCCCACCAAGGCGAUGAUGGGUAUCCGGCCUGAGAGGGUGGACGGACACAUUGGGACUGAGAUACGGCCCAGACUUCUACGGGAGGCAGCAGUUAAGAAUAUUCCGCAAUGGACGAAAGUCUGACGGAGCGACGCCGCGUGGAUGAAGAAUGCCGAAAGGUUGUAAAAUCCUUUUAAGCCUGAGGAAUAAGCACAGUAGGGAAUGAUUGUGUGGUGACUGUAGGGCUUGAAUAAGCACCGGCAAAUUACGUGCCAGCAGCCGCGGUAACACGUAAGGUGCGAGCGUUGUUCGGAAUUAUUGGGCGUAAAGGGCAUGUAGGCGGAUGAGCAAGCUUG-GUGUGAAAUGCUACAGCUUAACUGUGGGACAGCAUUGAGAACUGCACAUCUUGAAUUACUGAAGGGUAACUAGAAUUCCACGUGUAGGGGUGAAAUCUGUAGAUAUGUGGAAGAAUACC-AAUGGCGAAGGCAAGUUACCGGCAGAUAAUUGACGCUGAGGUGCGAAAGUGCGGGGAGCGAACAGGAUUAGAUACCCUGGUAGUCCGCACAGUAAACGAUGUACACUAGGUG-UC--UG-GCAACAAAGC-UGGG-UGCCAAAGCAAACGUGGUAAGUGUACCGCCUGGGGAGUAUGCCCGCAAGGGUG-AAACUCAAAGGAAUUNACGGGGGCCCGCACAAGCGGUGGAGCAUGUGGUUUAAUUCGAUGGUACGCGAGGAACCUUACCUGGGUUUGACAUAGUACUUAAGUUCGUAGAGAUACGGAUGCGUAGCAAUACGAAGUACAACAGGUGCUGCAUGGCUGUCGUCAGCUCGUGCCGUGAGGUGUUGGGUUAAGUCCCGCAACGAGCGCAACCCCUACUGCCAGUUACUAACAGGUAA-UGCUUGAGGACUCUGGCGGAACUGCCGGUGACAAACCGGAGGAAGGUGGGGAUGACGUCAAGUCAUCAUGGCCCUUAUGUCCAGGGCUACACACGUGCUACAAUGGUAGCGACAGAGUGAAGCGAAGCCGCGAGGU-GGAGCAAAACGCAGAAAAGCUAUCGUAGUUCGGAUUGGAGUCUGAAACUCGACUCCAUGAAGUUGGAAUCGCUAGUAAUCGCAUAUCAGC-ACGAUGCGGUGAAUACGUUCCCGGGCCUUGUACACACCGCCCGUCACACCAUCCGAGUAGAGGGUACCCGAAGUCGGUAGUCUAACC-G-CA-A-GGAGGACGNUGCCGAAGNUAUGCUUUNUAAGGAGGGUGAAGUCGUAAC---------------------------------------------
>Treponema_primitia_strain_ZAS-2_(gi|470467346)
-------------------------------------------------AACGAACGCUGGCGGCGCGUCUUAAGCAUGCAAGUCGAGCGG-CAA-GGG---GGAGCAAUCC---CC-CCUAGAGCGGCGGACUGGUGAGUAACGCGUGGGUGACCUACCUAGAGGUUGGGGAUAGCCAUUAGAAAUAGUGGGUAAUACCGGAUAUGGUUGCGG-G-G-UUAUG-ACU-CUGCAAAGAAA-GGGGC-UUC-G--GCCCCGCCUCAAGAUGGGCCCGCGUCCCAUUA--GCUAGUUGGUGAGGUAAGAGCCCACCAAGGCGAUGAUGGGUAGCCGGCCUGAGAGGGUGAACGGCCACACUGGGACUGAGAUACGGCCCAGACUCCUACGGGAGGCAGCAGCUAAGAAUAUUCCGCAAUGGACGAAAGUCUGACGGAGCGACGCCGCGUGGAUGACGAAGGCCGAAAGGUUGUAAAAUCCUUUUGUCACUGAAGAAUAAGCGGGGGAGGGAAUGCCCUCGUGAUGACGUUAGGUGACGAAUAAGCCCCGGCUAAUUACGUGCCAGCAGCCGCGGUAACACGUAAGGGGCAAGCGUUGUUCGGAAUUAUUGGGCGUAAAGGGCGCGUAGGCGGUUAUGUAAGCCUG-GCGUGAAAUCCAUCGGCUUAACCGGUGGACUGCGUUGGGAACUGUAUAACUAGAGUCAUGGAGGGGUAGUUGGAAUUCCGCGUGUAGGGGUGAAAUCUGUAGAUAUGCGGAAGAACACC-GGUGGCGAAGGCGAACUACUAGCCAAUGACUGACGCUGAGGCGCGAAAGUGCGGGGAGCAAACAGGAUUAGAUACCCUGGUAGUCCGCACUAUAAACGAUGUGCACUAGGUG-UU--GGGCC-AAGC-GGCUCAG-UGCCGAAGCGAACGUGAUAAGUGCACCGCCUGGGGAGUAUGCCCGCAAGGGUG-AAACUCAAAGGAAUUGACGGGGGCCCGCACAAGCGGUGGAGCAUGUGGUUUAAUUCGAUGAUACGCGAGGAACCUUACCUGGGUUUGACAUGGUAGUGAAUGAUGCAGAGAUGUAUCAGCGUAGCAAUACGCGCUAUCACAGGUGCUGCAUGGCUGUCGUCAGCUCGUGCCGUGAGGUGUUGGGUUAAGUCCCGCAACGAGCGCAACCCCUACUGCCAGUUACUAACAGGUAA-CGC-UGAGGACUCUGGCGGAACUGCCGGUGACAAACCGGAGGAAGGUGGGGAUGACGUCAAGUCAUCAUGGCCCUUAUGUCCAGGGCUACACACGUGCUACAAUGGGCGGUACAAAGCGACGCGAAACCGCGAGGUCAAAGCGAAGCGCAAAAAGCCGCCCGUAGUUCGGAUUGAAGUCUGAAACCCGACUUCAUGAAGUUGGAAUCGCUAGUAAUCGCGCAUCAGC-AUGGCGCGGUGAAUACGUUCCCGGGCCUUGUACACACCGCCCGUCACACCAUCCGAGUUGGAGGUACCCGAAGCCGGUAGCGUAACC-G-CA-A-GGAGCGCGCUGUCGAAGGUACGUUUAGUGAGGAGGGUG-------------------------------------------------------
>Spirochaeta_africana_strain_DSM_(gi|507148153)
-----------------------------AGAGUUUGAUCCUGGCUCAGAACGAACGCUGGCGGCGCGUUUUAAGCAUGCAAGUCGAACGG-UA--AGG---CCCUUCGGGG---UA--CACGAGUGGCGAACGGGUGAGUAACACGUGGGUGACCUGCCCAGAGGUUGGGGAUAGCCUGUGGAAACACAGGGUAAUACCGAAUAAGCUUAUG--C-A-CUAUG-GUG-CGAUAAGGAAA-GGGGC-UUC-G--GCCUCGCCUUUGGAUGGGCCCGCGUCUGAUUA--GUUAGUUGGUGGGGUAACGGCCUACCAAGACCGCGAUCAGUAGCCGGCCUGAGAGGGUGAUCGGCCACACUGGGACUGAGAUACGGCCCAGACUCCUACGGGAGGCAGCAGCUAAGAAUCUUCCGCAAUGGACGAAAGUCUGACGGAGCGACGCCGCGUGGGUGAAGAAGGCAGGAAUGUUGUAAAGCCCUUUUCUAGCUGAGGAAUAAGGAUGGGAGGUAAUGCCCGUCUGAUGACGUUAAGCUAGGAAUAAGCCCCGGCUAAUUACGUGCCAGCAGCCGCGGUAACACGUAAGGGGCGAGCGUUGUUCGGAAUUAUUGGGCGUAAAGGGUGCGCAGGCGGCCCGUCAAGUCUG-GUGUGAAAGACCGCAGCUUAACUGCGGACACGCAUUGGAAACUGGCAGGCUUGAGUACUGGAGGGGGAACUGGAAUUCCAGGUGUAGGGGUGAAAUCUGUAGAUAUCUGGAAGAACACCGGU-GGCGAAGGCGAGUUCCUGGCCAUGUACUGACGCUGAGGCACGAAAGCGUGGGGAGCGAACAGGAUUAGAUACCCUGGUAGUCCACGCCGUAAACGAUGUACACUAGAUG-UU--GGCCC-UUGCCGGGUCAG-UGUCGGAGCAAACGCGUUAAGUGUACCGCCUGGGGAGUAUGCCCGCAAGGGUG-AAACUCAAAGGAAUUGACGGGGGCCCGCACAAGCGGUGGAGCAUGUGGUUUAAUUCGAUGAUACGCGAGGAACCUUACCAGGGCUUGACAU-UGAGCGACCGGCAUAGAGAUAUGCCUUC-CCUUCGGG-GCGCGAAAACAGGUGCUGCAUGGCUGUCGUCAGCUCGUGCCGUGAGGUGUUGGGUUAAGUCCCGCAACGAGCGCAACCCCUGCUGUCUGUUGCUAUCAGGUAA-AGC-UGAGGACUCAGACGGAACUGCCGGUGACAAACCGGAGGAAGGUGGGGACGACGUCAAGUCAUCAUGGCCCUUAUGUCCUGGGCUACACACGUGCUACAAUGGCCGAUACAGAGCGACGCGAAACCGCGAGGU-GGAGCAAAUCGCAGAAAGUCGGCCUCAGUUCGGAUUGGAGUCUGAAACUCGACUCCAUGAAGGUGGAAUCGCUAGUAAUCGCGCAUCAG-AACGGCGCGGUGAAUACGUUCCCGGGCCUUGUACACACCGCCCGUCACACCACCCGAGUUGGGGGUACCCGAAGUCACUAGUCUAACCAG-CA-AUGGAGGACGGUGCCGAAGGUAUGCCUGGUAAGGGGGGUGAAGUCGUAACAAGGUAGCCGUACUGGAAAGUGCGGCUGGAUCACCU---------
>Spirochaeta_africana_strain_Z-7692_(gi|219846710)
----------------------------------------------------------UGGCGGCGCGUUUUAAGCAUGCAAGUCGAACGG-GUA-AGG---CCCUUCGGGG---UA--CACGAGUGGCGAACGGGUGAGUAACACGUGGGUGACCUGCCCAGAGGAUGGGGAUAGCCUGUGGAAACACAGGGUAAUACCGAAUAAGCUUAUG--C-A-CUAUG-GUG-CGAUAAGGAAA-GGGGC-UUC-G--GCCUCGCCUUUGGAUGGGCCCGCGUCUGAUUA--GUUAGUUGGUGGGGUAACGGCCUACCAAGACCGCGAUCAGUAGCCGGCCUGAGAGGGUGAUCGGCCACACUGGGACUGAGAUACGGCCCAGACUCCUACGGGAGGCAGCAGCUAAGAAUCUUCCGCAAUGGACGAAAGUCUGACGGAGCGACGCCGCGUGGGUGAAGAAGGCAGGAAUGUUGUAAAGCCCUUUUCUAGCUGAGGAAUAAGGAUGGGAGGUAAUGCCCGUCUGAUGACGUUAAGCUAGGAAUAAGCCCCGGCUAAUUACGUGCCAGCAGCCGCGGUAACACGUAAGGGGCGAGCGUUGUUCGGAAUUAUUGGGCGUAAAGGGUGCGCAGGCGGCCCGUCAAGUCUG-GUGUGAAAGACCGCAGCUUAACUGCGGACACGCAUUGGAAACUGGCAGGCUUGAGUACUGGAGGGGGAACUGGAAUUCCAGGUGUAGGGGUGAAAUCUGUAGAUAUCUGGAAGAACACCGGU-GGCGAAGGCGAGUUCCUGGCCAUGUACUGACGCUGAGGCACGAAAGCGUGGGGAGCGAACAGGAUUAGAUACCCUGGUAGUCCACGCCGUAAACGAUGUACACUAGGUG-UUGUUGGCCCUUGCCGGGUCAG-UGUCGGAGCAAACGCGUUAAGUGUACCGCCUGGGGAGUAUGCCCGCAAGGGUG-AAACUCAAAGGAAUUGACGGGGGCCCGCACAAGCGGUGGAGCAUGUGGUUUAAUUCGAUGAUACGCGAGGAACCUUACCAGGGCUUGACAU-UGAGCGACCGGCAUAGAGAUAUGCCUUC-CCUUCGGG-GCGCGAAAACAGGUGCUGCAUGGCUGUCGUCAGCUCGUGCCGUGAGGUGUUGGGUUAAGUCCCGCAACGAGCGCAACCCCUGCUGUCUGUUGCUAUCAGGUAA-AGC-UGAGGACUCAGACGGAACUGCCGGUGACAAACCGGAGGAAGGUGGGGACGACGUCAAGUCAUCAUGGCCCUUAUGUCCUGGGCUACACACGUGCUACAAUGGCCGAUACAGAGCGACGCGAAACCGCGAGGU-GGAGCAAAUCGCAGAAAGUCGGCCUCAGUUCGGAUUGGAGUCUGAAACUCGACUCCAUGAAGGUGGAAUCGCUAGUAAUCGCGCAUCAG-AACGGCGCGGUGAAUACGUUCCCGGGCCUUGUACACACCGCCCGUCACACCACCCGAGUUGGGGGUACCCGAAGUCACUAGUCUAACCAG-CA-AUGGAGGACGGUGCCGAAGGUAUGCCUGGUAAGGGGGGUGAAGUCGUAACAAGGUAGCCG-----------------------------------
>Spirochaeta_asiatica_strain_Z-7591_(gi|219846708)
----------------------------------------------------------UGGCGGCGCGUUUUAAGCAUGCAAGUCGAACGGGUA--AGG---CCCUUCGGGG---UA--CACGAGUGGCGAACGGGUGAGUAACACGUGGGUGAUCUGCCCAGAGGUUGGGGAUAGCCUGUGGAAACACAGGGUAAUACCGAAUAAGCUNUUU--C-A-CUAUG-GUG-AGAAAAGGAAA-GGGGC-UUC-G--GCCUCGCCUUUGGAUGAGCCCGCGGCUGAUUA--GCUAGUUGGUGGGGUAACGGCCUACCAAGGCGACGAUCAGUAGCCGGCCUGAGAGGGUGAACGGCCACACUGGGACUGAGAUACGGCCCAGACUCCUACGGGAGGCAGCAGCUAAGAAUCUUCCGCAAUGGACGAAAGUCUGACGGAGCGACGCCGCGUGGGUGAAGAAGGCAGGAAUGUUGUAAAGCCCUUUUAUAGCUGAGGAAUAAGGAUGGGAGGUAAUGCCCGUCUGAUGACGUUAAGCUAUGAAUAAGCCCCGGCUAAUUACGUGCCAGCAGCCGCGGUAACACGUAAGGGGCGAGCGUUGUUCGGAAUUAUUGGGCGUAAAGGGUGCGCAGGCGGCCUUUCAAGUCUG-GUGUGAAAGACCACAGCUUAACUGUGGACACGCAUUGGAAACUGGGAGGCUUGAGUACUGGAGGGGGAACUGGAAUUCCAGGUGUAGGGGUGAAAUCUGUAGAUAUCUGAAAGAACACCGGU-GGCGAAGGCGAGUUCCUGGCCAUGUACUGACGCUGAGGCACGAAAGCGUGGGGAGCGAACAGGAUUAGAUACCCUGGUAGUCCACGCCGUAAACGAUGUACACUAGGUG-UU--GGUCC-UUGCCGGAUCAG-UAUCGGAGCUAACGCGUUAUGUGUACCGCCUGGGGAGUAUGCCCGCAAGGGUG-AAACUCAAAGGAAUUGACGGGGGCCCGCACAAGCGGUGGAGCAUGUGGUUUAAUUCGAUGAUACGCGAGGAACCUUACCAGGGCUUGACAU-UGAGCGACCGACACAGAGAUGUGUCUUC-CCUUCGGG-GCGCGAAAACAGGUGCUGCAUGGCUGUCGUCAGCUCGUGCCGUGAGGUGUUGGGUUAAGUCCCGCAACGAGCGCAACCCCUGCUGUCUGUUACCAUCAU-UAAG--U-UGGGGACUCAGGCGGAACUGCCGGUGACAAACCGGAGGAAGGUGGGGACGACGUCAAGUCAUCAUGGCCCUUAUGUCCUGGGCUACACACGUGCUACAAUGGUCGGUACAGAGCGAUGCGAUACGGUGACGU-GGAGCAAAUCGCAGAAAGCCGGCCUCAGUUCGGAUUGGAGUCUGAAACUCGACUCCAUGAAGGUGGAAUCGCUAGUAAUCGCGCAUCAG-AACGGCGCGGUGAAUACGUUCCCGGGCCUUGUACACACCGCCCGUCACACCACCCGAGUUGGGGGUACCCGAAGUCACUAGUCUAACCAG-CA-AUGGAGGACGGNGCCGAAGGUAUGCCUGGUAAGGGGGGUGAAGUCGUAACAAGGUAGCCG-----------------------------------
>Spirochaeta_dissipatitropha_strain_ASpC2_(gi|343198704)
------------------------------------------------GAACGAACGCUGGCGGCGCGUUUUAAGCAUGCAAGUCGAACGG-UA--AGG---CCCUUCGGGG---UA--CACGAGUGGCGAACGGGUGAGUAACACGUGGGUGAUCUGCCCAGAGGUUGGGGAUAGCCUGUGGAAACACAGGGUAAUACCGAAUAAGCUUUUU--C-A-CUAUG-GUG-AGAAAAGGAAA-GGGGC-UUC-G--GCCUCGCCUCUGGAUGAGCCCGCGGCUGAUUA--GCUUGUUGGUAGGGUAACGGCCUACCAAGGCGACGAUCAGUAGCCGGCCUGAGAGGGUGAACGGCCACACUGGGACUGAGAUACGGCCCAGACUCCUACGGGAGGCAGCAGCUAAGAAUCUUCCGCAAUGGACGAAAGUCUGACGGAGCGACGCCGCGUGGGUGAAGAAGGCAGGAAUGUUGUAAAGCCCUUUUAUAGCUGAGGAAUAAGGAUGGGAGGUAAUGCCCGUCUGAUGACGUUAAGCUAUG-AUAAGCCCCGGCUAAUUACGUGCCAGCAGCCGCGGUAACACGUAAGGGGCGAGCGUUGUUCGGAAUUAUUGGGCGUAAAGGGUGCGCAGGCGGCCUUUCAAGUCUG-GUGUGAAAGACCACAGCUUAACUGUGGACACGCAUUGGAAACUGGGAGGCUUGAGUACUGGAGGGGGAACUGGAAUUUCAGGUGUAGGGGUGAAAUCUGUAGAUAUCUGAAAGAACACCGGU-GGCGAAGGCGAGUUCCUGGCCAUGUACUGACGCUGAGGCACGAAAGCGUGGGGAGCGAACAGGAUUAGAUACCCUGGUAGUCCACGCCGUAAACGAUGUACACUAGAUG-UU--GGUCC-UUGCCGGAUCAG-UAUCGGAGCUAACGCGUUAAGUGUACCGCCUGGGGAGUAUGCCCGCAAGGGUG-AAACUCAAAGGAAUUGACGGGGGCCCGCACAAGCGGUGGAGCAUGUGGUUUAAUUCGAUGAUACGCGAGGAACCUUACCAGGGCUUGACAU-UGAGCGACCGACACAGAGAUGUGUCUUC-CCUUCGGG-GCGCGAAAACAGGUGCUGCAUGGCUGUCGUCAGCUCGUGCCGUGAGGUGUUGGGUUAAGUCCCGCAACGAGCGCAACCCCUGCUGUCUGUUACCAUCAU-UAAG--U-UGGGGACUCAGGCGGAACUGCCGGUGACAAACCGGAGGAAGGUGGGGACGACGUCAAGUCAUCAUGGCCCUUAUGUCCUGGGCUACACACGUGCUACAAUGGUCGGUACAGAGCGAUGCGAUACGGUGACGU-GGAGCAAAUCGCAGAAAGCCGGCCUCAGUUCGGAUUGGAGUCUGAAACUCGACUCCAUGAAGGUGGAAUCGCUAGUAAUCGCGCAUCAG-AACGGCGCGGUGAAUACGUUCCCGGGCCUUGUACACACCGCCCGUCACACCACCCGAGUUGGGGGUACCCGAAGUCACUAGUCUAACCAG-CA-AUGGAGGACGGUGCCGAAGGUAUGCCUGGUAAGGGGGGUGAA-----------------------------------------------------
