# Supplementary material for: Single Cell Genomics-Based Analysis of Gene Content and Expression of Prophages in a Diffuse-Flow Deep-Sea Hydrothermal System
Source: Front Microbiol. 2019 Jun 12;10:1262. doi: 10.3389/fmicb.2019.01262 (PMC6581674; doi:10.3389/fmicb.2019.01262)
Supplement: Supplementary file 1 [file Data_Sheet_1.ZIP › Supplementary_Material3/16S_alignment_figure5B.fasta]

>Geotoga_subterranea_strain_CC-1_(gi|449372079)
---GUUUGAUCCUGGCUCAGGGUGAACGCUGGCGGCGCGCCUAACACAUGCAAGUCGAACGGAGAAAGAGGAGCUUGCUCCUUGAGUAUUAGUGGCGAACGGGUGAGUAGAACGUAGGAACCUGCCUAACGGACUGGGAUAGCUACUGGAAACGGUAGGUAAUACUGGAUAAAAUCGAGAGAUAAAAGCUU---AGAAGC---GCCGGGAGAGGGGUCUACGACCCAUCAGGUAGUUGGUAGGGUAAGAGCCUACCNAGCCGACGACGGGUAGCCGAUGUGAGAGCAUGAUCGGCCACAAGGGAACUGAGACACGGUUCCUACUCCUACGGGAGGCAGCAGUGGGGAAUUUUGGACAAUGCACGGAAGUGUGAUCCAGCGACGCCGCGUGAAGGAAGAAGUCCUUCGGGAUGUAAACUUCUGAACUUACAGAAUAA-CAGCAUAA-G--G-GGA----C-UUAUGUAU-GAAGGUAAGUAA-GGA-AAAGCCCCGGCUAACUACGUGCCAGCAGCCGCGGUAAGACGUAGGGGGCGAGCGUUGCCCGGAAUCACUGGGCGUAAAGGGG-GCGUAGGCGGUCUCAUAAGUCAGGUGUGAAAUGUCACUGCUCAACGGUGUCAGUGCGCAUGAAACUGUGAGACUUGAGGGUACCAGAGGUAGACAGAAUUACCUGAGUAGGGGUGAAAUCCGUAGAUACAGGUAAGAAUGCCAGUGGGGAAGCCGGUCUACUGGGGUGACCCUGACGCUGAGGCCCGAAAGCUAGGGUAGCAAACCGGAUUAGAUACCCGGGUAGUCCUAGCAGUAAACGAUGCUCACUAGGUGUGGGGCA--AGAA--AGCUCCGUGCUGAAGCAAACGCGAUAAGUGAGCCGCCUGGGGAGUACGCCCGCAAGGGUGAAACUCAAAGGAAUUGACGGGGGUCCGCACAAGCGGUGGAGCAUGUGGUUUAAUUCGAAGCAAACCGAAGAACCUUACCAGGGCUUGACAUGGAGAUA--AGGCAUAAGAAAUUAUGUCAA-CCUGUAUGUAAAUAUAGG-AGUCUCACACAGGUGGUGCACGGCCGUCGUCAGCUCGUGCCGUGAGGUGUUGGGUUAAGUCCCACAACGAGCGCAACCCCUAUUGUUAGUUGCCAUC-A-U-U-AAGUUGGGCUACUCUAGCGAGACAGCCGUCGACGAG-ACGGAGGAAGGAGGGGAUGACGUCAGGUAAGCGUGCCCCUUAUGCUCUGGGCGACACACGUGCUACAAUGGUGAGGGCAAAAGGCAGCGAAGCCGCGAGGUAGAGCGA-AUCCUAUAAACCUCAUCGUAAUUCGGAUUGCAGGCUGAAACCCGCCUGCAUGAAACCGGAAUCGCUAGUAAUCGCAGGUCAGCCAAACUGCGGUGAAUACGUUCCCGGGCCUUGUACACACCGCCCGUCACGCCACCCGAGUUGGAGACACCUGAAAAGGG-AAG-AA-GUAACCGAAANGGGCUA-A-UCU-CUUC-AGGGUGGAGCUAGCGAGGGGGGCGAA-GUCGUAACAAGGUAGGUGUACCGGAAGGUGCGCCUGGAUCACCUCCUU---
>Oceanotoga_teriensis_strain_OCT74_(gi|636560318)
-----UUUAUCCUGGCUCAGGGUGAACGCUGGCGGCGCGCCUAACACAUGCAAGUCGAACGAAGAAAGGGUAGCUUGCUACCCGAGUAAGAGUGGCGAACGGGUGAGUAAAGCGUAGGAAUCUGCCCAAAGGACCGGGAUAACUGCUGGAAACGGUAGAUAAGACCGGAUAAGCCCGAGAGGGGAAAGUAUC-GAGA--GAUAGCCGAAGGAGGGGCCUACGUCCCAUCAGGUAGUUGGAAGUGUAAGAGACUCCCAAGCCGACGACGGGUAGCCGAUGUGAGAGCAUGAUCGGCCACAAGGGCACUGAGACACGGGUCCUACUCCUACGGGAGGCAGCAGUGGGGAAUUUUGGACAAUGGACGGAAGUCUGAUCCAGCGACGCCGCGUGAAGGAAGAAGUCCUUUGGGAUGUAAACUUCUGAACUUAUCGAAUAAAGAC-AACU-G--G-GGA----C-AGUUGGAU-GAAGGUAGAUAAAGA--AAAGCCCCGGCUAACUACGUGCCAGCAGCCGCGGUAAGACGUAGGGGGCGAGCGUUGCCCGGAAUUACUGGGCGUAAUNGGGGGCGUAGGCGGUCAAAUAAGUCAGAUGUGAAAUACUACUGCUCAACGGUAGAAAUGCGUUUGAAACUGUAAGACUUGAGGGUACCAAAGGUAGACGGAAUUACCUGAGUAGGGGUGAAAUCCGUAGAUACAGGUAAGAACGCCAGUGGGGAAGCCGGUCUACUGGGGUAACCCUGACGCUGAGGCCCGAAAGCUAGGGGAGCGAACCGGAUUAGAUACCCGGGUAGUCCUAGCAGUAAACGAUGCUCACUAGGUGUGGAGAG--UGAA--UUCUCCGUGCUGAAGCGAACGCGAUAAGUGAGCCGCCUGGGGAGUACGGCCGCAUGGCUGAAACUCAAAGGAAUUGACGGGGGUCCGCACAAGCGGNGGAGCAUGUGGUUUAAUUCGAAGCUAACCGAAGAACCUUACCAGGNAAUGACAUGGAGAUA--AGGGUAUAGAGAUAUAUCCANGUAUU-ACUUAGGU-GAUACAGUCUCACACAGGUGANGCACGGCCGUCGUCAGCUCGUGCCGUGAGGUGUUGGGUUAAGUCCCACAACGAGCGCAACCCCUACCAUUAGUUGCCAGCGA-G-UAAAGUUGGGCUACUCUAAUGGGACAGCCGUCG-CGAGUACGGAGGAAGGAGGGGAUGACGUCAGGUAAGCGUGCCCCUUAUGCUCUGGGCGACACACGUGCUACAAUGGUACGGGCAGAGGGCAGCGAAACUGUGAAGUGAAGCGAGAUCU-A-AAAACGUGCCGUAAUUCGGAGUGUAGUCUGAA--CCGACUACAUGAAACCGGAAUNGCUAGUAAUCGCAGGUCAGCCAAACUGCGGUGAAUACGUUCCCGGACCUUGUACACACCGCCCGUCACGCCACCGGAGUUGGAGACGCCCGAAAAUGGU-AG-AC-AUAACCGCAA-GGAGUG-A-GAA-CUUACAG-G-AAAAGGAGCGAGGCCAAAGGAA---------------------------------------------------
>Kosmotoga_olearia_strain_TBF_19.5.1_(gi|343199110)
------------------------AACGCUGGCGGCGUGCCUGACACAUGCAAGUCGUACGGGCGGACC-CCCUUCGGGGGG--CGAGCCAGUGGCGAACGGGUGAGUAACACGUGGGAACAUAUCCGCUGGUGGGGGAUAACUACCCGAAAGGGUAGCUAAUACCGCAUAAGCCCGAAAGGGGAAA-GGUGCAACA-GCAUCGCCAGUGGAGUGGCCCGCGGCCCAUCAGCUAGUUGGUGGGGUAAGAGCCCACCAAGGCGACGACGGGUAGCCGGCGUGAGAGCGCGACCGGCCACAAGGACACUGAGACACGGGUCCUACUCCUACGGGAGGCAGCAGUGCGGAAUAUUGGACAAUGGGCGAAAGCCUGAUCCAGCGACGCCGCGUGCGGGACGAAGGCCUUCGGGUCGUAAACCGCUGUGGUAAGGGACGAAUA-G-CCGGUGGAGUGGAAAGCC-ACCGGAGGAGACGGUACCUUACUAGGAA-GCCCCGGCUAACUACGUGCCAGCAGCCGCGGUAAUACGUAGGGGGCGAGCGUUACCCGGAAUCACUGGGCGUAAAGGGA-GCGUAGGCGGCCCAGCAAGUCGACUGUGAAAAACCGGAGCUCAACUUCGGUCCUGCGGUCGAAACUGCUGGGCUUGAGGACAGUAGAGGGAGACGGAACUGCCGGUGUAGGGGUAAAAUCCUUAGAUAUCGGCAGGAACGCCGGUGGCGAAGGCGGUCUCCUGGGCUGGACCUGACGCUGAGGCUCGAAAGCCAGGGGAGCGAACGGGAUUAGAUACCCCGGUAGUCCUGGCCCUAAACGAUGCUCACUAGGUGUGGGGUGC-GUAGAGCACUCCGUGCUGAAGCAAACGCGAUAAGUGAGCCGCCUGGGGAGUACGCCCGCAAGGGUGAAACUCAAAGGAAUUGACGGGGGCCCGCACAAGCGGUGGAGCGUGUGGUUUAAUUCGAUGCUAAGCGAAGGACCUUACCAGGGCUUGACAUGCUGGUGGUACUGAACCGAAAGGGGAAGGACCCA--CCGUUAGG-UGGG-AGCCAG-CACAGGUGGUGCACGGCCGUCGUCAGCUCGUGCCGUGAGGUGUUGGGUUAAGUCCCGCAACGAGCGCAACCCCUGCCCCUAGUUGCCAGC-G-G-U-UAGGCCGGGCACUCUAGGGGGACCGCCGCCGACGAG-GCGGAGGAAGGGGGGGAUGACGUCAGGU-AUCGUGCCCCUUAUGUCCUGGGCGACACACGCGCUACAAUGGGACGGACAGCGGGGAGCGAGGCAGCGAUGCUGAGCAA-AUCCCUGAAACCGUUCCUCAGUUCGGAUUGCAGGCUGCAACCCGCCUGCAUGAAGCCGGAAUCGCUAGUAAUCGCGGAUCAGCCAUGCCGCGGUGAAUACGUUCCCGGGCCUUGUACACACCGCCCGUCAAGCCACCCGAGUUGGCAACACCUGAAGACGG--GUGUC-CCAACCGAAA-GGAGGGAG-CCC-GUUU-AAGGUGGGGCUGGCGAGGGGGGCU-AAGUCGUAACAAGGUAGCCCUACCGGAAGG-----------------------
>Marinitoga_piezophila_strain_KA3_(gi|470466059)
---GUUUGAUCCUGGCUCAGGGCGAACGCUGGCGGCGUGCUUAACACAUGCAAGUCGAACGAGGAGG-CAGCCUUCGGGCUG-UAGUACUAGUGGCGAACGGGUGAGUAACGCGUAGGAAGGUGUCCUCCAGACCGGGACAACCACUGGAAACGGUGGCUAAUACCGGAUGAGCCCGAGAGGGGAAAGCGAGCUAAG-GCUUGGCUGGAGGAGCUGCCUGCGACCCAUCAGGUAGUUGGUAGGGUAAAGGCCUACCAAGCCGACGACGGGUAGCCGGCGUGAGAGCGUGGCCGGCCACAGGGGCACUGAGACACGGGUCCCACUCCUACGGGAGGCAGCAGUGGGGAAUAUUGGACAAUGGGGGGAACCCUGAUCCAGCGACGCCGCGUGGAGGAAGAAGUCCUUCGGGACGUAAACUCCUGAACUUACCGAACAAUAAG-GAUG-GUAG-GGAAUGGCCAU-CUGAU-GAGGGUAGGUAA-GGA-AAAGCCCCGGCUAACUACGUGCCAGCAGCCGCGGUAAUACGUAGGGGGCGAGCGUUGCCCGGAAUCACUGGGCGUAAAGGGG-GUGUAGGCGGUCUAAUAAGUCAGAUGUAAAAGGCCCUGGCUCAACCAGGGAAAUGCGUCUGAAACUGUUAGACUUGAGGUUGCUAGAGGGAGACGGAAUUACCUGUGUAGCGGUGAAAUGCGUAGAUACAGGUAAGAAGGCCGGUGGUGAAGACGGUCUCCUGGGGCAAACCUGACGCUGAGGCCCGAAAGCUAGGGGAGCAAACCGGAUUAGAUACCCGGGUAGUCCUAGCCGUAAACGAUGCCCACUAGGUGUGAGCGG-UAGUA--CCGUUCGUGCUGAAGCUAAGGCGAUAAGUGGGCCGCCUGGGGAGUACGUCCGCAAGGAUGAAACUCAAAGGAAUUGACGGGGACCCGCACAAGCGGUGGAGCGUGUGGUUUAAUUCGAAGCUAAGCGAAGGACCUUACCAGGGCUUGACAUAUAGGUGGUACUCUGCAGAGAUGCAGGGGACCCGGUACUUCGGUACCGGGAGCCUA-UACAGGUGGUGCACGGCCGUCGUCAGCUCGUGCCGUGAGGUGUUGGGUUAAGUCCCGCAACGAGCGCAACCCUUGCCGUUAGUUGCCAGC-A-C-U-UAGGGUGGGAACGCUAACGGGACAGCCGCCGACGAG-GCGGAGGAAGGAGGGGAUGACGUCAGGUAAUCGUGCCCCUUAUGUCCUGGGCGACACACGCGCUACAAUGGUAGGGACAGAGGGCAGCGAGGCCGAGAGGUGGAGCGA-AUCCCAGAAACCCUACCCCAGUUCAGAUUGCAGUCUGAAACCCGACUGCAUGAAGCCGGAAUCGCUAGUAAUCGCAGGUCAGCCACACUGCGGUGAAUACGUUCCCGGGUCUUGUACACACCGCCCGUCAAGCCACCCGAGUUGGAAACGCCCGAAGAUGG--UG-AGGCUAACCGAAA-GGAGGC-CAGCU-AUCG-AGGGUGGAGUCAGCGAGGGGGGCU-AAGUCGUAACAAGGUAGGUGUACCGGAAGGUGCGCCUGGAUCACCUCCUUUCU
>AD-702-D06
------------------------AACGCUGGCGGCGUGCUUAACACAUGCAAGUCGAACGAGGAGG-CAGUCUUCGGACUG-UAGUACUAGUGGCGAACGGGUGAGUAACGCGUAGGAAAGUGUCCUCCAGACCGGGACAACCACUGGAAACGGUGGCUAAUACCGGAUAAGACCGAGAGGUGAAAGCGAGCUACG-GCUUGGCUGGAGGAGCUGCCUGCGACCCAUCAGGUAGUUGGUAGGGUAAAAGCCUACCAAGCCGACGACGGGUAGCCGGCGUGAGAGCGUGGCCGGCCACAGGGGCACUGAGACACGGGCCCCACUCCUACGGGAGGCAGCAGUGGGGAAUAUUGGACAAUGGGGGAAACCCUGAUCCAGCGACGCCGCGUGGAGGACGAAGUCCUUCGGGACGUAAACUCCUGAACUUAUCGAGCAAUAAG-GAUG-GCAG-GGAAUGGUCAU-CUGAU-GAGUGUAGAUAA-AGA-AAAGCCCCGGCUAACUACGUGCCAGCAGCCGCGGUAAUACGUAGGGGGCGAGCGUUGCCCGGAAUCACUGGGCGUAAAGGGG-GUGUAGGCGGUCAAUUAAGUCAGAUGUAAAAUACCCUGGCUCAACCAGGGAUAUGCGUCUGAAACUGAUUGACUUGAGGUUACUAGAGGGAGACGGAAUUACCUGUGUAGCGGUGAAAUGCGUAGAUACAGGUAAGAAGGCCGGUGGUGAAGACGGUCUCCUGGGGUAAACCUGACGCUGAGGCCCGAAAGCUAGGGGAGCAAACCGGAUUAGAUACCCGGGUAGUCCUAGCCGUAAACGAUGCCCACUAGGUGUGAGCGG-UAGUA--CCGUUCGUGCUGAAGCUAAGGCGAUAAGUGGGCCGCCUGGGGAGUACGUCCGCAAGGAUGAAACUCAAAGGAAUUGACGGGGACCCGCACAAGCGGUGGAGCGUGUGGUUUAAUUCGAAGCUAAGCGAAGGACCUUACCAGGGCUUGACAUGCGGGUGGUACCUUACAGAGAUGUAAGGGACCUUGAACUUCGGUUCAAGGAGCCUG-CACAGGUGGUGCACGGCCGUCGUCAGCUCGUGCCGUGAGGUGUUGGGUUAAGUCCCGCAACGAGCGCAACCCUUGCCGUUAGUUGCCAGC-A-CGUAAAG-GUGGGAACCCUAACGGGACAGCCGCCGACGAG-GCGGAGGAAGGAGGGGAUGACGUCAGGUAAUCGUGCCCCUUAUGUCCUGGGCGACACACGCGCUACAAUGGUAGGGACAGAGGGCAGCGAGGCCGAAAGGUGGAGCGA-AUCCCAGAAACCCUACCCCAGUUCAGAUUGUAGUCUGAAACCCGACUACAUGAAGCCGGAAUCGCUAGUAAUCGCAGGUCAGCCACACUGCGGUGAAUACGUUCCCGGGUCUUGUACACACCGCCCGUCAAGCCACCCGAGUUGGAAACGCCCGAAGAUGG--CC-AGGCUAACCGAAA-GGAGGC-CGGUU-AUUG-AGGGUGGAGUCAGCGAGGGGGGCU-AAGUCGUAACAAGGUAGGUGUACCGGAAGG-----------------------
>AD-726-C10
------------------------AACGCUGGCGGCGUGCUUAACACAUGCAAGUCGAACGAGGAGG-CAGUCUUCGGACUG-UAGUACUAGUGGCGAACGGGUGAGUAACGCGUAGGAAAGUGUCCUCCAGACCGGGACAACCACUGGAAACGGUGGCUAAUACCGGAUAAGACCGAGAGGUGAAAGCGAGCUACG-GCUUGGCUGGAGGAGCUGCCUGCGACCCAUCAGGUAGUUGGUAGGGUAAAAGCCUACCAAGCCGACGACGGGUAGCCGGCGUGAGAGCGUGGCCGGCCACAGGGGCACUGAGACACGGGCCCCACUCCUACGGGAGGCAGCAGUGGGGAAUAUUGGACAAUGGGGGAAACCCUGAUCCAGCGACGCCGCGUGGAGGACGAAGUCCUUCGGGACGUAAACUCCUGAACUUAUCGAGCAAUAAG-GAUG-GCAG-GGAAUGGUCAU-CUGAU-GAGUGUAGAUAA-AGA-AAAGCCCCGGCUAACUACGUGCCAGCAGCCGCGGUAAUACGUAGGGGGCGAGCGUUGCCCGGAAUCACUGGGCGUAAAGGGG-GUGUAGGCGGUCAAUUAAGUCAGAUGUAAAAUACCCUGGCUCAACCAGGGAUAUGCGUCUGAAACUGAUUGACUUGAGGUUACUAGAGGGAGACGGAAUUACCUGUGUAGCGGUGAAAUGCGUAGAUACAGGUAAGAAGGCCGGUGGUGAAGACGGUCUCCUGGGGUAAACCUGACGCUGAGGCCCGAAAGCUAGGGGAGCAAACCGGAUUAGAUACCCGGGUAGUCCUAGCCGUAAACGAUGCCCACUAGGUGUGAGCGG-UAGUA--CCGUUCGUGCUGAAGCUAAGGCGAUAAGUGGGCCGCCUGGGGAGUACGUCCGCAAGGAUGAAACUCAAAGGAAUUGACGGGGACCCGCACAAGCGGUGGAGCGUGUGGUUUAAUUCGAAGCUAAGCGAAGGACCUUACCAGGGCUUGACAUGCGGGUGGUACCUUACAGAGAUGUAAGGGACCUUGAACUUCGGUUCAAGGAGCCUG-CACAGGUGGUGCACGGCCGUCGUCAGCUCGUGCCGUGAGGUGUUGGGUUAAGUCCCGCAACGAGCGCAACCCUUGCCGUUAGUUGCCAGC-A-CGUAAAG-GUGGGAACCCUAACGGGACAGCCGCCGACGAG-GCGGAGGAAGGAGGGGAUGACGUCAGGUAAUCGUGCCCCUUAUGUCCUGGGCGACACACGCGCUACAAUGGUAGGGACAGAGGGCAGCGAGGCCGAAAGGUGGAGCGA-AUCCCAGAAACCCUACCCCAGUUCAGAUUGUAGUCUGAAACCCGACUACAUGAAGCCGGAAUCGCUAGUAAUCGCAGGUCAGCCACACUGCGGUGAAUACGUUCCCGGGUCUUGUACACACCGCCCGUCAAGCCACCCGAGUUGGAAACGCCCGAAGAUGG--CC-AGGCUAACCGAAA-GGAGGC-CGGUU-AUUG-AGGGUGGAGUCAGCGAGGGGGGCU-AAGUCGUAACAAGGUAGGUGUACCGGAAGG-----------------------
>Marinitoga_okinawensis_strain_TFS10-5_(gi|343200779)
-----------------CAGGGCGAACGCUGGCGGCGUGCUUAACACAUGCAAGUCGAACGAGGAGG-CAGUCUUCGGGCUG-UAGUACUAGUGGCGAACGGGUGAGUAACGCGUAGGAAAGUGUCCCUCAGACCGGGACAACCACUGGAAACGGUGGCUAAUACCGGAUAAGACCGAGAGGUGAAAGCGUGCUAAG-GCAUGGCUGAGGGAGCUGCCUGCGACCCAUCAGGUAGUUGGGAGGGUAAAAGCCUACCAAGCCGACGACGGGUAGCCGGCGUGAGAGCGUGGCCGGCCACAGGGGGACUGAGACACGGCCCCCACUCCUACGGGAGGCAGCAGUGGGGAAUAUUGGACAAUGGGGGAAACCCUGAUCCAGCGACGCCGCGUGGAGGACGAAGUCCUUCGGGACGUAAACUCCUGAAUUUAUCGAACAAUAAA-GUGA-GCAG-GGAAUGGC-UCACAGAU-GAGGGUAGAUAA-AGA-AAAGCCCCGGCUAACUACGUGCCAGCAGCCGCGGUAAUACGUAGGGGGCGAGCGUUGCCCGGAAUCACUGGGCGUAAAGGGG-GUGUAGGCGGUCAUCUAAGUCAGAUGUAAAAGACCUUGGCUCAACCAAGGAGUUGCGUCUGAAACUGGAAGACUUGAGGUUACUAGAGGGAGACGGAAUUACCUGUGUAGCGGUGAAAUGCGUAGAUACAGGUAAGAAGGCCGGUGGUGAAGACGGUCUCCUGGGGUAAACCUGACGCUGAGGCCCGAAAGCUAGGGGAGCAAACCGGAUUAGAUACCCGGGUAGUCCUAGCCGUAAACGAUGCCCACUAGGUGUGAGCGG-UAGUA--CCGUUCGUGCUGAAGCUAAGGCGAUAAGUGGGCCGCCUGGGGAGUACGUCCGCAAGGAUGAAACUCAAAGGAAUUGACGGGGACCCGCACAAGCGGUGGAGCGUGUGGUUUAAUUCGAAGCUAAGCGAAGGACCUUACCAAGGCUUGACAUAUAGGUGGUACUCACUAGAGAUAGUGGGGACCUGGUACUUCGGUACUGGGAGCCUA-UACAGGUGGUGCACGGCCGUCGUCAGCUCGUGCCGUGAGGUGUUGGGUUAAGUCCCGCAACGAGCGCAACCCUUGCCGUUAGUUACCAGC-ACG-U-AAAGGUGGGAACCCUAACGGGACAGCCGCCGACGAG-GCGGAGGAAGGAGGGGAUGACGUCAGGUAAUCGUGCCCCUUAUGUCUUGGGCGACACACGCGCUACAAUGGUAGGGACAGAGGGCAGCGAGGCCGAGAGGUGGAGCGA-AUCCCAGAAACCCUACCCCAGUUCAGAUUGCAGUCUGAAACCCGACUGCAUGAAGCCGGAAUCGCUAGUAAUCGCAGGUCAGCCACACUGCGGUGAAUACGUUCCCGGGUCUUGUACACACCGCCCGUCAAGCCACCCGAGUUGGAAACGCCCGAAGAUGGG-UA-GU-CCAACCGCAA-GGAGGA-C-GCCUAUUG-AGGGUGGAGUCAGCGAGGGGGGCU-AAGUCGUAA--------------------------------------------
>Marinitoga_camini_strain_MV1075_(gi|265678602)
-----------------------------------GCUGCUUAACACAUGCAAGUCGAACGGGGAGG-CUCUCUUCGGGGAG-UAGUACCAGUGGCGAACGGGUGAGUAACGCGUAGGAAAGUGUCCUCCAGACUGGGACAACCAUUGGAAACGAUGGCUAAUACCAGAUGAGACCGAGAGGUGAAAGCGUGCUACG-GCAUGGCUGGAGGAGCUGCCUGCGACCCAUCAGGUAGUUGGUAGGGUAAAGGCCUACCAAGCCGACGACGGGUAGCCGGCGUGAGAGCGUGGCCGGCCACAGGGGGACUGAGACACGGCCCCCACUCCUACGGGAGGCAGCAGUGGGGAAUAUUGGACAAUGGGGGAAACCCUGAUCCAGAGACGCUGCGUGGAGGACGAAGUCCUUCGGGACGUAAACUCCUGAAUUUAUCGAACAAUAAA-GUGA-GAAG-GGAAUGGC-UCACAGAU-GAGGGUAGAUAA-AGA-AAAGCCCCGGCUAACUACGUGCCAGCAGCCGCGGUAAUACGUAGGGGGCGAGCGUUGCCCGGAAUCACUGGGCGUAAAGGGG-GUGUAGGCGGUCUAAUAAGUCAGAUGUAAAAGUACCUGGCUCAACCAGGGGGAUGCGUCUGAAACUGUUAGACUUGAGGUUACUAGAGGGAGACGGAAUUACCUGUGUAGCGGUGAAAUGCGUAGAUACAGGUAAGAAGGCCGGUGGUGAAGACGGUCUCCUGGGGUAAACCUGACGCUGAGGCCCGAAAGCUAGGGGAGCAAACCGGAUUAGAUACCCGGGUAGUCCUAGCCGUAAACGAUGCCCACUAGGUGUGAGCGG-UAGUA--CCGUUCGUGCUGAAGCUAAGGCGAUAAGUGGGCCGCCUGGGGAGUACGUCCGCAAGGAUGAAACUCAAAGGAAUUGACGGGGACCCGCACAAGCGGUGGAGCGUGUGGUUUAAUUCGAAGCUAAGCGAAGGACCUUACCAGGGCUUGACAUGUAGGUAGUACCUCUUAGAGAUAAGGGGGACCUAAUACUUCGGUAUUAGGAGCCUA-GACAGGUGGUGCACGGCCGUCGUCAGCUCGUGCCGUGAGGUGUUGGGUUAAGUCCCGCAACGAGCGCAACCCUUGCCGUUAGUUACCAGC-ACG-U-AAAGGUGGGGACUCUAACGGGACAGCCGCCGACGAG-GCGGAGGAAGGAGGGGAUGACGUCAGGUAAUCGUGCCCCUUAUGUCCUGGGCGACACACGCGCUACAAUGGCAGGGACAGAGGGAAGCGAGGCCGAAAGGUGGAGCGA-AUCUCAGAAACCCUGCCCCAGUUCAGAUUGCAGUCUGAAACCCGACUGCAUGAAGCCGGAAUCGCUAGUAAUCGCAGGUCAGCCACACUGCGGUGAAUACGUUCCCGGGUCUUGUACACACCGCCCGUCAAGCCACCCGAGUUGGAAACGCCCGAAGAUGG--UC-AGGCUAACCGAAA-GGAGGC-CGGCU-AUUG-AGGGUGGAGUCAGCGAGGGGGGCU-AAGUCGUAACAAGGUAACAG---------------------------------
>Marinitoga_hydrogenitolerans_strain_AT1271_(gi|343201594)
AGAGUUUGAUCAUGGCUCAGGGCGAACGCUGGCGGCGUGCUUAACACAUGCAAGUCGAACGAGGAGG-CUCUCUUCGGAGAG-UAGUACUAGUGGCGAACGGGUGAGUAACGCGUAGGAAAGUAUCCUCCAGACUGGGACAACCAUUGGAAACGAUGGCUAAUACCAGAUGAGACCGAGAGGUGAAAGCGUGCUUCG-GCAUGGCUGGAGGAGCUGCCUGCGACCCAUCAGGUAGUUGGUAGGGUAAAGGCCUACCAAGCCAACGACGGGUAGCCGGCGUGAGAGCGUGGCCGGCCACAGGGGCACUGAGACACGGGCCCCACUCCUACGGGAGGCAGCAGUGGGGAAUAUUGGACAAUGGGGGAAACCCUGAUCCAGCGACGCCGCGUGAAGGACGAAGUCCUUCGGGACGUAAACUUCUGAAUUUAUCGAACAAUAAA-GUGA-GUAG-GAAAUGGC-UCACAGAU-GAGGGUAGAUAA-AGA-AAAGCCCCGGCUAACUACGUGCCAGCAGCCGCGGUAAUACGUAGGGGGCGAGCGUUGCCCGGAAUCACUGGGCGUAAAGGGG-GUGUAGGCGGUCAUCUAAGUCAGAUGUAAAAGACCUUGGCUCAACCAAGGGGUUGCGUCUGAAACUGGGUGACUUGAGGUUACUAGAGGGAGACGGAAUUACCUGUGUAGGGGUGAAAUCCGUAGAUACAGGUAAGAAGGCCGGUGGUGAAGACGGUCUCCUGGGGUAAACCUGACGCUGAGGCCCGAAAGCUAGGGGAGCAAACCGGAUUAGAUACCCGGGUAGUCCUAGCCGUAAACGAUGCCCACUAGGUGUGAGCGG-UAGUA--CCGUUCGUGCUGAAGCUAAGGCGAUAAGUGGGCCGCCUGGGGAGUACGUCCGCAAGGAUGAAACUCAAAGGAAUUGACGGGGACCCGCACAAGCGGUGGAGCGUGUGGUUUAAUUCGAAGCUAAGCGAAGGACCUUACCAGGGCUUGACAUGAGGGUGGUACCAACUAGAGAUAGUUGGGACCUGAUACUUCGGUAUCAGGAGCCCA-CACAGGUGGUGCACGGCCGUCGUCAGCUCGUGCCGUGAGGUGUUGGGUUAAGUCCCGCAACGAGCGCAACCCUUGCCGUUAGUUACCAGC-A-UGUAGAG-AUGGGGACUCUAACGGGACAGCCGCCGACGAG-GCGGAGGAAGGAGGGGAUGACGUCAGGUAAUCGUGCCCCUUAUGUCCUGGGCGACACACGCGCUACAAUGGUAGGGACAGAGGGCAGCGAGACCGAAAGGUGGAGCGA-AUCCCAGAAACCCUACCCCAGUUCAGAUUGUAGUCUGAAACCCGACUACAUGAAGCCGGAAUCGCUAGUAAUCGCAGGUCAGCCACACUGCGGUGAAUACGUUCCCGGGUCUUGUACACACCGCCCGUCAAGCCACCCGAGUUGGAAACGCCCGUAGAUGGC-UA-GC-CUAACCGAAA-GGAGGG-CAGCU-AUUG-AGGGUGGAGUCAGCGAGGGGGGCU-AAGUCGUAACAAGGUAACGAUCC------------------------------
>Marinitoga_litoralis_strain_MC3_(gi|558508591)
--------------------------------------------------------------------------UCGGGGAG-UAGUACUAGUGGCGAACGGGUGAGUAACGCGUAGGAAGGUGUCCUCCAGACCGGGACAACCAUUGGAAACGAUGGCUAAUACCGGAUGAGACCGAGAGGUGAAAGCGUGCUACG-GCAUGGCUGGAGGAGCUGCCUGCGACCCAUCAGGUAGUUGGUAGGGUAAAGGCCUACCAAGCCGACGACGGGUAGCCGGCGUGAGAGCGUGGCCGGCCACAGGGGCACUGAGACACGGGCCCCACUCCUACGGGAGGCAGCAGUGGGGAAUAUUGGACAAUGGGGGAAACCCUGAUCCAGCGACGCCGCGUGGAGGACGAAGUCCUUCGGGACGUAAACUCCUGAACUUAUCGAACAAUAAG-GUGA-GCAG-GGAAUGGC-UCACUGAU-GAGGGUAGAUAA-GGA-AAAGCCCCGGCUAACUACGUGCCAGCAGCCGCGGUAAUACGUAGGGGGCGAGCGUUGCCCGGAAUCACUGGGCGUAAAGGGG-GUGUAGGCGGUUAUCUAAGUCAGAUGUAAAAGACCUUGGCUCAACCAAGGGAUUGCGUCUGAAACUGGAUAACUUGAGGUUACUAGAGGGAGACGGAAUUACCUGUGUAGCGGUGAAAUGCGUAGAUACAGGUAAGAAGGCCGGUGGUGAAGACGGUCUCCUGGGGUAAACCUGACGCUGAGGCCCGAAAGCUAGGGGAGCAAACCGGAUUAGAUACCCGGGUAGUCCUAGCCGUAAACGAUGCCCACUAGGUGUGAGCGG-UAGUA--CCGUUCGUGCUGAAGCUAAGGCGAUAAGUGGGCCGCCUGGGGAGUACGUCCGCAAGGAUGAAACUCAAAGGAAUUGACGGGGACCCGCACAAGCGGUGGAGCAUGUGGUUUAAUUCGAAGCUAAGCGAAGGACCUUACCAGGGCUUGACAUAUAGGUGGUAGGAUUCAGAGAUGAAUCCGACCUGGUACUUCGGUACCAGGAGCCUA-UACAGGUGGUGCACGGCCGUCGUCAGCUCGUGCCGUGAGGUGUUGGGUUAAGUCCCGCAACGAGCGCAACCCUUGUCGUUAGUUACCAGC-A-C-GUGAUGGUGGGGACUCUAACGAGACAGCCGCCGACGAG-GCGGAGGAAGGAGGGGAUGACGUCAGGUAAUCGUGCCCCUUAUGUCCUGGGCGACACACGUGCUACAAUGGCAGGGACAGAGGGAAGCGAGACCGAGAGGUGGAGCGA-AUCUCAGAAACCCUGCCCCAGUUCAGAUUGUAGUCUGAAACCCGACUACAUGAAGCCGGAAUCGCUAGUAAUCGCAGGUCAGCCAUACUGCGGUGAAUACGUUCCCGGGUCUUGUACACACCGCCCGUCAAGCCACCCGAGUUGGAAACGCCCGAAGAUGGG-C----------------------------------------------------------------------------------------------------------------
