# Supplementary material for: Single Cell Genomics-Based Analysis of Gene Content and Expression of Prophages in a Diffuse-Flow Deep-Sea Hydrothermal System
Source: Front Microbiol. 2019 Jun 12;10:1262. doi: 10.3389/fmicb.2019.01262 (PMC6581674; doi:10.3389/fmicb.2019.01262)
Supplement: Supplementary file 1 [file Data_Sheet_1.ZIP › Supplementary_Material3/16S_tree_figure5A.newick]

(('Borrelia parkeri  (gi|659365043)':0.007345000000000046,('Borrelia sinica strain CMN3 (gi|315614511)':0.00967399999999996,'Borrelia afzelii HLJ01 (gi|444304237)':0.009684999999999944):0.04817400000000005):0.203442,('Spirochaeta aurantia strain J1 (gi|559795193)':0.277614,(('Spirochaeta cellobiosiphila strain SIP1 (gi|343205979)':0.13592300000000002,(('Spirochaeta isovalerica strain DSM (gi|645319770)':0.0013490000000000446,'Spirochaeta isovalerica strain MA-2 (gi|559795209)':0.00119899999999995):0.11173900000000003,('Spirochaeta litoralis strain R1 (gi|559795145)':0.17802800000000008,'Spirochaeta perfilievii strain P (gi|636559145)':0.22187400000000002):0.04479199999999994):0.05845900000000004):0.037281999999999926,(('Spirochaeta halophila strain RS1 (gi|602266985)':0.10257700000000003,('Spirochaeta americana strain ASpG1 (gi|265678517)':0.005901999999999963,('Spirochaeta alkalica strain Z-7491 (gi|219846709)':0.0011010000000000186,'Spirochaeta sphaeroplastigenens strain JC133 (gi|566085155)':0.011842999999999937):0.008751000000000064):0.06044700000000003):0.11926499999999995,((('Treponema lecithinolyticum strain OMZ 684 (gi|219846655)':0.36720200000000003,'Treponema primitia strain ZAS-2 (gi|470467346)':0.17547500000000005):0.2717109999999999,(('Spirochaeta asiatica strain Z-7591 (gi|219846708)':0.0016279999999999628,'Spirochaeta dissipatitropha strain ASpC2 (gi|343198704)':0.006738000000000022):0.031164999999999998,('Spirochaeta africana strain DSM (gi|507148153)':0.0019090000000000495,'Spirochaeta africana strain Z-7692 (gi|219846710)':0.014071000000000056):0.04653600000000002):0.15905000000000002):0.039424000000000015,('Spirochaeta thermophila strain DSM (gi|444439480)':0.3443180000000001,(('Sphaerochaeta globosa strain Buddy (gi|636558551)':0.06841900000000001,'Sphaerochaeta pleomorpha strain Grapes (gi|636558552)':0.06621699999999997):0.403084,((AC-213-D02:0.001674999999999982,AC-213-I23:0.008927000000000018):0.12124999999999997,('Spirochaeta bajacaliforniensis strain BA-2 (gi|265678728)':0.004394000000000009,('Spirochaeta smaragdinae strain DSM (gi|444439426)':7.000000000000339E-4,'Spirochaeta smaragdinae strain SEBR (gi|228719827)':0.014822000000000002):0.011407999999999974):0.13887000000000005):0.009002999999999983):0.05764500000000006):0.035447999999999924):0.028259999999999952):0.029704000000000064):0.06943100000000002):0.203442);
