# Supplementary material for: Single Cell Genomics-Based Analysis of Gene Content and Expression of Prophages in a Diffuse-Flow Deep-Sea Hydrothermal System
Source: Front Microbiol. 2019 Jun 12;10:1262. doi: 10.3389/fmicb.2019.01262 (PMC6581674; doi:10.3389/fmicb.2019.01262)
Supplement: Supplementary file 1 [file Data_Sheet_1.ZIP › Supplementary_Material3/16S_tree_figure5B.newick]

('Geotoga subterranea strain CC-1 (gi|449372079)':0.15630299999999997,'Oceanotoga teriensis strain OCT74 (gi|636560318)':0.21928999999999998,('Kosmotoga olearia strain TBF 19.5.1 (gi|343199110)':0.6453229999999999,(('Marinitoga piezophila strain KA3 (gi|470466059)':0.04480800000000007,(AD-702-D06:0.0,AD-726-C10:0.0):0.03173900000000007):0.021553999999999962,('Marinitoga okinawensis strain TFS10-5 (gi|343200779)':0.032537999999999956,('Marinitoga camini strain MV1075 (gi|265678602)':0.03945600000000005,('Marinitoga litoralis strain MC3 (gi|558508591)':0.04488700000000001,'Marinitoga hydrogenitolerans strain AT1271 (gi|343201594)':0.04294600000000004):0.010310999999999959):0.02441199999999999):0.013394000000000017):0.12330199999999991):0.34799500000000005);
