# Supplementary material for: Single Cell Genomics-Based Analysis of Gene Content and Expression of Prophages in a Diffuse-Flow Deep-Sea Hydrothermal System
Source: Front Microbiol. 2019 Jun 12;10:1262. doi: 10.3389/fmicb.2019.01262 (PMC6581674; doi:10.3389/fmicb.2019.01262)
Supplement: Supplementary file 1 [file Data_Sheet_1.ZIP › Supplementary_Material3/Portal_alignment_figure2.fasta]

>Vibrio_phage_phi_3_(gi|751186476)
-VNRCVNLLIDSACQVSYDIKDAYSFTAL----G-----------------SSKAPGGIRKEKLKEILNVRPNPFMDTSTFWRLVIMDFLMEGWAFIH-----------------WDGYSLYHIPA-NNMEVYAD---------ATK-YV--------NRFIYAGQ-------------VEFQ-------PNEIIFIK--DNAYRPGNSAQ--IRGYSRILSSLEGIVRRDKLLQFKEKFFDNGAVFSLIVET--E--------T---VLNKK-LRQRYEEELSLDYNPK--TGKSSVKIL----------DA-GMKARTLTPTTTKDLDVGNEVADFEKKVCVALGVPPLLL----------DSG--NN--ANIRPNIDLLFYMTILP-MMKKFESVFELF-FA------------YDIKLMTDDIAALAPDEEA-------KAKAVSSKVNNGI-ITGNEGRIE--LR-------YEPLNDPE-MD
>Flavobacterium_phage_11b_(gi|53793592)
-VYSCISQMAAKTVAVPYTIKVVKDTKAYQQLNNLNISTKGLYSFTQSLQKNRLDTKAFSETEKAFPL-ESPNPTQTWADIYSLYKTYMRLNGNCYFYLMSPDDGI-------NAGVPSQMYVLPA-HLIKIVLK--DDINLLSTDS-PI--------KSYMLIQ--------GDQF--IEFN-------EDEVIHTKY-ANPNFDLQGSH--LYGMSPIRAILRNINSQNSTIDNNVKTMQNGGVFGFIHGG--S--------T---GLTQP-QADSLKQRLTEMDKSP--DRLSQIAGA----------SG-EIAFTKIS-LNTDELKPFDYLKYDQKAICNALGWSDKLL----NN---NEGGGLNT--GNLEEERKRVVTDNIQP-DLVILKQAFDKK-FIKRFK----GYENAVIEWDISELPEMQTDMVA-----------MASWLNTIP-VTPNEIRIA--MK-------YETLNQDG-MD
>Cellulophaga_phage_phi18:1_(gi|526177096)
-LYGIISLIISKSSIVPFEVYRVTNKTEYNKYKTKLTLSQTPKDIANCRLMMKSSLEKVEGHEIEQLL-HNPNSEQTLEELWEQLDGYKLLTGDSYLWAWTPGVGV-------NANKPQELHVPPA-TMVSIVTG--------GAQN-PV--------KEYKLSY--------AS----DPIE-------AQDMAHFKI-WNPLNSGADPQEAVYGMSPLISCRRLMQRYKDADISQGAMFKNQG-PAGILSAEKD--------A---QMTGE-QATAVKDRWSQLYKGS--DKAGQIVIT----------SA-AMKWNQIG-FSPVDMNTIEAKSEMLGELCNVYHVPIGLF----SD----KNS--TE--NNMVESRKALITDAVIP-LIEARKGILNKW-LCPKF-----GDD-IVIEFDYTVFSEISMEVKS-------LADSASKMWW----TSPNEKREM--TG-------WDKMTDPN-MD
>Cellulophaga_phage_phi12:1_(gi|526177165)
-LYGIISLIISKSSIVPFEVYRVTNKTEYNKYKTKLTLSQTPKDIANCRLMMKSSLEKVEGHEIEQLL-HNPNSEQTLEELWEQLDGYKLLTGDSYLWAWTPGVGV-------NANKPQELHVPPA-TMVSIVTG--------GAQN-PV--------KEYKLSY--------AS----DPIE-------AQDMAHFKI-WNPLNSGADPQEAVYGMSPLISCRRLMQRYKDADISQGAMFKNQG-PAGILSAEKD--------A---QLTEP-QATAVKDRWSQLYKGS--DKAGQIVIT----------SA-AMKWNQIG-FSPVDMNTIEAKSEMLGELCNVYHVPIGLF----SD----KNS--TE--NNMVESRKALITDAVIP-LIEARKGILNKW-LCPKF-----GDD-LVIEFDYTVFSEISMEVKS-------LADSASKMWW----TSPNEKREM--TG-------WDKMTDPN-MD
>Cellulophaga_phage_phi17:1_(gi|526177521)
-LYGIISLIISKSSIVPFEVYRVTNKTEYNKYKTKLTLSQTPKDIANCRLMMKSSLDKVEGSEIEQLL-HNPNSEQTLEELWEQLDGYKLLTGDSYLWAWTPGVGV-------NANKPQELHVPPA-TMVSIVTG--------GAQN-PV--------KEYKLSY--------AS----DPIE-------AQDMAHFKI-WNPLNSGADPQEAVYGMSPLISCRRLMQRYKDADISQGAMFKNQG-PAGILSAEKD--------A---QLTEP-QATAVKDRWSQLYKGS--DKAGQIVIT----------SA-AMKWNQIG-FSPVDMNTIEAKSEMLGELCNVYHVPIGLF----SD----KNS--TE--NNMVESRKALITDAVIP-LIEARKGILNKW-LCPKF-----GDD-LVIEFDYTVFSEISMEVKS-------LADSAAKMWW----TSPNEKREM--TG-------WDKMTDPN-MD
>Pedosphaera_parvula_(gi|494655897)
-VYSAVSALATNVSQIPFCISRT----------------------------GQRDGEHVVTGPTADLF-KRPHENLDRYQFWELLVSWLQLRGEVFVVALNREGQVIPVREARGRNTIAQLLILSP-LRFWHIIE----------GG-EL--------VGWRYTGFGYT----DPPMESQVFL-------PEEIMQLRL-PNPYDF-------WRGLSPLATALLAAQTDYASAQYMKGLMLNNADTGLIVTT--D--------Q---QISPE-QRETVVAALNQRKRKA--GTADRPLFL----------WD-GAKVERPM-ATSADMQFLENRKLNRLEIGAVFRVPPTVM----GF---SEDA--NR--AVAQQERFNFIEQTILP-LCARLEAFVEP--ILKSF-----GND-LCGWFDADCLPIMQEARRE-------RGDAAAKFFAMG--VPLNDINRAFDLG-------LPQYPW---GA
>Idiomarinaceae_phage_1N2-2_(gi|712913806)
-VFSCVRKRAELVASVPWVVKVK----------------------------QGDEWIEQPNHPLQQLL-DNPNAEQSWYEIMYEAVQSLDLAGDAYISEIRGGLN----------NLPFELWLLPA-AHMKLKGG---------RTR-LV--------DQYIYQE--------ETTR--TTID-------PDDMINLRL-PNPNSR-------FWGMPTLMAAGRATDIDRESGDWQKVSLKNRGVLDMVVEM--P--------D---GVTPE-QAQAVKDKWSNEHAGS--DNARRVNFS----------SS-GSKIHQLG-QTAVEMDFVESRRAVWTEICAAFGMSLANL----GM---TEAV--NL--ANAEAMDKALWQNTIVP-LLELIKRQLNSQ-LARDF-----GAD-VRLDYDLSNITALQQAESD-------KLENAEKYFKMGVPFNQINQHLE--LG-------LDPITG---GD
>Clostridium_pasteurianum_(gi|505428011)
-LYACVSKISQNIADVDWSAYSGD------------------------------KELTEKQSQALAVL-NHPNPYISRYELMELTDMWMSLCGKSFWVIEKDKA-----------GRNREIWPVSP-LDMWIVPD---------RND-YI--------KGYIYKS--------GADQ--IPFT-------PDQVIFFNN-PDPYNQ-------YGGIGQAQGCRNSLEIDKYSNEHNRNFFYNGAKLSGILNV--E--------Q---DLDDE-SFDRLTEQFRDNHMSV--DRAHSIAMI----------EGSKASFTDLT-MNNKDMDFYNLRQLTRDEILGVFGVNKSIL----GL---DQTS--SL--ANMETAEYSFQKHVIRP-RLRRIQDKLNNE-YVQLF-----GEDDVQLQF-TDPVPANKEFLVA-------TIGQLTNKM-----ITVNEGRKI--LNKLLDDVELDLLSD---GD
>Jiangella_alkaliphila_(gi|820818590)
-LFAIVSRIADAVAQVEWHLYKKSTDSRRVTATG-----------------DEPQRTEIVRHAALNLI-NNPNPFMTRFDLFEIGQQHLDLTGEAWLVVVRYPGI----------DIPIELWPVRP-DRMQPVPH---------PTE-FL--------RGYLYTGP-------NGER--VPLR-------VDEVIHLKY-PNPLDV-------YRGMGPVQAAMVDLDSARYAAEWNRNFFINSAEPGGHLET--E--------G---NLKDG-EFEKLVLRWREMHQGV--HNAHRVAVL----------EG-GVKWAERK-YTMKDMQFAELRGISRELLREAFGMHAHIL----GI---SEDV--NK--ANAFAGEVQFARWLARP-RARRWKEALNHR-LLPMF-----GSTAEGREFDHDRI--VPEDREADDRERVSKAQSAQLLTGVG--YDPAGVLQA--VG----------------LP
>Streptomyces_canus_(gi|518960941)
-LFSIVDRTSNATAQVDWKLYRKA-------KSG-----------------RPEDRVEVTSHAALDLW-NRPNKFMPRQEFVEASTQHYDLTGETEWVIARAPGI----------KLPLEMWPVRP-DRMTPQPD---------RET-FL--------KGWVYTSP-------DGEQ--IPLE-------LDEVIQLRR-PNPLDP-------YRGLSPVLSILPDLDTARYAAEWSRAFFLNSAQPGGIIEV--P--------V---HLQDH-EFDEMRERWAEQHKGV--GNAHKVAIV----------EY-GAKWADRT-ISQRDMQFVELRGATSAAIREAYGIPKFAI----GD---LDDV--NR--ATAEAAKAWFAEQLTIP-RLERIKGALNNE-LLPMY-----GPTAEGLEFDYENP--VPADAETEAATLTARANAAKALADANL-WAPEGILSA--VG----------------LP
>Streptomyces_iakyrus_(gi|702911732)
-LFAIVDRTSNATALVDWKLYRKA-------KSG-----------------RDEDRVEVTSHAALDLW-NTPNPFMPRQEFVESSTQHYDLTGETWWVIARHPGV----------NIPLEMWPVRP-DRMAPVPD---------PEH-FL--------KGYVYTSP-------DGEQ--IPLE-------LDEVIQLRR-PNPLDP-------YRGLSPVLSILPDLDTSRYAAEWSRAFFLNSAQPGGIIEV--P--------Q---PLSDD-QFDELRERWAEQHKGV--GNAHKVAIL----------EH-G-KWVDRT-ISQRDMQFVELRGATADRVREAYGISKSAI----GD---FEDI--NR--ASALAAKAWFAEQQTIP-RLERIKAALNFE-LLPMF-----GATAAGLEFDYCDP--VPPDPETEAATLTARAEAAAALRTAG--WEPAGVLSA--VG----------------LP
>Streptomyces_sp._GXT6_(gi|654975502)
-LFAIVDRTSNATALVDWKLYRKA-------KSG-----------------NPEDRTEVTTHAALDLW-NRPNTFMPRQEFVETFQQHFDLTGEAWWVIARNPAA----------KLPLEMWPVRP-DRMMPVPD---------RDK-FL--------KGYVYTSP-------DGEQ--IPLE-------LDEVIQLRR-PNPLDP-------YRGYSPVLSILPDLDTSRYAAEWSRAFFLNSAAPGGIIEV--P--------Q---ALSDR-EFDELRDRWNEQHRGV--GNAHRVAIL----------EH-G-KWVDRT-ISQRDMQFVELRGATADRVREAYGISKTAI----GD---FEDI--NR--ATALAAKSWFAEQMTIP-RLERIKAALNFE-LLPMF-----GATAKGLEFDYCSP--VPPDAETEAATLTAKVNAAVALIEAG--AYGPAVLEA--LG----------------LP
>Kitasatospora_griseola_(gi|763024664)
-LFAIVSRTSSATSQVDWKLYRKA-------KSG-----------------DDHDRAEVTSHAALDLW-TKPNRWMPRQEFAESTQQHVDLTGEGWWVIGRSPRS----------PIPLEMWPVRP-DRMDPVPS---------PAE-FI--------AGYVYTSP-------DGEK--IPLR-------TDEVIQLRM-PHPLDP-------YRGMGPVQSILTDLDATRYSAEWNRNFFLNSAEPGGIIQV--D--------R---RLDDE-EFNELRLRWNEQHRGV--AAAHRVAIL----------EQ-G-TWVDRK-FSQRDMQFAELRTVSRDVIREAFGIPGFAI----GE---LTDV--NR--ATAEAAATWFATYLTVP-RLERIKGALNND-LLPMF-----GATAEGLEFDYCSP--IPDDEEAENAELTAKSAAAVALVGAG--FNPAATLAA--IG----------------LP
>Nonomuraea_sp._SBT364_(gi|898226249)
-LFSIVHRTSNAASQVDWKLWRRA-------ASG-----------------KDEDRVEQTSHLALDIW-RKPNPFMPRQEFVESTQQHVDLTGEGWWVVARNPRMR---------SIPLELWPVRP-DRMIPVPH---------PQD-FL--------AGYIYVSP-------DGEQ--VPLR-------LDEVIQLRM-PNPMDP-------YRGMGPVQSILAELDATRYSAEWNRNFFVNSALPSGIIEA--P--------Q---NLGDE-EFNQLRDRWEEQHRGV--AAAHRVAIL----------EG-GLKWVDRK-FTQRDMQFVELRQVSRDVIREAFGMPKFAL----GD---VDDV--NR--AVGEASAAWFAEYLTVP-RLERIKAALNHD-FLPLF-----GDTARDLEFDYEDP--VPPDAESRDRERTSKATAAKLYVDAG--FTGESVVEA--LD----------------LP
>Desulfocarbo_indianensis_(gi|902804126)
-VFAAVNVIAQRVAGMPLRLFTAA---------------------------AKGLGPEVARHPVLDLL-ERPNSIMTRRQFRFTLVTHLELTGMAFALVTPNAL-----------GRPAELWPLSPADLVEIEAG-------PDTGQ-PI--------AAFAFSGP-------GGRL--TRYH-------PSEVLYFRH-PSPRNL-------LYGASPIEAMAHAYDIDLAVRVYQKNFFRNSARPEVVLST--D--------Q---RLTEE-EARRILTRWNQKHQGL--ANAFSPTVL----------DG-GLKAQPLT-FSSKDFEFLALAGWTQDNILAAYGVPAGKL----GL---VKDV--NR--ANAQGIDVTFNAECVRP-RLDLIEDVLTRF-LLPRY-----STG-LALKHDNP----VPSDRAQ-------NHLEAMEQLDRGV-MTINEYRAS--LG-------REPVAW---GD
>Desulfarculus_baarsii_DSM_2075_(gi|301641312)
-VYAAVSLIAGRVSGVRLRLYAS----------------------------AAGGRIELEEHPLLELL-ARPNPIMTGRQFRFTVMSHLDLTGMAFVLIARDRL-----------GRPGQLWPLCPADLLEITTG-------GDTSQ-AI--------AGFVFSGP-------GGKR--QTHR-------PEDILYFRH-PSPTSL-------IYGASPIEAMAHAYDIDTAVRIYQRNFFHNSARPEVVLQT--D--------Q---RLTED-EARRILTRWNQKHQGL--EHAFEPAIL----------DA-GLSARPLT-YSAKDMDFVALAGWTQDNILAAYGVPAGKL----GL---VKDV--NR--ANAQGIDITFNSECIQP-RLAQVEDVLNAF-LCPQF-----GPG-LTLAHDNP----VPSDRAQ-------NHLEAMQMLDRGA-LTINEFRAS--LG-------RPAVAW---GD
>Desulfarculus_baarsii_(gi|760133371)
-VYAAVSLIAGRVSGVRLRLYAS----------------------------AAGGRIELEEHPLLELL-ARPNPIMTGRQFRFTVMSHLDLTGMAFVLIARDRL-----------GRPGQLWPLCPADLLEITTG-------GDTSQ-AI--------AGFVFSGP-------GGKR--QTHR-------PEDILYFRH-PSPTSL-------IYGASPIEAMAHAYDIDTAVRIYQRNFFHNSARPEVVLQT--D--------Q---RLTED-EARRILTRWNQKHQGL--EHAFEPAIL----------DA-GLSARPLT-YSAKDMDFVALAGWTQDNILAAYGVPAGKL----GL---VKDV--NR--ANAQGIDITFNSECIQP-RLAQVEDVLNAF-LCPQF-----GPG-LTLAHDNP----VPSDRAQ-------NHLEAMQMLDRGA-LTINEFRAS--LG-------RPAVAW---GD
>Thermoactinomyces_daqus_(gi|696568771)
-VYACVRIIAQSVKRTPLRVYQGK------------------------------TDNEMESGPLPQIL-KRPNQFMSGKQLLEGTATWLELHGNAFWYLSEIDGR----------GQPKEIWLLDS-RHVQVVPD---------VKE-FI--------TGYVYDV--------NGKL--IPLE-------RREVIHFKT-FNPFNP-------FYGLGTLQAMAGLLELEDLRNTYDKTFFENGAIIKGVLKT--P--------N---TLSDA-AFKRITRDWRRTYGGA--KNANKIAIM----------EE-GLEFQPIT-LSQADMEFLSMAKFNRDRILAAFGVPPAKL----GI---MENA--NY--SNSEEQDRTFWSETMAP-KLADIEERLNNE-LAPRY-----GN--LTIAFD----PVVQEDESQ-------RVQEVVDLANTGI-LTVDELRER--LG-------YAPLKQDQQQQ
>Elusimicrobium_minutum_(gi|501383301)
-IYSTVSVIAETVSSTEFLLKNA-------------------------------KGEIITKHPVLELM-YKPNPLMTGRQLRQWITASLELTGNAYILKDSLRSD----------GSPVELFPLLS-HLVEVVPG-------TMAAE-PV--------QGYKYRV--------GSKT--AYYR-------AKDIIHIKY-FNPFDF-------FYGLSPLAAARGAADAIESAENYNRAFFDNSATISGILST--E--------N---KLDDA-TRTRISKAWNDKYTSA--AKAHKVALL----------EG-GLKWQSIG-MSQKDMDFISGVKINRETILSVFHVPPALV----GI---FDHA--PQ--FNTREQQRIFYQTCVLP-KLTLILESLTEF-LLPDFD-S--SRE-LYLTPDISAVSVLKDDEVQ-------RAQAAKLYLDMG--FGRDEVINA--LG-------LP---------
>gi|670943409|gb|AII58731.1|
-VYRSVRTIIQAASAIPWMVVDK-------------------------------DGERIPGHEFEKLM-AKPNPYFSGQDLIEFTIAHLCLVGNALWQPIFVN------------GKPREFWVTMP-DRVKPVPG----------GD-WI--------SRWEVKGE-------GGKT--ENRP-------PETFVHFMQ-VNPGNP-------YWGIGPLQAAARTIDTDNEAQDTQKVTMQNRAMPSGILSP--D--------T---DIPPD-QFEQTQKQFKELYKTK--TARREPWLL----------NA-GMKWQQMS-LSAVEMDFIASRLQNKRDIAAAFGISPIFL----GD---LDQS--SY--NNMVEARKALYQDVVIP-MLDDIQATLNMR-IAPLY-----GDN-LSIAYDLSGVAALRGDFTA-------KVTQAQTLFNMGVPFEQINSRLE--LG-------FEKFTG---WD
>Dehalococcoides_mccartyi_CG1_(gi|653089981)
-VYACVYRIMKTVASVPLKVYE--------------------------------DGEYSPEHPLQILL-DDPHPFYSMQDIMERMAAHLYLGGNSIIKIVRLESKG---------GLPVELFPLDP-DKVGPVAD---------QER-FI--------SHYEYNV--------GDRV--ERLE-------FEDVIHGMF-TDPANP-------YWGMSPLQAAAAIVDTDVEAIKWNKVTMQNRAITDGVFAF--K--------H---DLTGP-QYKEAKEHVREQYSA----KGRGPWVL----------GN-QVDYIPMS-LSPTEMDFIQSRKMTREDICSIFQVPPPMV----GL---YEKA--TL--SNIETARKIFWLDGIIP-YLKDVLDTFNKS-LSKEF-----GEN-VEIKADTSMVKALQENLNE-------KVEAAYKFKQMG--WSLDEINERLDLG-------FSNSRD---KG
>Effusibacillus_pohliae_(gi|516851652)
-VSACISMIATSAPEAVLRVYKP----------------------------TRRGKVEVPNHWLIRLL-QRPNPHLSAYELWEWTHTFLNTSGNCYWELVRAGDNPN--------GPVVEVYPLRP-DRMKIIPD---------AKE-FI--------AGYEYVV--------NGQS--IFFE-------SWEVIHFKF-PDPLDD-------YYGLSPIKRVARELGIDNEATDFTATFFENAAVPFGLLTT--D--------Q---PLQDD-EADRIATRWWQRFRG---KRKHKPAVL----------GK-GTTYQQLG-LNFRDMEFEALRSFTETRLCAAFGVDPVLLPSWVGI---RHGG--KY--SNYSEAKRHLWDETIIP-ALRRIESKITSQ-LLA-------NEG-LIARFDLSGVHALQEDVNE-------KYNRVIAAYNGGL-IRLNEGRTE--IG-------FDPVEG---GD
>Laceyella_sacchari_(gi|550992667)
-ASACIIMIATSAPEAELKVYQP----------------------------SEMGHVEVPDHWLKQLI-NRPNPYLSTYELWELVHTYLNTSGNAYILLHRDKNAQF--------GPVTELDVLRP-DMVVPAFD---------ENN-KI--------RYYQYSL--------NGKQ--FKFL-------PHQIIHLKF-PDPLNE-------VEGLSPLARVLRELNIDNQATDFTRTFFNNAAVPYGILST--D--------Q---KMREE-EVERTRERWMDWFRGSRGKNRFKPAVL----------GQ-GLKYEQIG-LSFQEMEFEALRSMTETRICGAFGVDPVLLPSWVGI---KYGG--KY--SNYSEARRHLWDETIIP-ALRRIESKLTSQ-LLA-------HEG-VVARFDLSKIQALQENVNA-------KFERIQGAFTAGI-MKLDEARTQ--LG-------LE-------QD
>Thermaerobacter_marianensis_(gi|503259807)
-VYACITEIATSVPEAPLRIYRD----------------------------TAAGWEEVPDHPLRQLI-RRPNPVLSEYELWELTVVHLYLAGNAYWEIVRSRD-----------GRPKELWPLRP-DRVRIIPD---------PDPRIH--------HTYAYAV--------DGQL--YPL--------GTDVLHFKF-PNPLDE-------YFGQPPLRAAVRAVAVDNEATAYVQSLLQNDAMPRVIVTT--Q--------Q---KLDED-TVERLRSRWRERYGR---ENRGMPAFL----------QA-GMDVKVLG-LNLKDLEFPDLRATSESRICAAFGVPPVLV----GAKVGLDRS--TF--ANYSEARRSFWEETISP-LLRRLADRINHK-LLPMFRD---SEG-LEARFDTSEVSALQESVNE-------KWRRITEAVEAGW-LMVDEARAE--AG-------YDPFPDGR-GR
>Luteipulveratus_mongoliensis_(gi|909832963)
-AYACIVEKATSGPEAPVRVYDA----------------------------LGRRGEPIEDHPMRRLL-ASPNPLLSEYELFELLYLHLDLAGNGFWEVVRDRA-----------GTPVELWPLRP-DLVRMKRG---------TRQ-----------VSYGYVV--------GGRT--VPV----------EAIHFKL-PNPVDP-------MVGTPPMRAALRATALDNEATDFVKALLQNSAVPGVVVTM--S--------DLQHVLDQE-TTNRLKAMWKSAYGG---RKRGEPAFL----------QT-GMDVKQLG-LNLKDLEFPDLRTISESRICMSFGVPPILV----GAKVGLDRS--TF--ANYAEARVSFWEETLMP-LQRRIRDTLERQ-LLPMFPSGAGRRR-VILRNDTSEVLALKESESA-------RWTRATEGLRAGG-MTMNDWRRE--VG-------LPEVPG---GE
>Thermotoga_sp._RQ7_(gi|752579673)
-IHAGINLIARAIANLDYQIVDD-------------------------------SDSPVEGTQLEKLW-RNPNPHEAQSSFLKAVVISLLISGNAFVELVRAG------------NRIVELYNLNP-LRMVVKAG--------DRKG-VV--------ESYEYRV--------GGQV--VTFD-------PSEIVHIKL-FNPFDD-------FLGLSPLIVLKDVIEQYLAIKAWQNALLQNGMRPSGAFVT--Q--------D---PLTEE-QYQRLKAELHR-YTGP--ANAGRPLIL----------EG-GLDWKPLS-MSPQEFDWVTAEKLILRAIAVTLGVAPELI----GE---PEFK--TY--SNFQEANRQFYMNTVVP-LAERKILFYNV---------------------------------------------------------------------------------------
>Thermotoga_sp._RQ7_(gi|754284643)
-IHAGINLIARAIANLDYQIVDD-------------------------------SDSPVEGTQLEKLW-RNPNPHEAQSSFLKAVVISLLISGNAFVELVRAG------------NRIVELYNLNP-LRMVVKAG--------DRKG-VV--------ESYEYRV--------GGQV--VTFD-------PSEIVHIKL-FNPFDD-------FLGLSPLIVLKDVIEQYLAIKAWQNALLQNGMRPSGAFVT--Q--------D---PLTEE-QYQRLKAELHR-YTGP--ANAGRPLIL----------EG-GLDWKPLS-MSPQEFDWVTAEKLILRAIAVTLGVAPELI----GE---PEFK--TY--SNFQEANRQFYMNTVVP-LAER----------------------------------------------------------------------------------------------
>Proteobacteria_bacterium_JGI_0000113-P07_(gi|739059560)
-VYRCVNEISKGASAVPFIIKA--------------------------------GDQIVEQHPLIDLL-KRPNPLQSYSEFFNSLFGYVLLSGNAYILKTGSDM-----------GAPKELHQLRP-DRIQIKGS---------GKP-IP--------EKYEYMV--------NGRV--ANSYLIDQENGFSELKHIKL-WNPLDD-------YYGLSPMSAAAVEVDQFNMSSKHNVNLLQNGARPSGAVVF--KPQDDAGFAV---NLSES-QRQQLITDMNNRFTGA--NNAGRPLLL----------EG-DFDWKEMG-LSPKDMDFLNLKHMSATDIALCFGVPSQLV----GV---PDSQ--TY--ANVAEARLALYEETIIP-HLRKMASDLNEW-LVPLF-----DDR-LTLEFDIDAIPALSERVKR-------TYENVTSAVREGI-MTRNEARQQ--LG-------LEPVDG---AD
>Paracoccus_sp._361_(gi|800973042)
-GFRSVRLIAEAAAAVPMICAD--------------------------------RDHRYEVHPVLDLL-RRPNPGQGRAELFEALFGQILLSGNGYLEAVGADAT----------GIPEELHVLRS-DRMSVVPG---------ADG-WP--------VAYEYAV--------GGRK--HRFDMTGS---PDPICHVKA-FHPQDD-------HYGLSPMQAAAVALDVHNSASAWSKALLDNAARPSGAIIY--K--GIDGQ-G---VLSPE-QYDRLVGEIEMNHQGA--RNAGRPMLL----------EG-GLDWRPMG-FSPSDMEFHETKLSAAREIALAFGVPPMLL----GI---PGDA--TY--ANYAEAHRAFFRLTVLP-LATRVSAAVAWW-LSEHL-----GAE-IELRPDLDQIPALAEERNQ-------QWARISG---ASF-LTDAEKRAL--LG-------LPPL-----DG
>Paracoccus_sp._TRP_(gi|498079970)
-GFRAVRLIAEAAAAVPLICQD--------------------------------RERRYDVHPVLDLL-RRPNPAQGRAEIFEALYGQILLSGNGYLEAVGMGPK----------GLPAELHVLRA-DRMAVVPG---------PDG-WP--------IAYEYGV--------GGRK--VRFDMAGS---PDPICHIRS-FHPLDD-------HYGLSPMQAAAVAVDVHNSASSWSKALLDNAARPSGAIVY--R--GADGQ-G---NLSPD-QYDRLVAEMEMHHQGA--RNAGRPMLL----------EG-GLDWKPMG-FSPSDMEFHQTKLAAAREIAQAFGVPPMLI----GI---PGEA--TY--ANYAEAHRAFYRLTVLP-LVSRVASAVAWW-LSEHL-----GNE-IDLRADPDQVPALAEERDA-------QWRRVGE---AAF-LSEAEKRAV--LG-------LPPA-----QE
>Paracoccus_(gi|655303512)
-GFRAVRLIAEAAAAVPLVCQD--------------------------------RERRYDLHPVLDLL-RRPNPGQGRAELFEALFGQILLSGNGYLEAVGEGAG----------GLPGELHVLRS-DRMAVVPG---------PDG-WP--------VAYEYGV--------GGRK--MRFDMAGS---PDPICHIRS-FHPLDD-------HYGLSPMQAAAVAVDVHNSASGWSKALLDNAARPSGAIVY--K--GADGQ-G---SLSPD-QYDRLVTEMEMHHQGA--RNAGRPMLL----------EG-GLDWKPMG-FSPADMEFHETKLAAAREIAQAFGVPPMLI----GI---PGEA--TY--ANYAEAHRAFYRLTVLP-LVSRVASAVAWW-LSEHL-----GAE-IDLRADPDQAPALAEERDS-------HWRRIGD---AAF-LTEAEKRAA--LG-------LPPL-----AE
>Paracoccus_denitrificans_(gi|500073162)
-GFRAVRLIAEAAAAVPLICQD--------------------------------RERRYDVHPVLDLL-RRPNPGQGRAELFEALFGQILLSGDGYLEAVGADAR----------GLPAELHVLRA-DRMAVVPG---------PDG-WP--------VAYEYGV--------GGRK--VRFDMAGS---PDPICHIRS-FHPLDD-------HHGLSPMQAAAVAVDVHNSASSWSKALLDNAARPSGAIVY--R--GADGQ-G---GLSPD-QYDRLVTEMEMHHQGA--RNAGRPMLL----------EG-GLDWKPMG-FSPSDMEFHQTKLAAAREIAQAFGVPPMLI----GI---PGEA--TY--ANYAEAHRAFYRLTVLP-LVSRVAGALAWW-LSEHL-----GAE-IDLRADPDQVPALAEERDQ-------QWKRVGE---ASF-LTDAEKRAV--LG-------LPPLPE---GE
>Paracoccus_versutus_(gi|738871777)
-GFRAVRLIAEAAAAVPLICQD--------------------------------RERRYEVHPVLDLL-RRPNPGQGRAELFEALYGQILLSGDGYLEAVGEGAK----------GLPAELHVLRA-DRMAVVPG---------PDG-WP--------VAYEYGV--------GGRK--VRFDMAGS---PDPICHIRS-FHPLDD-------HRGLSPMQAAAVAVDVHNSASSWSKALLDNAARPSGAIVY--R--GADGQ-G---SLSPD-QYERLVTEMEMHHQGA--RNAGRPMLL----------EG-GLDWKPMG-FSPSDMEFHQTKLAAAREIAQAFGVPPMLI----GI---PGEA--TY--ANYAEAHRAFYRLTVLP-LVSRVAGALAWW-LSEHL-----GAE-IDLRADPDQVPALAEERDQ-------QWKRVGE---AGF-LTPAEKRAA--LG-------LPPLPE---GE
>Paracoccus_pantotrophus_(gi|640265746)
-GFRAVRLIAEAAAAVPLICQD--------------------------------RERRYEVHPVLDLM-RRPNPGQGRAELFEALYGQILLSGDGYLEAVGEGAQ----------GLPAELHVLRS-DRMAVVPG---------ADG-WP--------VAYEYGV--------GGRK--VRFDMAGS---PDPICHIRS-FHPLDD-------HHGLSPMQAAAVAVDVHNSASSWSKALLDNAARPSGAIVY--K--GADGQ-G---GLSPD-QYERLVTEMEMHHQGA--RNAGRPMLL----------EG-GLDWKPMG-FSPSDMEFHQTKLAAAREIAQAFGVPPMLI----GI---PGEA--TY--ANYAEAHRAFYRLTVLP-LVSRVAGALAWW-LSEHL-----GAE-IDLRADPDQVPALAEERDQ-------HWKRVGE---AGF-LTPAEKRAA--LG-------LPPLPE---GE
>Starkeya_novella_(gi|502930561)
-AHRCVRLIAQAVGEVRFTLSE--------------------------------GGREIAAHPLTDLL-AQPNPRLSGTGLMEALAAHLMLAGNAYVEAVALG------------GDVRELHILRP-DRMRVVPG---------ADG-WA--------EAYEYTA--------GGRS--VRFVQDGS---PPPILHVAL-FNPLDD-------HYGAPPLEAAQVALDLHNAAGAWNKALLDNSARPSGALVYGGA--------G---NLSDE-QFDRLKEELEQNFSGS--ANAGRPLLL----------EG-GLDWRPLS-LSPKDMDFLEARNAAAREIALAFGVPPMLL----GI---PGDA--TY--ANYSEASRVLWRQTVLP-LARRLGQELTGW-LAPAF-----GTARLALEPDLDAVEALSFEREA-------LWRRVNE---ANF-LTEDEKRQA--VG-------YGL------RG
>Rhodopseudomonas_palustris_(gi|499761634)
-VHRCVRLIAENAAACTFLVFD--------------------------------GAQEKEAHPLAQLI-ARPNPRQDGAALFETLVAHLLLAGNAYVEAVALG------------DAVHELYALRP-DRMKVVPG---------PDG-WA--------AAYDYVV--------GGRS--VRFDQHATP--VPPILHLTF-FHPLDD-------HYGLAPLEAAAVAVDTHNAAARWNKALLDNSARPSGALMY--A--GPEG--A---VLSDE-QFGRLKRELETTYEGA--ANAGRPLLL----------EG-GLDWRPMA-LSPKDMDFLEAKHASAREIALAFGVPPMLL----GI---PGDN--TF--ANYQEANRSFVRQTVLP-LATRIGNALAQW-LAPQF-----GDG-VRLVIDTDRIDALASDRVA-------LWERVSA---APF-LTLNEKREA--VG-------YAPLDG---GD
>Candidatus_Xenolissoclinum_pacificiensis_(gi|754460572)
-VYRSINMIATAISSIPIILYEFD---------------------------YNQNKREISEHDILNLL-SNPNPYTSYCNLMESIVSHLLLDGNAYLMRIGK-------------PQIKEIYILRP-DKISYTFN---------KAYNIP--------DKYIYND--------NGKD--IFFPIDPITG-KSDILHFKT-FNPYNQ-------FKGCSAVIPAIYSIDQHNQANIWNQSMLRNSAKPCGALIV--K-GDKEGNFS---SLSED-QYRRLKEQINSEYISS--QNSGKPILL----------EG-GLEWREMG-LSHKDMDFLECKHSAARDISISLGVPPHLL----GI---PGDN--TY--NNVSEARMIFWEQTVIP-LAHKIMDRLNQW-LLPFF-----PGK-LKIEYDKEQIASLTIKREK-------VWQYVEK---ASF-MTINEKRQE--FG-------LPPIKD---GD
>Anaplasma_phagocytophilum_str._CRT38_(gi|525460623)
-AFRAIHMIATAAGSVRLTLNKI----------------------------TKGGVFQINNHPILQLL-ARPNSSMTRSELIEGIITYRLISGNSYILSIKNSE-----------DVIQELHLLRP-DRVEIASK---------NGY-----------VLYKYSV--------NDEV--HEFHTNHTSLLHHSLLHLKN-FHPLND-------WYGLSPIEAASYSIQQHNQAGAWNQAMLQNGARPSGALVV--N--NKDGRNN---SLSTE-QYQRLKSQIETFYSGQ--KNSGRPILL----------EG-GLEWKEMS-LTPKDMDFIESKNISSREIALAFGVPPQLI----GI---PGDN--TY--SNLSEARLSLWEQTVIP-QLESILSHFNSW-LVPRF-----GNN-LFLSYDKESISALTEKRQR-------LWQYVQN---ASF-MTINEKRSA--FG-------LHPIEE---GN
>Anaplasma_phagocytophilum_(gi|763234533)
-AFRAIHMIATAAGSVRLTLNKI----------------------------TKGGVFQINNHPILQLL-ARPNSSMTRSELIEGIITYRLISGNSYILSIKNSE-----------DVIQELHLLRP-DRVEIASK---------NGY-----------VLYKYSV--------NDEV--HEFHTNHTSLLHHSLLHLKN-FHPLND-------WYGLSPIEAASYSIQQHNQAGAWNQAMLQNGARPSGALVV--N--NKDGRNN---SLSTE-QYQRLKSQIETFYSGQ--KNSGRPILL----------EG-GLEWKEMS-LTPKDMDFIESKNISSREIALAFGVPPQLI----GI---PGDN--TY--SNLSEARLSLWEQTVIP-QLESILSHFNSW-LVPRF-----GNN-LFLSYDKESISALTEKRQR-------LWQYVQN---ASF-MTINEKRSA--FG-------LHPIEE---GN
>Anaplasma_phagocytophilum_str._HGE1_(gi|525459963)
-AFRAIHMIATAAGSVRLTLNKI----------------------------TKGGVFQINNHPILQLL-ARPNSSMTRSELIEGIITYRLISGNSYILSIKNSE-----------DVIQELHLLRP-DRVEIASK---------NGY-----------VLYKYSV--------NDEV--HEFHTNHTSLLHHSLLHLKN-FHPLND-------WYGLSPIEAASYSIQQHNQAGAWNQAMLQNGARPSGALVV--N--NKDGRNN---SLSAE-QYQRLKSQIETFYSGQ--KNSGRPILL----------EG-GLEWKEMS-LTPKDMDFIESKNISSREIALAFGVPPQLI----GI---PGDN--TY--SNLSEARLSLWEQTVIP-QLESILSHFNSW-LVPCF-----GNN-LFLSYDKESISALTEKRQR-------LWQYVQN---ASF-MTINEKRSA--FG-------LHPIEE---GN
>Anaplasma_phagocytophilum_str._ApMUC09_(gi|788095760)
-AFRAIHMIATAAGSVRLTLNKI----------------------------TKGGVFQINNHPILKLL-ARPNSSMTRSELIEGIITYRLISGNSYILSIKNSE-----------DVIQELHLLRP-DRVEIASK---------NGY-----------VLYKYSV--------NDEV--HEFHTNHTSLLHHSLLHLKN-FHPLND-------WYGLSPIEAASYSIQQHNQAGAWNQAMLQNGARPSGALVV--N--NKDGRNN---SLSAE-QYQRLKSQIETFYSGQ--KNSGRPILL----------EG-GLEWKEMS-LTPKDMDFIESKNISSREIALAFGVPPQLI----GI---PGDN--TY--SNLSEARLSLWEQTVIP-QLESILSHFNSW-LVPCF-----GNN-LFLSYDKESISALTEKRQR-------LWQYVQN---ASF-MTINEKRSA--FG-------LHPIEE---GN
>endosymbiont_of_Acanthamoeba_sp._UWC8_(gi|665991362)
-AHRSITMIAQSAASVPFKLYLA----------------------------NEAGKVPIEKHPILDLL-NNPNPVMSGKELMESIYAYRLINGNAYLLAIGSER-----------GGIEELVSLRP-DRVAVIAG---------HNF-MP--------SGYRYTV--------GSKS--VDYNVDPITG-YSSLLHIKN-FHPLSD-------WYGLSSIESAAYSIDQHNQAGAWNQALLQNGARPSGAITV--K--NSEGNPA---NLSEE-QFNRLKNMVDENFTGA--NNAGRPLIL----------EG-GLEWKEMS-MSPKDMDFIESKHSSARDIALAFGMPPQLL----GI---PGDN--TY--SNLVEARLALWEQTIIP-LIANICEHLSSW-FGAVY-----GRE-YTVTYDTDSITALALRRES-------IWERVQN---ASF-MTINEKRAA--VG-------LAPLKE---GD
>endosymbiont_of_Acanthamoeba_sp._UWC36_(gi|743694518)
-AHRSITMIAQSAASVPFKLYLT----------------------------NETGKVPIEKHPILDLL-NNPNPVMSGKELMESIYAYRLINGNAYLLAIGSER-----------GGIEELVSLRP-DRVAVIAG---------HNS-MP--------SGYRYTV--------GSKS--VDYNVDPITG-YSSLLHIKN-FHPLSD-------WYGLSSIESAAYSIDQHNQAGAWNQALLQNGARPSGAITV--K--NSEGNPA---NLSEE-QFNRLKNMVDENFTGA--NNAGRPLIL----------EG-GLEWKEMS-MSPKDMDFIESKHSSARDIALAFGMPPQLL----GI---PGDN--TY--SNLVEARLALWEQTIIP-LISNICEHLSSW-FGAVY-----GRE-YMVTYDTDSISALALRRES-------IWERVQN---ASF-MTINEKR-A--VG-------LAPLKE---GD
>Anoxybacillus_sp._ATCC_BAA-2555_(gi|765534741)
-VYRCVMVTAQHVASVPLLLYQQ----------------------------KRKKRVEVEEHPLLDLL-NKPNPLQSRNEFMESWAAFLLLSGNSYIEMNGPTR-----------GAPTELWAWRP-DRTTIIPG---------GDN-FI--------QAYRYSV--------NGRN--IDVP-------AEKIIHSKF-FAPLDD-------FYGLGPIQVAARVIDQDNAANTWNASLLQNSGRPSGAFLA--K--------K---PLNDK-QFERTKYQLRQEYAGA--SKAGKIMLL----------EG-DVDWKEMS-LSPKDMDFIESKKMSRLEICAAFGVPPELV----GD---REHA--TY--SNYKEARASFYMETVLP-LLDKLIDKLNAQ-LIPLF-----GDN-LTLAYDTDQIPALQE--------------------------------------------------------
>Bacillus_badius_(gi|751186728)
-VYQCVMKTARAAASIPIVLYQK----------------------------KGKELIEIEKHPLLDLL-NKPNNHESAIDFREKLIAFLLLSGNTYQEMNGPNR-----------GAPTELWTWRP-DRVTIMPG---------GE--YI--------KAFRYSV--------SGKD--VDAP-------YEKIIHSKF-FSPLDD-------FYGLGPIQVARQTVDMDNATSEWNTSLTQNYAAPSGFLVT--D--------K---SLAEP-QYNRFKAAIRKMFGGV--KNAGKPHLL----------EG-GLQWQQLG-LSPKDMDFIQSRKMTREEICAVFGVPPQIM----GI---QDSS--TY--NNYKEARAAFYMETVLP-TLDKIISGWNHK-LAPLF-----GEN-LVVGYDTDQIEALQETSDT-------KWARLKDM--KDI-LSINEIRQA--LG-------YEDIEG---GN
>Bacillus_badius_(gi|751634285)
-VYQCVMKTARAAASIPIVLYQK----------------------------KGKELIEIEKHPLLDLL-NKPNNHESAIDFREKLIAFLLLSGNTYQEMNGPNR-----------GAPTELWTWRP-DRVTIMPG---------GE--YI--------KAFRYSV--------SGKD--VDAP-------YEKIIHSKF-FSPLDD-------FYGLGPIQVARQTVDMDNATSEWNTSLTQNYAAPSGFLVT--D--------K---SLAEP-QYNRFKAAIRKMFGGV--KNAGKPHLL----------EG-GLQWQQLG-LSPKDMDFIQSRKMTREEICAVFGVPPQIM----GI---QDSS--TY--NNYKEARAAFYMETVLP-TLDKIISGWNHK-LAPLF-----GEN-LVVGYDTDQIEALQETSDT-------KWARLKDM--KDI-LSINEIRQA--LG-------YEDIEG---GN
>Bacillus_phage_Silence_(gi|910307647)
-VYACIAAIAQNASTIPLKLYAD-----------------------------RTKQKEVAEHELLDLL-YRPNEFQSREELLEAFIAYYLIAGNSYLDMVGPSDN----------VPPKELWTLRP-DRMQILPD---------KMN-YI--------KGYQYTV--------AGHT--TTLD-------RKRVSHLKN-FNPIHD-------FYGLSQIEIAAKGIDNANAASAWNNALLNNGARPSGAFVT--D--------D---ALSDT-QYDRMKEAVNVNYVGK--KNAGKPMIL----------EA-GLKWQEMS-LSPRDMDFLESKKMSGLEICAAFRVPPEIV----GI---GDSK--TF--ANYEEARKALYEDAVIP-VLRKVIGKLNAD-LVSRF-----DGR-LYLDMDLSNVEALQDNKEV-------MYERVVKAYLGGL-LRKNEGRNA--LG-------FEDDPD---GG
>Geobacillus_phage_GBK2_(gi|589893765)
-VYRCIQAIAQGCAGVPWILYQVD---------------------------SKGERKEILQHDLLKLL-DRPNEFMSRAELIEAFAAYALIAGNSYLDMVSPSET----------APPRELWPLRP-DRMMIVPD---------AMN-YI--------AGYVYQV--------GDQK--IPLD-------KSRIAHLKF-FNPIGD-------FYGLSPIEVAARGIDNDNAANAWNNALLNNGARPSGALVT--E--------D---ILTDA-QYENLRNELDKSYRGA--DNAGKPLLL----------EG-GLKWQEMS-LSPKDMDFIAAKKWSVLEICAAFGVPPEIV----GY---GEQK--TF--SNYQEARKALYIEAVLP-MLDRIRDKLNAA-LVPKF-----GDN-LYLDYNKDAIEALQENRDA-------VYKRAKEAYIAGI-IMKNEAREE--MG-------YGAVEG---GD
>Rhizobium_leguminosarum_(gi|516619034)
-VFACASIIANAAASVKLEVYTTD---------------------------AKGNRKVDTKHPLLDLM-AKPNPMQTWEEFAIEMVAWHRVAGEFFILRLPET------------GKPKELYILNP-DLMDVKGA--------DSGN-IP--------LRYEYGT--------GEKK--SVYPVNRLTG-ESQILHIKT-FNPNNE-------WRGLSPLSPAARATDIHNNGSKWNSNLLLNSARPSGVVEV--A--------G---TVDET-TINRLREYFKKAWEGP--SNAGNVPLL----------TG-GAKFTQLS-HSPKDMDFEKNMAGAAKDIGLVYGVPLPLL----TM----EAA--TF--SNMDAAQERLWTDTVLP-LLNLIIKKLSQF-LVPLFDS---SKSGVTLAYNADSAPGLEPQRER-------LYKRMKDAVGGGL-ITPNEARAE--MG-------FEEVEG---GD
>uncultured_Mediterranean_phage_uvMED_(gi|775450094)
AVTACLQVLAVSFSEATLQVTMND---------------------------DEGQDQVINNHPFSVLM-RRPNPYMSGDVIQQYIINAMHVSGNAYLMKMKNEA-----------GQLVALYPLMP-EQVTPKGD---------KES-LV--------TRYEYQL--------DDGT--MVID-------NDNMVHFKLGLDPKDH-------KKGYSPLKTVLREIYGDESAGQMATALLANSGVPSVLITPKDD--------Y---GLTET-EADQISRTYQQKVGG---KNKGKPLIL----------SG-SMNVEKLA-FSPKDLDIGALRRVPEERISAVLGVPAILA----GLGAGLERA--TY--NNTSELREFFTEQKLIP-LWRMVAEELTQQVLLNDYT----ENQTMSAQYDFSDVRALQTDERE-------LYDKLNIGVQGGW-ITIAEARSQ--VG-------LPTNEG---QD
>Nitratireductor_sp._ZZ-1_(gi|874095151)
-VTAPILWIQRALPEARLTVMRNT---------------------------RNGGREEVDEHGALKLI-RRPNDHYGDIALWAGTVLSWCLDGNAYWLKLRNGV-----------GRPAELWYVPH-WMMEPKGS-------ADGTT-FL--------SHYVYSP--------GGGIEPISVD-------AADVVHFRNGINPHNP-------RKGLSPLAGVIREIFMDLESSNFVASLLRNMGVPGVVLSPKAG--------G---VVPAD-DVAAVKAWLKEAFGG---DRRGEPLVM----------GA-PTDVQPYG-FNPQQMNMSEARDVAEERLCACLGIPAAVV----GF---GAGLQATKVGATMKEMCKLAWTNGVLP-MGRAFADELDRS-LVPDFG----PADALVAKWDTSEVQALQDDLNE-------AATRWNTMIAGGW-AMVAEGREA--MG-------QEVDDS---HR
>Treponema_sp._C6A8_(gi|654164406)
-VSVCIDILTRNVARAEYEVSK--------------------------------NGKVLNDHPVSKLF-RYPNSQLSRFDLWKQTCAWWSLDGEAFWWFGDDYSC----------GVPKELFILNP-RRMQHVVE----------NG-KV--------IKWVYTD--------EHSGRPTIIL-------PDEIIHFKD-WNPWNE-------YRGVSPLVSLGLEVEQDLLAARQNTGLLKEGGVPKGLLKT--D--------Q---VLTEN-EAEMLARTWDKKYGH---GMKNRVAVL----------GK-GTEYQPLT-FSPDVLKLYDMKKWNLYTILAKYGIPPRIA----NI---QDSKS-SLSGTDTDSQQRAFWNFTLIP-LLKNFEQILEVQ-FYRRF-----NLE-FTGSFNLEMIPELQESEDA-------QSNRDIAEINAGL-KTINDVLRS--RG-------EKEKPW---GD
>Treponema_bryantii_(gi|551312015)
-VSVCIDILTRNVARAEFEIKK--------------------------------NGKKVNDSKLAQLF-NYPNKSLCRFDLWKQTCAWWSLDGEAFWWFGEDYCC----------GIPTEIYILNP-RNMQHVVV----------DG-KI--------TKWVYTE--------GGTGKPCIIL-------PDEIIHFKD-WNPWNE-------YRGVSPLVSLGLEVEQDLLAAKQNSGLLREGGVPKGLLKT--D--------Q---ILTEA-EAEILARTWDSKYGH---GMKNRVAVL----------GK-GTEYQPLT-FSPDVLKLYDMKKWNLYTLLAKYGIPPRVA----NI---QDSKS-SLSGTDTDSQHRAFWNFTLIP-LLKNFEQILEVQ-FFRRF-----NLS-ETGEFNLNNIPELQESEDA-------QSNRDIAEINAGL-KTINDVLRQ--RG-------EKEKPW---GD
>AC213D02_NODE_11_phage_portal_protein
-VNITVSTLMRNIGRASFRIIR--------------------------------DGEFVTSGPVFELF-RDVNPVMNRFDLWKVTSAWWFLEGEAFWFFGDNYKA----------GIPAEIYVLNP-RKMRAWAE----------NG-VV--------RRWFYST--------DKGE--VPIL-------PDEIIHFKE-WNPWNE-------LRGVTPLISLSQEIEQDQRANSATTKLLRNNAVPEGILKT--D--------Q---VLREE-EADRLEKRWESIYGKK--GKARRIAVL----------GK-GTSFEPLT-MTPAALKFFDLKRWNLYTILAKYGIPPRVA----HV---QDVRS-GLSGKDTAEQHAAFWKYTIIP-ALRNFEQIIETQ-FFSRF-----GLQ-EQGVFDTSDIPELQESEAE-------RSKRDISEIEAGI-KTINDVLTE--RG-------LEPKRW---GD
>AC213I23_NODE_26_phage_portal_protein
-VNIAVSTLMRNIGRASFRITR--------------------------------DGEFVTSGPVFELF-RDVNPVMNRFDLWKVTSAWWFLEGEAFWFFGDNYKA----------GIPREIFVLNP-RKMRAWAE----------NG-VV--------RRWFYST--------DKGE--VPIL-------PDEIIHFKE-WNPWNV-------LRGVSPLISLSQEIEQDQRANSATTKLLRNNAVPEGILKT--D--------Q---VLRED-EADKLERRWESIYGKK--GKARRIAVL----------GK-GTSFEPLT-MTPAALKFFDLKRWNLYTILAKYGIPPRVA----HV---QDVRS-GLSGKDTAEQHAAFWKYTIIP-ALRNFEQIIETQ-FFSRF-----GLQ-EQGVFDISDIPELQESEAE-------RSKRDISEIEAGI-KTINDVLAE--RG-------LEPKKW---GD
>Treponema_primitia_(gi|505822690)
-VHIAVQILIRNIARADFMVLR--------------------------------GGDEVTGGPLFELF-RRPNEGLSRFELWKETAAWWLLEGEAFWWFGAEYAG----------GVPQHIYILDP-RRMRNEGM----------DG-YAGQSFCSGRQRWFYQG--------DAEL--IPIF-------QDELIHFRD-WNPWNP-------LRGVNPLISLSLELEQDFYANKANSRLLKNNAVPLGVLKT--E--------Q---TIRPE-EADALERRWEQKYGAD--RGYRKVAVL----------GK-GTEFKPLS-FTPDTVRLFDLKRWNLHAILAKYGIPPRVA----NI---NDKTA-SLSGKDTMEQHAALWKFTIIP-LLKNFEDILETQ-FFLRL-----GFR-ETGVFDLSDIPELQESEDA-------QSNRDIAEINAGL-KTINDVLRE--RG-------KDTKPW---GD
>Treponema_primitia_(gi|753855512)
-VNIAVGILVRNIARADFVIVR--------------------------------GGNDVKGGRLFDLF-RRPNRLMSRYDLWKETAAWWYLEGEAFWWFGPEYGG----------GLPHEIYILDP-RRVRHEDS---------AAG-GVCDPFQKVNRRWFYQT--------DTDL--IPIL-------RDELIHFRD-WNPWNP-------VRGVNPLAALALELEQDYFANKANSQLLKNNAVPMGILKT--D--------Q---AIRPE-EADALEKRWESKYGAV--RANRKIAVL----------GK-GTSFEPLA-FTPEVIKLFELKRWNLYTILAKYGIPPRVA----NI---NDKST-SLSGKDTQEQHAAFWKYTLIP-ALRQFESILETQ-FFIRL-----GLQ-ETGKFDLWDIPELQESEDA-------QSSRDIAEINAGL-KTINDVLKE--RG-------KDPKPW---GN
>Treponema_azotonutricium_(gi|505825544)
-VNIAVGILIRNIARAEFGLIR--------------------------------GGNDVTSGPLFELF-RRPNRLMSGYDLWKETAAWWYLEGEAFWWFGPDYDG----------GLPHEIYILDP-RRVRHESV---------TAG-GVHDPFNQLKKRWFYQT--------DTDL--IPIL-------TDELIQFRD-WNPWNP-------IRGVNPLAALALELEQDYYANKANSQLLKNNAIPMGILKT--D--------Q---TIRPE-EADALERRWESKYGAV--KANRKIAVL----------GK-GTSFEPLS-FTPEVVKLFELKRWNLYTILAKYGIPPRVA----NI---NDKSS-NLSGKDTAEQHSAFWQYTLIP-TLRQFENILETQ-FFICF-----GLR-ETGKFNLGDIPELQESEDA-------QSNRDIAEINAGL-KTINDVLKE--RG-------KETKPW---GD
>Treponema_azotonutricium_(gi|505824747)
-VNIAVSILIRNIARAEFGLIR--------------------------------GGNEVTSGPLYELF-RRPNRMVSGYDLWKETAAWWYLEGEAFWWFGPDYDG----------GLPHEIYILDP-RRVRHEGV---------TAG-GVYDPFHQLNKRWFFQT--------DTDL--IPIL-------TDELIQFRD-WNPWNP-------VRGVNPLIALSLELEQDYYANKANSQLLKNNAVPMGILKT--D--------Q---TIRPE-EADALEKRWESKYGAV--KANRKIAVL----------GK-GTSFEPLS-FTPEVVKLFELKRWNLYTILAKYGIPPRVA----NI---SDKST-ALSGKDTQEQHSAFWQYTLIP-TLRQFENILETQ-FFIRF-----GLR-ETGKFNLGDIPELQESEDA-------QSNRDIAEINAGL-KTINEVLQE--RG-------KDKKPW---GD
>Burkholderia_pseudomallei_(gi|499518314)
-VYACVDRIASDISKLGIRYVKQ----------------------------IGNIWQDASAPRFTGPL-RRPNPYQNRIQFVKAWQVSKLLAGNTYVLLVRDML-----------RNVTAMYVLDP-ARVIPLVA----------PS-GA--------VFYQVAADPL-----RGVPGQVTIP-------ASEIIHDRG-ICPWHP-------LIGVSPIVAAAAAGTMGNRIQQNSRKFFGNMSRPGGILSA--P--------G---KISDE-TANRLKTHWETNYGG---ENAGRLAVV----------GD-GLKYETVM-MTATDAQLVEQLRWAVEDVARCYHVPLYKI----GA---DPTGSKTA--ANIGALEQSYYTDCLQA-PIEELELCLDDG-FEVPDG--------QGFDVDVRGL--LRMDPAA-------RYDAHSKAVGGGW-MAPNEARAA--EN-------MPPVPG---GD
>EBPR_siphovirus_3_(gi|337731281)
-VYACMTLIAGDIAKLRLKLVEL----------------------------RDGIWSEVTSPAFSPVL-NKPNPYQTRIQFWESYILSKLMSGNTYVLKVRDGR-----------GIVIGLYVLNP-TRVQVLVS----------DG-GD--------VYYRLSQDNL-----SGLETDVLVP-------AREIIHDRM-HCLHHP-------LVGVSPLFANGLAATQGLSIQKNSTGFFDNNARPSGILSA--P--------G---HIDDE-TAARLKAHWEQNYTGG--NGIGKVAVL----------GS-DLKFQAMT-MSAVDAQLVDQLKWSAQVVCSTFKVPAYKI----GI---GEMP--KY--DNIQSLNVEYYSQALQY-LIESAELCLDEG-LGIGVGNTLEGGRVLGTEFDVDGL--MRMDSVT-------QMEVLSK--SAGI-LKVDEMRKR--ID-------QQPLADGV-GD
>Pseudomonas_phage_PAJU2_(gi|209552425)
-LYACVSRIATDIGKMPFSLKAKN---------------------------SNGIWEVIESPAFSPVL-RKPNHYQTAQQFREHWSLSKKTQGNTYALKGRDMR-----------GVVIGLYILDP-CRVMPLVS----------DS-GE--------VFYQLYTDNLNLLPDGETD--LIVP-------ATEIIHDRC-ICPFHP-------LIGLPPIAAAYWPALKNMRILRSSSEFFANNAQPSGILSA--P--------G---AISDG-TADRLRAYWNENFTG---ANAGKVAVV----------GD-GLQFVSLA-SKSVDSQMVEQLRYSDEQICQPFGIPPFKV----GL---GSIP--AG--LGVDAINQLYYDDALQA-DIQAMECLLSEG-LNTYP---------YKVDLDESVL--MRMDAGK-------KADYHKTLIDGSI-ETINDARMS--FN-------LAPLAG---GN
>Bifidobacterium_longum_(gi|695823690)
-VFRGVQIIETAVSKLPLIQYAP----------------------------------DGSRMRPSTLI-TRPDLNRSRRDLFGDLVSALALNGNAFLLKVEAA------------GVLVGVRSLPP-QLVTVTDL------NMDPAN-PR--------LRYSYRG--------------VDYG-------ADRIVHLKL-LNVAGR-------LRGMGPISAAREEIEGAQDTRAYASNWLDNTARPAGILKS--D--------Q---ILSDQ-DARTASERWAK-------GGAGGVRVL----------GK-GLDYTPLA-LSPEDLQFIESQQFNTTQIARLLGIPASLM---LAK---VEGTSLTY--SNIEQEWLTFAEYTLSA-YADEICEALTS--LLPEG---------QWCMPDWDSL--HRSDTNT-------RYSAYQTAISAGF-MTVDEARAR--EG-------WAPINQTTPQE
>Bifidobacterium_(gi|499380883)
-VFRGVQIIETAVSKLPLIQYAP----------------------------------DGSRMRPSTLI-TRPDLNRSRRDLFGDLVSALALNGNAFLLKVEAG------------GVLVGVRSLPP-QLVTVTDL------NMDPAN-PR--------LRYSYRG--------------VDYG-------ADRIVHLKL-LNVAGR-------LRGMGPISAAREEIEGAQDTRAYASNWLDNTARPAGILKS--D--------Q---ILSDQ-DARTASERWAK-------GGAGGVRVL----------GK-GLDYTPLA-LSPEDLQFIESQQFNTTQIARLLGIPASLM---LAK---VEGTSLTY--SNIEQEWLTFAEYTLSA-YADEICEALTS--LLPEG---------QWCMPDWDSL--HRSDTNT-------RYSAYQTAISAGF-MTVDEARAR--EG-------WAPINQTTPQE
>Ruminococcaceae_bacterium_mt9_(gi|914738039)
-VYTCVKILSETLGKLPLKVYRYT----------------------------E-GGQQQVNHSIAPILKLRMNRYMSAITGWKCLEAQRTLYGNAYAWISASKKN----------GAIEGIYPLDS-RRVSIYMDD----VGLLSGN-RM--------IWYYYTDN-------DGTP--YWFR-------QDEILHFK--GLSTDG-------IVGLSVIEALRASVENAKASGTFLNTSYKKGMMASGVLQY--T--------G---DLDTE-KSNKIRNQFEKMTMGI--VNANRIAVM----------PM-GMRFEPFQ-MKLTDAQFLENSRFTVQQLTAAFGVKPHQV----ND---LTKA--SY--ASVSESNREFYTDTMMA-ILAEYEQEINYK-CFLPSE----IKAGYYAKFNADAI--TRAEIEK-------RMTMYKDAIQNGV-MTPNECRQK--ED-------LPPREG---GD
>Clostridium_senegalense_(gi|497979387)
-VYICTKIRSESIGKLPLKLYKN--------------------------------KIECKGNELSYLLKLRPNKFMSSINFWKAIETQRALKGNAFAAIIRNKK-----------GDIDSLIPIEA-DKVKIVVDD----ESLLST--NK--------IWYIVTD--------KGKQ--YKLF-------ADEMLHFLG-DITLDG-------LIGIPPLDYLRCLVENGKCTQEFINKFFRNGLSVKGIIQY--V--------G---DLNPE-AKKIFIKEFENMSNGL--ANAHSVSML----------PI-GYQFQPIS-LSMADAQFLDNAKLNYRQIAAVFGIKSHHL----ND---LERA--TH--TNIVEQQNEFYIDTLQP-MLTGYEQELNYK-LLARSE----FEKGYYFKFNVDAI--LRTSLKD-------RYEAYRVGIQGSV-LTPNEARSK--ED-------LEPLEG---GD
>Clostridium_perfringens_(gi|499910053)
-VYICTKVRAESIGKLSLKIYKD--------------------------------REEYKEHELYYLLRYKPNPLMNSINFWKCLEAQRTLKGNAYTYIERDRR-----------GKIIGLYPIDS-DNVTKVMDD----NNFLSSL-TK--------VWYIVTDN-------KGIK--HKLL-------PDEILHFIG-DITLDG-------LIGIAPLDYLKCTIENGRATQEFINKFFKSGLTTKGIIQY--V--------G---ELDEK-AKKTFIKEFESMSNGL--ANAHSVSLL----------PL-GYQFQPLS-LSMADAQFLENAKLTKRELAAAFGMKSYHL----ND---LERA--TF--NNLTEQQKDFYITTLQP-SLTNYEQEMQDK-LLSQYE----TLNNVKIEFNVDSI--LRSDIKT-------RYEAYRIGIQSGF-IASNEVRKK--EN-------LPPKDG---GN
>Clostridium_perfringens_(gi|754908306)
-VYVCTKIRAESIGKLSLKIYKD--------------------------------KEEYKEHELYYLLRYKPNPLMSSINFWKCLETQRTLKGNAYAYIERDRK-----------GKIIGLYPINS-DNVTKIIDD----DNFLSSL-SK--------VWYVVTDK-------NGKE--HKLL-------PDEMLHFIG-DITLDG-------LIGIKPLDYLRCTIENGRATQEFINKFFKNGLSIKGIVQY--V--------G---DLDEK-AKKIFKKEFESMSNGL--ENAHSISLL----------PF-GYQFQPIS-LSMADAQFLENSKLTKRELAATFGMKSYHL----ND---LERA--TF--NNLTEQQKDFYVTTLQS-SLTVYEQEIQDK-LFSQYE----TLQDVKAEFNVDTI--LRSDIKT-------RYEAYRIGIQGGF-IEANEARRR--EN-------LPPVEG---GD
>Paenibacillus_ginsengihumi_(gi|750459489)
-VYACVRIRSESVAKLPFKVYQE----------------------------DDYGVRKHSKHHVAKLLRLRPNPFMSAYDFWKVTETQNCIYGNSFVNIEFDPRT----------GKPVALWPIDY-NKVTIYVDDDTGLSNIMQPR-SR--------LWYVVDL--------GYEQ--RKVP-------ADEMLHFRG-GLTLNG-------IVGLSPIDQLRASIENQGQANEFINRFYKQGLQVKGLIQY--V--------G---DLDEK-AKRNFREKFESMSSGL--NNAHRIALM----------PI-GYKFEPIA-ITLEDAQFIENAQLTIRQIAAAFGIKMHQL----ND---LSRA--TY--NNTTEQQKEFYTDTLQP-ILTGYEQESTYK-LFLDEE----IEDGFFIRANADAI--LRADIKS-------RYEAYKTAIQSGF-KTPNEVRAL--EE-------DPPMEG---GD
>Thermoanaerobacter_sp._YS13_(gi|757580434)
-VFACIRILGESIAKFPLKIYQD----------------------------QD-GKRKAADHYLYPLLKLRPNPYMTAFDFWKCVEVQRNTHGNAFVWLEMPARGR-------NAGKISALWPLDA-NKVQIWVDN----RGIFSSQ-SQ--------IYYVFTDN-------LGNQ--YKLL-------PDEILHFK--GFSLDG-------IAGISPIQYLRNTIENAGNAEQFLNQSLKGGMTVKGIVHY--I--------G---DLNPE-AERKFREKFEQMANGL--QNVNRIALL----------PI-GYQFQPIA-LTMADAQFLENTQLTIKQIASAFGIKNHQL----ND---LDRS--TY--TNILEQQREFYIDTLLP-ILTMYEQELTYK-LFTNSE----IEQGYYVKFNVDSI--LRADIST-------RYEAYQKAIQSGF-LTPNEVREM--EE-------REPKEG---GD
>Caldanaerobius_polysaccharolyticus_(gi|651374588)
-VFAAIKILSEAIAKLPLKIYQD----------------------------QG-GKRKAIEHYLYPLLKLRPNPYMTAFDFWKCVESQRNVYGNAFVWLEMPARGR-------NAGKITALWPLPA-DKVQIWVDD----KGIFNTQ-SR--------IFYVFTDN-------LGNQ--YKLL-------PDEILHFK--GFSLDG-------IAGISPLEYLRRTVETAGNAEEFLNKSLEGGMTVRGIVHY--I--------G---DLNPE-AEQKFREKFEQMANGL--QNVNRIALL----------PI-GYQFQPIA-LTMSDAQFLENTQLTIRQIATAFGIKNHQL----ND---LDRA--TH--TNIFEQENEFYIDTLLP-ILTMYEQEMTYK-LFTDSE----IAQGYYVKFNVDAV--LRADIKT-------RYEAYKTAIQSGF-LTPNEVREM--EE-------REPLQG---GD
>Bacillus_phage_phi105_(gi|22854998)
-IFACVNVLSDDIAKLPIHTYKRT---------------------------DG-GIERKPEHKSAHAVYARPNPYMTAFTWKKLMMTHVLTWGNAYSYIQFGSH-----------GYPEALFPLRP-DYTNAYVH---------PTT-GM--------LWYQTVL--------NGKA--IELY-------DYEVLHFK--GLSTDG-------IHGKSPIGVVREHIGAQAAATKYNAKLYKNEATPRGILKV--P--------A---FLDEK-PKENVRKEWKRV------NKVENIAII----------DY-GLEYQSIS-MPLQEAQFVESMKFNKAQISMIYKVPLHKL----NE---LDKA--TF--SNIEHQSIEYVRNTLQP-WIVNFEQELNVK-LFLDHD----QKSGHYVKFNIDSE--LRGDSKT-------QAEYLKTLHETGV-LNKDEIREL--LE-------RNPIEN---GD
>Bacillus_pumilus_(gi|736660869)
-VYACVKVLAEDAAKLPIKLFQSK-----------------------------EGSVKTIQNDISRMILHKVNPYMTSFTWKALVMLRMATWGNSYNRLVYNRD-----------GDVEAIYPLNP-ESTNTNID---------PDT-GK--------VWYSTTI--------NGKY--IELH-------YHEVLHFK--NLSLDG-------IVGQTPISVIRDNIGSNRAATKFNAKFYKNGGAPFGVIKT--P--------S---LLNRE-SKKVLRDDWEEVNAG------QSIAVL----------DA-GLDYSQVT-MPMKDAQFIESMKWNRQQIASIYKVPPHKI----GE---LDRA--TF--SNIEQQSLDYVKTTLQP-IVTNIEQELNDK-ILTPAQ----LKEGFYFKFNLETE--LRGDSKT-------RAEFYEVMQRVGA-FTINKILEK--ED-------MTGIGEI--GD
>Selenomonas_artemidis_F0399_(gi|320137145)
-VYACVSILADDIAKLPIHTFTV----------------------------DG-GRDEGQKHPAARLLYERANPLMSAFTFKQTLQAHLGLYGNAYALIAWGPS-----------GYPAALWVLDP-SVTVPRLD---------IAT-GQ--------LTYHTHDR-------AGRQ--YVLQ-------PSDVLHLR--TMTLNG-------IVGVPPWKTLVPELDGQKATKEFIRNFYKNGTHVSGVLQA--D--------T---KIDAE-AKNKLRGEWNKIYGTP--ENAGKVAVL----------DM-GLDYKPLG-MQLDQAQFIETQKFGINEVAKVYRVPPHKL----AQ---LDRA--TY--ANAEAMGLDYIKTTLLP-IFTQWEQEINYK-LFTEAE----RAK-YYVKFNAAAE--LRGDSAM-------RAQYYKQMIETGV-YTINEVRAM--EE-------QLAIGEN--GD
>Selenomonas_artemidis_(gi|739489901)
-VYACVSILADDIAKLPIHTFTV----------------------------DG-GRDEGKKHPAARLLYERANPLMSAFTFKQTLQAHLGLYGNAYALIAWGPS-----------GYPDALWVLDP-SVTVPRLD---------VGT-GQ--------LTYHTHDR-------AGRQ--YVLQ-------PSDVLHLR--TMTLNG-------IVGVPPWKTLAPELDGQKATKEFIRNFYKNGTHVSGVLQA--S--------T---KIDAE-AKNKLRGEWDKIYGTP--ENAGKVAVL----------DM-GLDYKPLG-MQLDQAQFIETQKFGINEVAKVYRVPPHKL----AQ---LDRA--TY--ANAEAMGLDYIKTTLLP-IFTQWEQEINYK-LFTETE----RTK-YYVKFNAAAE--LRGDSAM-------RAQYYKQMLETGV-YTINEVRAM--EE-------QLAIGEN--GD
>Bacillus_thuringiensis_(gi|446499631)
-VYRCINILANSVAMLPFQTFKKT---------------------------AK-GRERDKAHQVSFVLERRPNPYQSPFKFKHLIETHRNTWGNAYINIHWGVD-----------GRPKELWVLNP-AVTTPTVD---------LKT-NK--------LWYFTSLP-------DGTP--IKIP-------DEDIIHLT--TLSTDG-------LRGKPPIQIARESIGSSQAAQKFKGKFFTNGAAHSGILKT--E--------Q---PLNKE-AKNKLRDAWEEANTGL--NNAQRIAIL----------DA-GLEFEKVG-MPLKDAQFIEGMKFDKGEIANIFNIPLHMI----NE---LDRA--TF--SNIEQQALDFIQNTLSP-ILIQYEEEFSYK-SFSFHE----QKR-YYLKFNLTSL--LRADSKS-------RAEFYKIMLDAGA-FSINQVLEL--ED-------MDGIGEY--GD
>Alicyclobacillus_contaminans_(gi|737508267)
-VYACASILGGDIGKLPINVFRRS---------R-----------------GG-GLERDTSHPVSQLLGIRPNPYMSAYSFKELMQVHLVTWGNAYAYIEWNWD-----------GRPKALWPLNP-ALTDVRID---------LET-GQ--------IWYYTTLM-------TGEM--LVMP-------WHDVFHLK--MISRNG-------LKGLTPIEVLREEIGTQQSIKKFVGAFYANGTATRGVLKV--P--------T---ALNKD-AKEKARNEWQKLNSGL--TNAHKIAIL----------DA-GLDYQNIG-MPLADAQFIETTKMGILEIAKVYKIPAHKL----NQ---LDRA--TF--SNIEQQSLDYVKNTLQP-IVAQWEQEILYK-LFTESE----QKR-FYARFDLTSE--LRGDAAS-------RSAYYKAMWEIGA-FSINQILAL--ED-------QEGIGPD--GD
>Desulfovibrio_alcoholivorans_(gi|657653726)
-VFVCVRVLAESIGSMPLHIYRRA---------S-----------------NG-DRQAATDHPLHKLFRFAPNSYQTSLEAREFLTACVAMRGNAYAYIDRQD------------GMVAGVWPLHP-ARVQVIVD-----------G-TV--------IQYRYSDE-------KGQT--FLYD-------QEEVLHLK--GLSTDG-------IMGLSPISTLKETIGASQALEQYQNKFFANAARPSGVLTH--P--------G---QLTPD-AGTRLREQWDGLYSGS--ANRGKTIVL----------EE-GMTWQAIG-LTNEDAQLLESRRFNLQDILRVYRIPGHIA----GD---LSKA--SY--NNIETLGSEFLNLTLSP-WLKRIEERMNLQ-LLTEGE----REAGYYFEHDASGL--LKGGVKE-------RYESYQVGLAAGF-LSVDEVRQW--EN-------LPAMPA---DV
>Burkholderia_pseudomallei_(gi|506517760)
-LQNCVTLLAESIAQLPVELYER----------------------------SGDDRKPATDHPLYSILKYEPNPWQTPFEYQEQSQVAVGLRGNSYSFIDRDQD-----------GVIQGLYPLDN-EAVTVMKG-------------PD--------LKPMYRV--------AGAD---PLP-------QRLVHHVR--WMSING-------YTGLSPVLLHANAIGHAQAIQQYAGKSFMNGTALSGVIER--P--------TDAPALKDQASVDRITDGWNAKFGGS--GNAKKVALL----------QE-GMKFKPLS-MTNVDAALIDALRLSALDIARIYKIPAHMV----NE---LERA--TF--SNIEHQSLQFVIYTLLP-WVKRHEQAKTRD-LLLPSE----RKQ-YFIEYNLAGL--LRGDQSS-------RYAAYAVGRQWGW-LSINDIRRL--EN-------MPPVKG---GD
>Burkholderia_thailandensis_(gi|506499756)
-LQNCVTLLAESIAQLPIELYER----------------------------SGEDRKPATDHPLYSILKYEPNSWQTPFEYQEQSQVAVGLRGNSYSFIDRDSD-----------GVIQGLYPLDN-EAVTVMRG-------------SD--------LKPVYRV--------RGSD---PMP-------QRLVHHVR--WMSING-------YTGLSPVLLHANAIGHAQAIQQYAGKSFMNGTALSGVIER--P--------KDAPALKDQASVDRITDGWNAKFGGS--GNAKKVALL----------QE-GMTFRPLS-MTNVDAALIDALRLSALDIARIYKIPAHMV----NE---LERA--TF--SNIEHQSLQFVIYTLLP-WVKRHEQAKTRD-LLLPSE----RKQ-YFIEYNLAGL--LRGDQSS-------RYAAYAVGRQWGW-LSINDIRRL--EN-------MPPVKG---GD
>Ruminococcus_flavefaciens_(gi|739438005)
-VYACVRLLSNTIAGLPLHLYRYT---------G-----------------AGEDKERATDHPLYKILYRQPNPEMSSFSFWEALMCHLLLWGNAYAQIVRDGK-----------NEILGLYPLLP-ENMEIDRD---------PKS-GD--------LFYTYHAYTDEKPGEHDKD--IIFQ-------RDEILHIP--GLGFNG-------LVGFSPIAMMKNALGAAMAVERYGSAFFKNGAQPAGVLEH--P--------G---VLKNP---EKIRENWTRVYGGS--RNAHRIAVL----------EE-GMQYKPIS-LPPEDSQFLSTREFDVEEICRMFQVPPHLV----QD---LKRS--TF--NNIEHQGIAFVQYSLMP-WIIRIEKGIIKD-LLLEEE----QDV-YFPKFNVDGL--MRGDYQS-------RMNAYAIGVGNGF-MSPNDVRRL--EN-------MDLIPHDLGGD
>Clostridiisalibacter_paucivorans_(gi|736592319)
-VFACVRIIAETVASLPLHTYRYQ----------------------------GDGKEKLYTHPLYRILHDEPNPEMTSFTLRETMMTHLLLWGNAYCQIIRNGK-----------GEVVHLYPLLP-DKMTVDRD----------KN-GN--------LYYAYRK--------DTTT--HYLG-------PEDVLHVP--GLGFDG-------VMGYSPVALAKNAIGLNIAAEEYGGRFFANNATPSGILST--S--------G---TIKDP---SKVRDAWQAAYGGS--GNSNKVAVL----------ED-GLQYQAIS-MPNSDAQFLETRKFQIEEICRIFQVPPHMV----AD---LSKS--SF--SNIENQSISFVVHTIRP-WLVRIEQAMNKK-LFLEKE----KGQ-CFVSFNASAL--MRGDYKS-------RMDGYAIGIQNGF-FSVNDVRRM--EN-------MDPISEEDGGD
>Youngiibacter_fragilis_(gi|557309377)
-VFACVRIIAETVASLPLHTYRYQ----------------------------GDGKEKLYTHPLYRILHDEPNPEMTSFTLRETMMTHLLLWGNAYCQIIRNGK-----------GEVVHLYPLLP-DKMTVDRD----------KN-GN--------LYYAYRK--------ETTT--HYLG-------PEDVLHVP--GLGFDG-------VMGYSPVALAKNAIGLNIAAEEYGGRFFANNATPSGILST--S--------G---TIKDP---SKVRDAWQAAYGGS--GNSNKVAVL----------ED-GLQYQAIS-MPNSDAQFLETRKFQIEEICRIFQVPPHMV----AD---LSKS--SF--SNIENQSISFVVHTIRP-WLVRIEQAMNKK-LFLEKE----KGQ-CFVSFNASAL--MRGDYKS-------RMDGYAIGIQNGF-FSVNDVRRM--EN-------MDPISEEDGGD
>Anaerotruncus_sp._G3(2012)_(gi|511074458)
-VYSCVRILSEAVAGLPLHLYRYT---------E-----------------GG-SKEKALDHPLYRLLHDEPNPEMTSFNFRETMMGHLLLYGNAYAQIIRNAR-----------GEVVGLYPLMP-NKMTVDRD----------GA-GH--------LYYLYTRGSDDSPV-DTENGQVYLP-------PEQVLHIP--GLGYDG-------IVGYSPLAMAKNAVGLAIATEEYGAKFFANGAAPGGVLEH--P--------G---TIKDP---QRVKDSWNAAYQGS--GNAHRIAVL----------EE-GMKYQPIG-ISPEQAQFLETRKFQINEIARIYRVPPHMV----GD---LEKS--SF--SNIEQQSLEFVKYTLDP-WICRWEQSLKRR-LFTEEE----KRE-YFINFNVDGL--LRGDYQS-------RMNGYAVARQNGW-MSTNDIREL--EN-------LDRIPAEEGGD
>Megasphaera_sp._BV3C16-1_(gi|553309434)
-VYACVRILAESIAGIPLHLYQYN---------S-----------------KG-GKEKAAEHPLFFLLHDEPNPEMTSFVFRETLMTHLLLWGNAYAQIIRNGR-----------GEVTAIYPLMP-NRMKVNRD----------EN-GR--------LYYEYTRYGDEAGKRDCET--VKLS-------PIEVLHIP--GLGFDG-------LVGYSPIAMAKNAIGMSMACEEFGAKFFANGAAPGGVLEH--P--------G---ILKDP---ARVRESWNATFGGS--GNANKVAVL----------EE-GMKYTPIS-MSPNEAQFLETRKFQIDEIARIFRIPPHMI----GD---LDRS--SF--SNIEQQSLEFVKYTVGP-WVSRWEQSLARC-LLSVSE----RGR-YLIKFNLDGL--LRGDYES-------RMNGYATARQNGW-MSANDIREL--EN-------MDRISSKEGGD
>Streptomyces_sp._NRRL_F-2664_(gi|664232270)
-VWRAVAVIANVSAALPLHCYTVG----------------------------------TKDRATVDLL-DDPHPELTRFELWRLAYVHRVLWGNAYLQKIRNGA-----------GVVVQLWPIRP-DRVKVARE----RPSADNPS-GK--------IFWVEDD--------NGQR--VPRT-------TRDILHLP--GLGYDG-------LTGVSPIRAAAQGIGLGLAAEKSAAKLYGSGNMISGVLQT--E--------Q---RLNSD-QAAALKANWKAKLSGH--QAAHDIAVL----------DS-GASFHPVT-MPYRDSQFLESRQFQVTEVARMMGVPPFLL----MS---TEKS--TSWGTGLEQQAQGFVTWDLGPTWLTPTEQRITKE-LLPAS---------QYARYALQGL--LRGDTQS-------RATFYRAMRDVGA-FSANDIRAL--ED-------LPPIEGDE-GD
>Actinoplanes_sp._N902-109_(gi|754227251)
-VWRAVNLIAGTSASLPLHAYRRE---------------------------DD-VRVKLSDRSLSAQLLSDPHPDLTPFELWEIIYAHVLLWGNAYLRKLTDQN-----------GRIRELWPIHP-SRVRAGRE---------SET-AS--------KVYEI----------DGGQ--VEHT-------DATILHIP--GFGYDG-------VCGVSPIRLAREGIGLAMAAERYGASLFGSGSLAAGILQT--E--------Q---RLKPE-QADALKSRWKAKASGL--ANAHDVVVL----------DN-GAKFQQLS-IPPEDAQFIESRTFQIDEVARMFGLPPHML----AQ---TEKS--TSWGTGIEQQGIGFVIYTLRP-WLTRMEQRVSRL-LRPEA---------VYARYGVEGL--LRGDTQQ-------RAEFYRKLWEIGV-LSTNDIRRL--ED-------MAPVEG---GD
>Burkholderia_pseudomallei_(gi|490688499)
-VWSCVRLIAETIATLPLNLYQTK---------P-----------------DG-TRVLAKQHRLYTVIHSQPNAENTAAEFWEVIVASMLLWGNGYARKLRSA------------GVLIGLELMLP-QRTTVKRL----------TS-GA--------LQYTYRNV-------DGTV--STLA-------EDDVFHVR--GFSLDG-------LMGLTPIQYAREVLGNSTAANKTSASVFRNGLRPSGVLST--D--------Q---ILQKE-KRAEIRTDLAEQFGGA--MQAGKTMVL----------EA-GMKYQAIT-MNPGDVQLLETRAFNIEEICRWYRVPPFMV----GH---SEKS--TSWGTGIEQQTLGFLTFTLRP-WLTRIEQAARRS-LLRPGE----RDQ-FYAEFSVEGL--LRADSAG-------RAAFYSTMTQNGL-MTRDECRAK--EN-------LPPMGGN--AA
>Mycobacterium_phage_Wanda_(gi|530546812)
-FYACVTLLADTVASLSIDAYRKK------------------------------GNVRVPVDPQPKLLASTPYPGLTWFDWLWMLMESLAVTGNAFGYIASRGP-D---------GRPAAIMPVHP-DCIHVTTS---------ERD-GW--------LEPVYRI--------DGKI----VD-------NDRIMHIK--RYPIAGC------VVGMSPIEKAASAIGLGLAAERYGLSWFRDAADPRGILAS--D--------A---DLTPD-QVKQTQKQWIQSHH-----GRRLPAVM----------SA-GIKWQSIS-ITPNESQFLETRGFQRSEIAMWFRIPPHMI----GD---TEKS--TSWGTGIEQQSIGFVTYTLLP-WLTCIEQALTAF-L----------PNGQFVKFNHNGL--LRGDVKS-------RFEAYQIGIQNGI-YSPNDARSW--ED-------LPPIPE---GD
>Mycobacterium_phage_Optimus_(gi|339752058)
-FYACVTLLADTVASLSIDAYRKK------------------------------GNVRVPVDPQPKLLASTPYPGLTWFDWLWMLMESLAVTGNAFGYITSRGP-D---------GRPAAIMPVHP-DCIHVTTS---------ERD-GW--------LEPVYRI--------DGKI----VD-------NDRIMHIK--RYPIAGC------VVGMSPIEKAASAIGLGLAAERYGLSWFRDAADPRGILAS--D--------A---DLTPD-QVKQTQKQWIQSHH-----GRRLPAVM----------SA-GIKWQSIS-ITPNESQFLETRGFQRSEIAMWFRIPPHMI----GD---TEKS--TSWGTGIEQQSIGFVTYTLLP-WLTCIEQALTAF-L----------PNGQFVKFNHNGL--LRGDVKS-------RFEAYQIGIQNGI-YSPNDARSW--ED-------LPPIPE---GD
>Mycobacterium_phage_Ariel_(gi|678222742)
-FYACVTLLADTVASLSVDAYRKK------------------------------DNVRVPVSPAPKLLESTPYPGLTWFDWLWMLMESLAVTGNAFGYISARDE-A---------GRPTAIMPIHP-DCIHVTDA-------KDEDG-DW--------IEPVYRI--------DGKV----IP-------SHRIVHIK--RYPVAGR------ALGMSPIEKAASAIGLGLAAERYGLRWFRDSANPSGILSS--D--------M---DLTPD-QVKQTQKQWIQSHH-----NRRLPAVM----------SA-GIKWQSIS-ITPEESQFLETRSFQRSEIAMWFRIPPHMI----GD---TEKS--TSWGTGIEQQSIGFVTYTLLP-WLTCIEQALTAF-L----------PRGQFVKFNHNGL--LRGDVQS-------RFEAYQVGIQNGI-WSVNEVRAW--ED-------APPIPE---GD
>Rubinisphaera_brasiliensis_(gi|503393162)
-VRSCVDLIAQTIATLSLHAFERK---------------------------NG-DRERTDQHPVARLV-KTPNPMMTSIDWLECLMNRVLLYGNSFDFLDYSG------------GRPVGIYPLEN-NKVRIIRP-----------N-GE--------LLYQVTI--------NGVT--RELE-------PYQILHCK--GFSTNG-------VQGISPIAHASRVVASGLSMDRIQQRFFDNGSHLGGILKH--P--------E---RLSED-ARENLRNQIESKHRGV--DNAFRFMIL----------QE-GMDYAPLG-LPQDQAQFVEQRKLNTLDILRIFHVPSHMM----AV---TEGSM-SF--ASVEHMGISFYRNTIRP-WIKKLEAEFNHK-LWQIAE----QDR-FYLEFDPASL--LRGDQAS-------EDTSFSTGWQWGW-YSVNEIRRK--KN-------MSPIEG---GD
>Mycobacterium_phage_Goku_(gi|530786837)
-VRTVIAKRAQALARLPVKCMFT----------------------------SGDTETEESDTGYAKLL-ADPCEYLDPFAFWEWVASTLDIYGETYLAIQKNKS-----------GTPEKLMPMHP-SRVAIKRN---------SRT-GR--------YEYYFQAGAGV----GTQL--VSFA-------DDEVVPIRF-FNPDGL-------ERGLSLMESLKSTIFSEDSSRNATAAMWKNAGRPNLVLRH--E--------K---RLSPE-AQQRLREQFDRAHAGS--SNTGKTMVV----------EE-GMEPIPLQ-LTAVEMQFIEARQLNREEVCGVYDIAPPIV----HI---LDRA--TF--SNISAQMRAFYRDTMAI-PIARIQSAMDKY-VGQYW-----VRK-NRMKFDIDDV--IQPDWEA-------KSESTQKMVNSGV-ATPNEGREI--MG-------LPRSDDPK-AD
>Mycobacterium_phage_PhatBacter_(gi|563397734)
-VRTVIAKRAQALARLPVKCMFT----------------------------SGDTETEEHDTGYAKLL-ADPCEYLDPFAFWEWVASTLDIYGETYLAIQKNKS-----------GTPEKLMPMHP-SRVAIKRN---------SRT-GR--------YEYYFQAGAGV----GTQL--VSFA-------DDEVVPIRF-FNPDGL-------ERGLSLMESLKSTIFSEDSSRNATAAMWKNAGRPNLVLRH--E--------K---RLSPE-AQQRLREQFDRAHAGS--SNTGKTMVV----------EE-GMEPIPLQ-LTAVEMQFIEARQLNREEVCGVYDIAPPIV----HI---LDRA--TF--SNISAQMRAFYRDTMAI-PIARIQSAMDKY-VGQYW-----VRK-NRMKFDIDDV--IQPDWEA-------KSESTQKMVNSGV-ATPNEGREI--MG-------LPRSDDPK-AD
>Mycobacterium_phage_Lilac_(gi|593774147)
-VRTVIAKRAQALARLPVKCMFT----------------------------SGDTETEEYDTGYAKLL-ADPCEYLDPFAFWEWVASTLDIYGETYLAIQKNKS-----------GTPEKLMPMHP-SRVAIKRN---------SRT-GR--------YEYYFQAGAGV----GTQL--VSFA-------DDEVVPIRF-FNPDGL-------ERGLSLMESLKSTIFSEDSSRNATAAMWKNAGRPNLVLRH--E--------K---RLSPE-AQQRLREQFDRAHAGS--SNTGKTMVV----------EE-GMEPIPLQ-LTAVEMQFIEARQLNREEVCGVYDIAPPIV----HI---LDRA--TF--SNISAQMRAFYRDTMAI-PIARIQSAMDKY-VGQYW-----VRK-NRMKFDIDDV--IQPDWEA-------KSESTQKMVNSGV-ATPNEGREI--MG-------LPRSDDPK-AD
>Mycobacterium_phage_Dumbo_(gi|508179594)
-VRTVIAKRAQALARLPVKCMFT----------------------------SGDTETEEHDTGYAKLL-ADPCEYLDPFAFWEWVASTLDIYGETYLAIQKNKS-----------GTPEKLMPMHP-SRVAIKRN---------SRT-GR--------YEYYFQAGAGV----GTQL--VSFA-------DDEVVPIRF-FNPDGL-------ERGLSLMESLKSTIFSEDSSRNATAAMWKNAGRPNLVLRH--E--------K---RLSEA-AQQRLREQFDRAHSGS--SNTGKTMVV----------EE-GMEPIPLQ-LTAVEMQFIEARQLNREEVCGVYDIAPPIV----HI---LDRA--TF--SNISAQMRAFYRDTMAI-PIARIQSAMDKY-VGQYW-----VRK-NRMKFDIDDV--IQPDWEA-------KSESTQKMVNSGV-ATPNEGREI--MG-------LPRSDDPK-AD
>Mycobacterium_phage_Toto_(gi|339752376)
-VRTVIAKRAQALARLPVKCMFT----------------------------SGDTETEESDTGYAKLL-ADPCEYLDPFAFWEWVASTLDIYGETYLAIQKNKS-----------GTPEKLMPMHP-SRVAIKRN---------SRT-GR--------YEYYFQAGAGV----GTQL--VSFA-------DDEVVPIRF-FNPDGL-------ERGLSLMESLKSTIFSEDSSRNATAAMWKNAGRPNLVLRH--E--------K---RLSEA-AQQRLREQFDRAHSGS--SNTGKTMVV----------EE-GMEPIPLQ-LTAVEMQFIEARQLNREEVCGVYDIAPPIV----HI---LDRA--TF--SNISAQMRAFYRDTMAI-PIARIQSAMDKY-VGQYW-----VRK-NRMKFDIDDV--IQPDWEA-------KSESTQKMVNSGV-ATPNEGREI--MG-------LPRSNDPK-AD
>Mycobacterium_phage_Porky_(gi|194303305)
-VRTVIAKRAQALARLPVKCMFT----------------------------SGDTETEESDTGYAKLL-ADPCEYLDPFAFWEWVASTLDIYGETYLAIQKNKS-----------GTPEKLMPMHP-SRVAIKRN---------SRT-GR--------YEYYFQAGAGV----GTQL--VSFA-------DDEVVPIRF-FNPDGL-------ERGLSLMESLKSTIFSEDSSRNATAAMWKNAGRPNLVLRH--E--------K---RLSEA-AQQRLREQFDRAHSGS--SNTGKTMVV----------EE-GMEPIPLQ-LTAVEMQFIEARQLNREEVCGVYDIAPPIV----HI---LDRA--TF--SNISAQMRAFYRDTMAI-PIARIQSAMDKY-VGQYW-----VRK-NRMKFDIDDV--IQPDWEA-------KSESTQKMVNSGV-ATPNEGREI--MG-------LPRSDDPK-AD
>Mycobacterium_phage_Contagion_(gi|530546437)
-VRTVIAKRAQALARLPVKCMFT----------------------------SGDTETEERDTGYAKLL-ADPCEYLDPFAFWEWVASTLDIYGETYLAIQKNKS-----------GTPEKLMPMHP-SRVAIKRN---------SRT-GR--------YEYYFQAGAGV----GTQL--VSFA-------DDEVVPIRF-FNPDGL-------ERGLSLMESLKSTIFSEDSSRNATAAMWKNAGRPNLVLRH--E--------K---RLSEA-AQQRLREQFDRAHSGS--SNTGKTMVV----------EE-GMEPIPLQ-LTAVEMQFIEARQLNREEVCGVYDIAPPIV----HI---LDRA--TF--SNISAQMRAFYRDTMAI-PIARIQSAMDKY-VGQYW-----VRK-NRMKFDIDDV--IQPDWEA-------KSESTQKMVNSGV-ATPNEGREI--MG-------LPRSNDPK-AD
>Mycobacterium_phage_HufflyPuff_(gi|563398892)
-VRTVIAKRAQALARLPVKCMFT----------------------------SGDTETEERDTGYAKLL-ADPCEYLDPFAFWEWVASTLDIYGETYLAIQKNKS-----------GTPEKLMPMHP-SRVAIKRN---------SRT-GR--------YEYYFQAGAGV----GTQL--VSFA-------DDEVVPIRF-FNPDGL-------ERGLSLMESLKSTIFSEDSSRNATAAMWKNAGRPNLVLRH--E--------K---RLSEA-AQQRLREQFDRAHSGS--SNTGKTMVV----------EE-GMEPIPLQ-LTAVEMQFIEARQLNREEVCGVYDIAPPIV----HI---LDRA--TF--SNISAQMRAFYRDTMAI-PIARIQSAMDKY-VGQYW-----VRK-NRMKFDIDDV--IQPDWEA-------KSESTQKMVNSGV-ATPNEGREI--MG-------LPRSDDPK-AD
>Streptomyces_phage_mu1/6_(gi|93007441)
-AYRCISMLANNAASVDLVVRGP-------------------------------DGELDELHPLSQLWNVMPNRAMPAQVLKALSMTRLQLDGQCHLWLNYNGRTP-------A-GVPDEIWYVYD-RVTTIVAT---RAADAVPQA-QI--------IGYVIERT-------DGVR--VPVL-------ADEMLWLRF-SDPYDP-------LAVMAPWKAARAAVDADFYAATWQRQSFKNGARPGGVVNL-----------G---DMDEQ-TFTKTVAAFRSQVEGV--QNAGRHLLIAGQGSDGGAAGK-GATFTSLS-MSPAEMDYINSRMHSAEEVMLAFGIRKDAL---------LGGS--TY--ENQAEAKAAVWTETLIP-QMEVMASITDLQ-LLPDIG--------WTVEWDFNSVPALQEDLEA-------QAGRNQGYLVNDV-LMVDEVRAT--IG-------LDPLPGGI-GQ
