# Supplementary material for: Single Cell Genomics-Based Analysis of Gene Content and Expression of Prophages in a Diffuse-Flow Deep-Sea Hydrothermal System
Source: Front Microbiol. 2019 Jun 12;10:1262. doi: 10.3389/fmicb.2019.01262 (PMC6581674; doi:10.3389/fmicb.2019.01262)
Supplement: Supplementary file 1 [file Data_Sheet_1.ZIP › Supplementary_Material3/Portal_tree_figure2.newick]

('Bifidobacterium_longum_(gi|695823690)':0.003387000000000029,'Bifidobacterium_(gi|499380883)':0.0,(((('Mycobacterium_phage_Goku_(gi|530786837)':0.0,('Mycobacterium_phage_Lilac_(gi|593774147)':0.003115000000000201,'Mycobacterium_phage_PhatBacter_(gi|563397734)':0.0):0.0031240000000001267):0.004866999999999955,('Mycobacterium_phage_Porky_(gi|194303305)':0.0,('Mycobacterium_phage_Toto_(gi|339752376)':0.003089999999999815,('Mycobacterium_phage_Dumbo_(gi|508179594)':0.0011570000000000746,('Mycobacterium_phage_HufflyPuff_(gi|563398892)':0.0,'Mycobacterium_phage_Contagion_(gi|530546437)':0.003099000000000185):0.002226999999999979):0.0028260000000002172):0.0):0.004478000000000204):1.552365,(('Vibrio_phage_phi_3_(gi|751186476)':2.263392,((('Thermoactinomyces_daqus_(gi|696568771)':0.6968299999999998,'Elusimicrobium_minutum_(gi|501383301)':1.047892):0.2730760000000001,(('Clostridium_pasteurianum_(gi|505428011)':1.0714959999999998,('Jiangella_alkaliphila_(gi|820818590)':0.376455,('Nonomuraea_sp._SBT364_(gi|898226249)':0.20091800000000015,('Kitasatospora_griseola_(gi|763024664)':0.20145100000000005,('Streptomyces_canus_(gi|518960941)':0.12112899999999982,('Streptomyces_iakyrus_(gi|702911732)':0.059639999999999915,'Streptomyces_sp._GXT6_(gi|654975502)':0.1396679999999999):0.05597200000000013):0.22116099999999994):0.0693769999999998):0.29354099999999983):0.6326239999999999):0.2180550000000001,('Desulfocarbo_indianensis_(gi|902804126)':0.22764000000000006,('Desulfarculus_baarsii_DSM_2075_(gi|301641312)':0.0,'Desulfarculus_baarsii_(gi|760133371)':0.0):0.1959249999999999):0.918936):0.17652):0.13978000000000002,(((('Anoxybacillus_sp._ATCC_BAA-2555_(gi|765534741)':0.18895499999999998,('Bacillus_badius_(gi|751186728)':0.0,'Bacillus_badius_(gi|751634285)':0.0):0.472969):0.2431160000000001,('Bacillus_phage_Silence_(gi|910307647)':0.4535339999999999,'Geobacillus_phage_GBK2_(gi|589893765)':0.2675139999999998):0.26645699999999994):0.08563700000000019,(('Thermotoga_sp._RQ7_(gi|752579673)':0.0,'Thermotoga_sp._RQ7_(gi|754284643)':0.0):1.1422250000000003,(('Rhizobium_leguminosarum_(gi|516619034)':1.1447540000000003,'Proteobacteria_bacterium_JGI_0000113-P07_(gi|739059560)':0.712577):0.08667500000000006,((('endosymbiont_of_Acanthamoeba_sp._UWC8_(gi|665991362)':0.0034290000000001264,'endosymbiont_of_Acanthamoeba_sp._UWC36_(gi|743694518)':0.015058999999999934):0.340611,('Candidatus_Xenolissoclinum_pacificiensis_(gi|754460572)':0.6720440000000001,('Anaplasma_phagocytophilum_str._ApMUC09_(gi|788095760)':0.0029400000000001647,('Anaplasma_phagocytophilum_str._HGE1_(gi|525459963)':0.0,('Anaplasma_phagocytophilum_str._CRT38_(gi|525460623)':0.0,'Anaplasma_phagocytophilum_(gi|763234533)':0.0):0.005894000000000066):1.000000000139778E-6):0.3911530000000001):0.09238899999999983):0.252046,(('Paracoccus_sp._361_(gi|800973042)':0.10677899999999996,('Paracoccus_(gi|655303512)':0.04768499999999998,('Paracoccus_sp._TRP_(gi|498079970)':0.048265000000000224,('Paracoccus_denitrificans_(gi|500073162)':0.013351999999999808,('Paracoccus_versutus_(gi|738871777)':0.005435999999999996,'Paracoccus_pantotrophus_(gi|640265746)':0.022196000000000105):0.020953):0.023158000000000012):0.01947700000000019):0.10004299999999988):0.4544480000000002,('Starkeya_novella_(gi|502930561)':0.3115100000000002,'Rhodopseudomonas_palustris_(gi|499761634)':0.2740640000000001):0.13511000000000006):0.309377):0.11169800000000008):0.09282700000000021):0.08797699999999997):0.367283,((('Effusibacillus_pohliae_(gi|516851652)':0.23791399999999996,'Laceyella_sacchari_(gi|550992667)':0.43970600000000015):0.38545700000000016,(('Thermaerobacter_marianensis_(gi|503259807)':0.2643939999999998,'Luteipulveratus_mongoliensis_(gi|909832963)':0.636685):0.2716029999999998,('uncultured_Mediterranean_phage_uvMED_(gi|775450094)':0.9394989999999996,'Nitratireductor_sp._ZZ-1_(gi|874095151)':1.2003829999999995):0.5240610000000001):0.0944560000000001):0.33986399999999994,('Streptomyces_phage_mu1/6_(gi|93007441)':1.7389469999999996,(('gi|670943409|gb|AII58731.1|':0.8540459999999999,'Dehalococcoides_mccartyi_CG1_(gi|653089981)':0.959311):0.20176300000000014,('Idiomarinaceae_phage_1N2-2_(gi|712913806)':1.186036,('Flavobacterium_phage_11b_(gi|53793592)':1.6798599999999997,('Cellulophaga_phage_phi17:1_(gi|526177521)':0.008372999999999742,('Cellulophaga_phage_phi12:1_(gi|526177165)':0.0,'Cellulophaga_phage_phi18:1_(gi|526177096)':0.011199000000000403):0.0):1.131633):0.48972700000000025):0.21933900000000017):0.10511399999999993):0.10342699999999994):0.08166900000000021):0.13278999999999996):0.08194999999999997):0.057528000000000024,('Pedosphaera_parvula_(gi|494655897)':1.4301909999999998,(('Treponema_sp._C6A8_(gi|654164406)':0.11140300000000014,'Treponema_bryantii_(gi|551312015)':0.07738800000000001):0.33184199999999997,((AC213D02_NODE_11_phage_portal_protein:0.02600800000000003,AC213I23_NODE_26_phage_portal_protein:0.015070999999999835):0.299007,('Treponema_primitia_(gi|505822690)':0.2215419999999999,('Treponema_primitia_(gi|753855512)':0.08884800000000004,('Treponema_azotonutricium_(gi|505825544)':0.03873300000000013,'Treponema_azotonutricium_(gi|505824747)':0.04760099999999978):0.0646230000000001):0.11367299999999991):0.19791099999999995):0.13103199999999982):0.9586600000000001):0.4104960000000002):0.20478500000000022):0.21416199999999996,(('EBPR_siphovirus_3_(gi|337731281)':0.4777269999999998,('Pseudomonas_phage_PAJU2_(gi|209552425)':0.7150409999999998,'Burkholderia_pseudomallei_(gi|499518314)':0.5894840000000001):0.08831999999999995):1.0210790000000003,(((('Bacillus_phage_phi105_(gi|22854998)':0.5338530000000001,'Bacillus_pumilus_(gi|736660869)':0.49237600000000015):0.08484500000000006,('Bacillus_thuringiensis_(gi|446499631)':0.5493040000000002,('Alicyclobacillus_contaminans_(gi|737508267)':0.33488700000000016,('Selenomonas_artemidis_F0399_(gi|320137145)':0.03340299999999985,'Selenomonas_artemidis_(gi|739489901)':1.000000000139778E-6):0.6695229999999999):0.1162580000000002):0.11355899999999997):0.40342900000000004,('Ruminococcaceae_bacterium_mt9_(gi|914738039)':0.6155360000000001,(('Thermoanaerobacter_sp._YS13_(gi|757580434)':0.08087599999999995,'Caldanaerobius_polysaccharolyticus_(gi|651374588)':0.0873750000000002):0.21504000000000012,('Paenibacillus_ginsengihumi_(gi|750459489)':0.397964,('Clostridium_senegalense_(gi|497979387)':0.24237799999999998,('Clostridium_perfringens_(gi|499910053)':0.10555599999999998,'Clostridium_perfringens_(gi|754908306)':0.07817600000000002):0.22874799999999995):0.269196):0.06489499999999992):0.15337600000000018):0.482205):0.25603299999999996,((('Ruminococcus_flavefaciens_(gi|739438005)':0.45138100000000003,(('Clostridiisalibacter_paucivorans_(gi|736592319)':0.0,'Youngiibacter_fragilis_(gi|557309377)':0.003203000000000067):0.3256969999999999,('Anaerotruncus_sp._G3(2012)_(gi|511074458)':0.17250599999999983,'Megasphaera_sp._BV3C16-1_(gi|553309434)':0.24087000000000014):0.11772399999999994):0.08457200000000009):0.19537700000000013,(('Mycobacterium_phage_Ariel_(gi|678222742)':0.07785399999999987,('Mycobacterium_phage_Wanda_(gi|530546812)':0.003394000000000119,'Mycobacterium_phage_Optimus_(gi|339752058)':0.0):0.100908):0.9102139999999999,('Burkholderia_pseudomallei_(gi|490688499)':0.7663640000000003,('Streptomyces_sp._NRRL_F-2664_(gi|664232270)':0.5761120000000002,'Actinoplanes_sp._N902-109_(gi|754227251)':0.28627400000000014):0.5154490000000003):0.1131359999999999):0.15798800000000002):0.11251599999999984,('Desulfovibrio_alcoholivorans_(gi|657653726)':0.754505,('Rubinisphaera_brasiliensis_(gi|503393162)':1.0130920000000003,('Burkholderia_pseudomallei_(gi|506517760)':0.016976999999999798,'Burkholderia_thailandensis_(gi|506499756)':0.027257000000000087):0.7579820000000002):0.1868120000000002):0.08196100000000017):0.0814149999999998):0.27404600000000023):0.12512800000000013):1.4398299999999997);
