# Supplementary material for: Single Cell Genomics-Based Analysis of Gene Content and Expression of Prophages in a Diffuse-Flow Deep-Sea Hydrothermal System
Source: Front Microbiol. 2019 Jun 12;10:1262. doi: 10.3389/fmicb.2019.01262 (PMC6581674; doi:10.3389/fmicb.2019.01262)
Supplement: Supplementary file 3 [file Data_Sheet_3.xlsx]

## Sheet: Legend
Supplementary Table 2: Results from BLASTp against the NCBI non-redundant database output (top 10 hits) and RAST annotations for the identified viral contigs.

## Sheet: AC-213-G04-BLAST
qseqid	sseqid	pident	length	mismatch	gapopen	qstart	qend	sstart	send	evalue	bitscore	sallseqid	score	nident	positive	gaps	ppos	qframe	sframe	qseq	sseq	qlen	slen	salltitles
AC-213-G04_NODE_9_length_17984_cov_47.7688_ID_1_1	gi|749811664|ref|WP_040290497.1|	39.13	322	191	2	65	384	61	379	6e-63	223	gi|749811664|ref|WP_040290497.1|	568	126	199	5	61.8	1	1	SFSAIKEAIGVVANFEQSIAKLGAISKASKENLEKLKAKAEELGKSTMFSASEVAKAMNYQAMAGMKAKEIMASIKDILNLAAVGQINLEVASDIATDVMSAFGLKADELKRVVDDMAVTITNSNTNISQLGEAFKNVAPVAKNLNLTIEQTSALLGVLADNGRKGADAGTHLKIILQRLSSTTKPVVEGLKKLGVSAYDSNGKLKPLISTLKAIKLKLDTLNEQQRNEILKDLFGEEAIASANVIL--NNLDSLDNKLKKITHSSGEADKITKQMTDTFNGHLKELESAFEGLIITIGNELLPALSDFVKWLTNAVQNVEK	SFGAC---VGVAAGFEDQMAKVGAVSRASSEEMAALEATARELGATTQFTAVQVGEAEQYLAMAGFSAKENIAALPGVLNLAAATATDLGRAADISSDILSAFGLKAEEMTRVADVLALTCATANVNMELLGDTMKYVAPVARMAGLSLEETAAMAGLLGNVGIKGSQAGTTLKAMLNKMAAPTKEAQELFQKLGVTVKDSAGNLRSPVAVLGEMAEGLKTMGTAEQIAAMKMIVGEEAIAGFSELIKQEGIGAIAEYARQLEAGGGSAAEMAARMNDTLAGSLRGMGSAWESLQITIGKLFLPVVRAVVDALTGLLRLLDK	567	391	hypothetical protein, partial [Bilophila wadsworthia]
AC-213-G04_NODE_9_length_17984_cov_47.7688_ID_1_1	gi|316924595|gb|EFV45751.1|	32.72	492	312	9	64	552	60	535	2e-62	231	gi|316924595|gb|EFV45751.1|	589	161	265	19	53.86	1	1	ASFSAIKEAIGVVANFEQSIAKLGAISKASKENLEKLKAKAEELGKSTMFSASEVAKAMNYQAMAGMKAKEIMASIKDILNLAAVGQINLEVASDIATDVMSAFGLKADELKRVVDDMAVTITNSNTNISQLGEAFKNVAPVAKNLNLTIEQTSALLGVLADNGRKGADAGTHLKIILQRLSSTTKPVVEGLKKLGVSAYDSNGKLKPLISTLKAIKLKLDTLNEQQRNEILKDLFGEEAIASANVIL--NNLDSLDNKLKKITHSSGEADKITKQMTDTFNGHLKELESAFEGLIITIGNELLPALSDFVKWLTNAVQNVEKFYSENKELINTITKLTALFLGLGKIRGIIESILGAKMATNVKVMSKNIKNLKNAFVLLGSAIIKLTKANAILI-AL…	GSFGAC---VGVAAGFEDQMAKVGAVSRASSEEMAALEATARELGATTQFTAVQVGEAEQYLAMAGFSAKENIAALPGVLNLAAATATDLGRAADISSDILSAFGLKAEEMTRVADVLALTCATANVNMELLGDTMKYVAPVARMAGLSLEETAAMAGLLGNVGIKGSQAGTTLKAMLNKMAAPTKEAQELFQKLGVTVKDSAGNLRSPVAVLGEMAEGLKTMGTAEQIAAMKMIVGEEAIAGFSELIKQEGIGAIAEYARQLEAGGGSAAEMAARMNDTLAGSLRGMGSAWESLQITIGKLFLPVVRAVVDALTGLLRLLDK-AAQSKVGAAVLKMAAALATGVVAVTGFSAGLW--AISRAAPFVAKALLPIKTALLGLGWPVWALIAAVGLLYAAW…	567	840	phage tail tape measure protein, TP901 family, core region [Bilophila wadsworthia 3_1_6]
AC-213-G04_NODE_9_length_17984_cov_47.7688_ID_1_1	gi|547756512|ref|WP_022169123.1|	31.7	511	311	8	72	562	73	565	2e-60	227	gi|547756512|ref|WP_022169123.1|;gi|524363268|emb|CDB14679.1|	578	162	268	38	52.45	1	1	AIGVVANFEQSIAKLGAISKASKENLEKLKAKAEELGKSTMFSASEVAKAMNYQAMAGMKAKEIMASIKDILNLAAVGQINLEVASDIATDVMSAFGLKADELKRVVDDMAVTITNSNTNISQLGEAFKNVAPVAKNLNLTIEQTSALLGVLADNGRKGADAGTHLKIILQRLSSTTKPVV--------------EGLKKLGVSAYDSNGKLKPLISTLKAIKLKLDTLNEQQRNEILKDLFGEEAIASANVILNNLDSLDNKLKK-ITHSSGEADKITKQMTDTFNGHLKELESAFEGLIITIGNELLPALSDFVKWLTNAVQNVEKFYSENKELINTITKLTALFLGLGKIRGIIESILGAKMATNVKVMSKNIKNLKNAFVLLGSAIIKLTKANAI…	SVKVAADFEEGMSQVQAISGATGEDMELLSAKAKELGANTKFSATEASEAFSYMAMAGWKTTDMLAGITGIMDLAAASGENLGVVSDIVTDALTAFGLSASDSGHFADVLAAASSNANTNVSMLGESFKYIAPVAGSMNYSIEETAVALGILANNGIKASQAGTTLRSGLAQLLKPSDTVVAALSKIGLWVDRSEEGLEDLNLAIMNTDGTSKTLTETMDTLRSAFSGLDEAQKSQLAAQIFGTEAMSGYLAIINTSEEDYNKLTNAINNCDGATAKMAETMQDNLKGKITQLKSALEGAGIAIGEKLMPALTDIVKGITNTVSSFNKL---DEGTQKSIVKFGLIAAAAGPVISVI-----GKLVTGIGA-------LVNIFSAASGAVVAMS---SV…	567	1098	phage tail tape measure protein family core region domain protein [Clostridium sp. CAG:221]<>phage tail tape measure protein family core region domain protein [Clostridium sp. CAG:221]
AC-213-G04_NODE_9_length_17984_cov_47.7688_ID_1_1	gi|736880679|ref|WP_034880262.1|	35.95	420	239	10	75	471	4	416	3e-60	218	gi|736880679|ref|WP_034880262.1|	554	151	236	30	56.19	1	1	VVANFEQSIAKLGAISKASK--ENLEKLKAKAEELGKSTMFSASEVAKAMNYQAMAGMKAKEIMASIKDILNLAAVGQINLEVASDIATDVMSAFGLKADELKRVVDDMAVTITNSNTNISQLGEAFKNVAPVAKNLNLTIEQTSALLGVLADNGRKGADAGTHLKIILQRLSSTTKPVVEGLKKLGVSAYDSNGKLKPLISTLKAIKLKLDTLNEQQRNEILKDLFGEEAIASANVILNNLDS--LDNKLKKITHSSGEADKITKQMTDTFNGHLKELESAFEGLIITIGNELLPALSDFV-------KWLTNAVQNVEKFYSENKELINTITKLTALFLGL--GKIRGIIES--ILGAKMATNVKVMSKNIKNLKNAFVLLG--------SAIIKLT…	VAANFEQSMADLGAISGMTKTSDEFKALEVQAKKLGSTTQYSASESAQAMQYLAMAGFKTNEILEASGDVLNLAAAGNMGLAEAADIASNILSGFNLEASKQASVNDVLANTFTTSNTNLQMLGETMKYVAPVASSVGASIEEVAGMTGLLGNVGIQGSQAGTALRAMFLRLASPTKEAASMLEELGIVTQDADGNLRSMPELLKEMGDSLDGLGSGDKANYLSKIFGTEAVSAVTELMNQANSGGLEDYINSL-DKSGTAANIAASRMDTTQGAIKKLTSAGEGLAIALGSVLLPAVASVVGIMATMAGWLASM---AERFPMITTAVVGLVAAIAALKIGLLAGKLAMILYSDAVIFCTTAANALTLS-NIRN--NAAMAVTRIRAIAAVTGIVALT…	567	449	hypothetical protein, partial [Endozoicomonas montiporae]
AC-213-G04_NODE_9_length_17984_cov_47.7688_ID_1_1	gi|736756975|ref|WP_034760556.1|	36.68	368	222	4	59	416	50	416	5e-60	224	gi|736756975|ref|WP_034760556.1|	571	135	219	11	59.51	1	1	MAHAYASFSAIKEAIGVVANFEQSIAKLGAISKASKENLEKLKAKAEELGKSTMFSASEVAKAMNYQAMAGMKAKEIMASIKDILNLAAVGQINLEVASDIATDVMSAFGLKADELKRVVDDMAVTITNSNTNISQLGEAFKNVAPVAKNLNLTIEQTSALLGVLADNGRKGADAGTHLKIILQRLSSTTKPVVEGLKKLGVSAYDSNGKLKPLISTLKAIKLKLDTLNEQQRNEILKDLFGEEAIASANVILNNL--DSLDNKLKKITHSSGEADKITKQMTDTFNGHLKELESAFEGLIITIGNELLPALSDFVKWLTNAVQNVEKFYS----ENKELINTITKLTALFLGLGK----IRGIIESI	FAVAAAVGTGLGASINVARNFEEAMSRVKAISGATGDEFEALKAKAKELGATTQFSATEAAQGMEYLSMAGFKVNDIIGAMPSVLNLAAAAKLDLGRSADIVSNIMTGFGVKAEDASGAVDVLVKTMTTANTDLPQLGDAMKYVAPVASSLGLSIEETAAAVAKMSDAGIQGSQAGTSLRAALLSLSNPVGQTEKAMNRLNIEVLNSEGNMKSLPELIGHVSEKMEGMTDAQKTATAAQLVGTEA-ASGFVTLLGVGEDALADYTKTLENSGGTAERVAKTQMENLNGALKELQSAAEGLGIEIGEELLPVITDFVKYGIDIVRMVQDMDSATLQANIAFVGTTAAIGAIITTLVKFGVAIRGLFVSL	567	924	hypothetical protein [Bacillus vietnamensis]
AC-213-G04_NODE_9_length_17984_cov_47.7688_ID_1_1	gi|293617081|gb|ADE57235.1|	33.74	406	253	6	10	410	130	524	1e-59	223	gi|293617081|gb|ADE57235.1|	568	137	231	16	56.9	1	1	IKANTAKAVEEIEQLKKEIKKFSENVTKGNKALKTQDEYLNKVAKRVTQMAHAYASFSAIKEAIGVVANFEQSIAKLGAISKASKENLEKLKAKAEELGKSTMFSASEVAKAMNYQAMAGMKAKEIMASIKDILNLAAVGQINLEVASDIATDVMSAFGLKADELKRVVDDMAVTITNSNTNISQLGEAFKNVAPVAKNLNLTIEQTSALLGVLADNGRKGADAGTHLKIILQRLSSTTKPVVEGLKKLGVSAYDSNGKLKPLISTLKAIKLKLDTLNEQQRNEILKDLFGEEAIASANVIL----NNLDSLDNKLKKITHSSGEADKITKQMTDTFNGHLKELESAFEGLIITIGNELLPALSDFVKWLTNAVQNVEKFYSENKELINTITK-LTALF…	LSADTAKLAAQIEKATRAQKNL--QATRG--AIEANRE---RTSKLRGQLFDATAMAIAVGAPVRVAMNFEATMSEVGGIMDASAQEMQALSVEAKRLGRDTVFSASQAGEGMKFLGMAGFKVNEVLAAMPGMLDLASAGQLDLAQTADIASNILSGFSLKAKEMGRVGDVLAKTATTSNTNIIQLGDAMKYIAPVASAMGISMEESSAMVGLLGNVGIQGSQAGTTLRSAIVKIAKPSKEASDALESLGLSTMDAQGNLRSLPAILKDIAQKTEGMGSAQRAAFIATLFGQEAVAGMTELIKQSSTGAGALDEYILQIQNAEGAAQKMAKTFTSNAKGAITKFRSAMESISISVGNTLLPTIAA----LASRAATVVSFVSMGAEKFPTLTKVVVGLV…	567	810	phage tail tape measure protein, TP901 family [Aminobacterium colombiense DSM 12261]
AC-213-G04_NODE_9_length_17984_cov_47.7688_ID_1_1	gi|738278126|ref|WP_036232673.1|	32.76	464	282	8	23	473	68	514	4e-59	217	gi|738278126|ref|WP_036232673.1|	553	152	250	30	53.88	1	1	QLKKEIKKFSENVTKGNKALKTQDEYLNKVAKRVTQMAHAYASFSAIKEAIGVVANFEQSIAKLGAISKASKENLEKLKAKAEELGKSTMFSASEVAKAMNYQAMAGMKAKEIMASIKDILNLAAVGQINLEVASDIATDVMSAFGLKADELKRVVDDMAVTITNSNTNISQLGEAFKNVAPVAKNLNLTIEQTSALLGVLADNGRKGADAGTHLKIILQRLSSTTKPVVEGLKKLGVSAYDSNGKLKPLISTLKAIKLKLDTLNEQQRNEILKDLFGEEAIASANVILNNLDS--LDNKLKKITHSSGEADKITKQMTDTFNGHLKELESAFEGLIITIGNELLPAL-------SDFVKWLTNAVQNVEKFYSENKELINTITKLTALFLGLGKIRGI…	RLGATVDRLSQKYQRLARVMRAQEAVKAQRADLRGQLFDAVALGASVAAPVRIAVGFEQSIAKLGAITRASDESLQELERTARQLGESTLFSASEAASAMTFLGMAGFKTNEIIAATPGMLSLAQAAGSDLAQTADIASNILSGFSLKAEDMGRVGDVLAATFTSSNTTLQMLGDTLKYAAPVASSAGAGIEEVAAMAGLLGNVGIQGSMAGTALRAAFLRLSAPPKAAADALAALGVEVTDLDGNLRPVPELLKELAEATEGLGSAERAEAVKQIFGEEASAGLTELLKQAGSGALDSYIAELRQAQGTAEAMARKMSATTHGALKRLGSALESVAISLGSVLLPTVAAGAELFAGMASWVSGAAQ-------EYPLLTKVIVGATAGLIAL-----K…	567	559	hypothetical protein, partial [Marinobacterium litorale]
AC-213-G04_NODE_9_length_17984_cov_47.7688_ID_1_1	gi|291621973|emb|CAX65006.1|	37.31	335	204	2	69	397	258	592	5e-59	222	gi|291621973|emb|CAX65006.1|	566	125	204	6	60.9	1	1	IKEAIG----VVANFEQSIAKLGAISKASKENLEKLKAKAEELGKSTMFSASEVAKAMNYQAMAGMKAKEIMASIKDILNLAAVGQINLEVASDIATDVMSAFGLKADELKRVVDDMAVTITNSNTNISQLGEAFKNVAPVAKNLNLTIEQTSALLGVLADNGRKGADAGTHLKIILQRLSSTTKPVVEGLKKLGVSAYDSNGKLKPLISTLKAIKLKLDTLNEQQRNEILKDLFGEEAIASANVILN--NLDSLDNKLKKITHSSGEADKITKQMTDTFNGHLKELESAFEGLIITIGNELLPALSDFVKWLTNAVQNVEKFYSENKELINTIT	IKQALGGPMQVAADFEEQMAGVAAVANATDDQLSTLTATARRLGAETSFSASESAEGMKYLAMAGFKTNQIIASMPGLLDLAKAGATDLGATSDIASDILSGFGMKPEQMSRVSDVLTATFTTANTNLTMLGETMKYVAPVARQAGMSLEETAAMAGLLGNVGIKSSQAGTTLRAMVSRLAAPTGAAAKTLERLGVSTKDASGDMRNMVEIIGDIAEATENMGSAEKLQVLKDVFGEEPAAGMAELLSQEGAGGITKYLEVVNNANGRAAQVANKMGDNAKGKLKELSSAAESLQITLGNALLPVVKDVSTWLTEVTRGVDKWAEAHPGLVRVLT	567	1021	gp25 protein [Vibrio phage VP58.5]
AC-213-G04_NODE_9_length_17984_cov_47.7688_ID_1_1	gi|428782750|ref|YP_007112502.1|	37.31	335	204	2	69	397	253	587	5e-59	222	gi|428782750|ref|YP_007112502.1|;gi|410809586|gb|AFV81365.1|	566	125	204	6	60.9	1	1	IKEAIG----VVANFEQSIAKLGAISKASKENLEKLKAKAEELGKSTMFSASEVAKAMNYQAMAGMKAKEIMASIKDILNLAAVGQINLEVASDIATDVMSAFGLKADELKRVVDDMAVTITNSNTNISQLGEAFKNVAPVAKNLNLTIEQTSALLGVLADNGRKGADAGTHLKIILQRLSSTTKPVVEGLKKLGVSAYDSNGKLKPLISTLKAIKLKLDTLNEQQRNEILKDLFGEEAIASANVILN--NLDSLDNKLKKITHSSGEADKITKQMTDTFNGHLKELESAFEGLIITIGNELLPALSDFVKWLTNAVQNVEKFYSENKELINTIT	IKQALGGPMQVAADFEEQMAGVAAVANATDDQLSTLTATARRLGAETSFSASESAEGMKYLAMAGFKTNQIIASMPGLLDLAKAGATDLGATSDIASDILSGFGMKPEQMSRVSDVLTATFTTANTNLTMLGETMKYVAPVARQAGMSLEETAAMAGLLGNVGIKSSQAGTTLRAMVSRLAAPTGAAAKTLERLGVSTKDASGDMRNMVEIIGDIAEATENMGSAEKLQVLKDVFGEEPAAGMAELLSQEGAGGITKYLEVVNNANGRAAQVANKMGDNAKGKLKELSSAAESLQITLGNALLPVVKDVSTWLTEVTRGVDKWAEAHPGLVRVLT	567	1016	tail length tape-measure protein [Vibrio phage vB_VpaM_MAR]<>tail length tape-measure protein [Vibrio phage vB_VpaM_MAR]
AC-213-G04_NODE_9_length_17984_cov_47.7688_ID_1_1	gi|736453227|ref|WP_034474963.1|	34.34	396	224	6	15	385	99	483	5e-59	217	gi|736453227|ref|WP_034474963.1|	552	136	217	36	54.8	1	1	AKAVEEIEQ----LKKEIKKF-----------SENVTKGNKALKTQDEYLNKVAKRVT--QMAHAYASFSAIKEAIGVVANFEQSIAKLGAISKASKENLEKLKAKAEELGKSTMFSASEVAKAMNYQAMAGMKAKEIMASIKDILNLAAVGQINLEVASDIATDVMSAFGLKADELKRVVDDMAVTITNSNTNISQLGEAFKNVAPVAKNLNLTIEQTSALLGVLADNGRKGADAGTHLKIILQRLSSTTKPVVEGLKKLGVSAYDSNGKLKPLISTLKAIKLKLDTLNEQQRNEILKDLFGEEAIASANVILNNLD--------SLDNKLKKITHSSGEADKITKQMTDTFNGHLKELESAFEGLIITIGNELLPALSDFVKWLTNAVQNVEKF	AREIESTEQSLKSLKNESKDFGSVFSSQLSVASENMRKVGESMKATGDKIAGIGKKVSVASMAVAGIGVSAVK----VAADFDSSMSNVQALSGATGAELDSLREKAKEMGKSTKFSASESADAFGYMALAGWKTEDMLSGIEPVLNLAAAANMDLAEASDIVTDYLTAFGLGAQDAEKFTDQMAYAMANSNTDVTMLGEAYKNCAATAASMGFSVEDTTAVLMTMANAGVKGGEAGTGLSSIMTRLATDSKGCAEELKKYGVEVYDEQGNMNSLSSILEGMSGVWSSLSDQEQASLAKTIAGTNQYSKLQTIMAGLSETAKEGGMSFTDYAAALENCDGTAGEMASVMQDNLQGKLTTLKSSVEGLAITFGEMIIP-------YVQKGVEAVQGF	567	562	hypothetical protein, partial [Butyrivibrio proteoclasticus]
AC-213-G04_NODE_9_length_17984_cov_47.7688_ID_1_5	gi|490196395|ref|WP_004094937.1|	30.13	229	151	5	3	224	5	231	4e-14	79	gi|490196395|ref|WP_004094937.1|;gi|337275712|gb|EGO64168.1|	193	69	100	9	43.67	1	1	VNRDFAKNYTLGGGELYI-RFPNEDNF---RYFGATESASISFSIDKIEHQNSEGAMLVTDLEVTKSISADITIQTADLNPKILALAFNGEYIETNQASATDNEVNFSGVSAGAVYELGKYKVKNVVVK--YKDGDNEIEASENVDYSVNYDFGTIEIANNGVLV-GRDIKVTFDNDSYTKGSFTALNKTSQEVALRFISKPMHGKPSKTDIFRVNLVLDGDFALKSAE	INTPDSGNLLLGAGELFFNRFDAAGNPTFERSLGDASSVMYTTETEALEHYSSMSAERGLYASANKSTKPSIKITLHEFDPLNLAIAFLGESSIVKQEAATGKTQKIAKAVKGGWFALGYREVTNVVVKDEMETGPKTYQA--GVDYTVDPGTGRIQILDGGSIADDAPLSVTFDLEAYEKIKISGGKANKIKGYLRFVGDPTQGPAYDAEFWRVSMTPDGDIGLISEE	255	260	hypothetical protein [Acetonema longum]<>hypothetical protein ALO_09204 [Acetonema longum DSM 6540]
AC-213-G04_NODE_9_length_17984_cov_47.7688_ID_1_5	gi|552541455|ref|WP_022999920.1|	28.02	257	152	8	6	237	5	253	1e-12	74.7	gi|552541455|ref|WP_022999920.1|;gi|550670125|gb|ERP95693.1|;gi|550681360|gb|ERS05759.1|	182	72	115	33	44.75	1	1	DFAKNYTLGGGELYI-------RFPNEDNFRYFGATESASISFSIDKIEHQNSEGAMLVTDLEVTKSISADITIQTADLNPKILALAFNGEYIETNQASATDNEVNFSGVSAGAVYELGKYKV---------------KNVVVKYKDGDNEIEASENVDYSVNYDFGTIEIANNGVLV-GRDIKVTFDNDSYTKGSFTALNKTSQEV--ALRFISKPMHGKPSKTDIFRVNLVLDGDFALKSAEDIQKITLKGKILK	DYQPNYTLGRGELWFADFVSGTREPG--GYRYIGNTPEFNATVENEELPHYNSDHGIREKDESISLQTDRSATFITDHISPENIALFFLGSSALTTIVAATVDDEEIDGVIPGLSYSLGQTPANPLGAGLLEAYTPGTANIIVTNEAGDTTY--VEDTDYKITMTLGFLEVLSGGSIASGSKIKVSYKIAS---GSQTRIISGSQPIEGSMKFIADNPAGKNRDWLMPWVKLTPNGDFALK-GDEWQEIPFSVEILK	255	269	MULTISPECIES: hypothetical protein [Labrenzia]<>hypothetical protein Q669_29430 [Labrenzia sp. C1B10]<>hypothetical protein Q675_28995 [Labrenzia sp. C1B70]
AC-213-G04_NODE_9_length_17984_cov_47.7688_ID_1_5	gi|399529096|ref|YP_006561141.1|	30.92	249	147	11	10	239	5	247	2e-11	71.2	gi|399529096|ref|YP_006561141.1|;gi|373429441|gb|AEY69567.1|	173	77	116	25	46.59	1	1	NYTLGGGELYI-RFPNEDNF----RYFGATESASISFSIDKIEHQNSEGAMLVTDLEVTKSISADITIQTADLNPKILALAFNGEYIETNQASATDNEVNFSGVSAGAVYELGKYKV-----KNVV-VKYKDGDNEIEAS--ENVDYSVNYDFGTIEIANNGVLV--GRDIKVTFDNDSYTKGSFTALNKTSQEV--ALRFISKPMHGKPSKTDIF--RVNLVLDGDFALKSAEDIQKITLKGKILKDT	NYTLGRGELYFNKFKPGTQVGIGERYFGNTPSLSANVQSDNLDHYNSDRGVKEKDASVVLQTNRTGSFVTDHISPENLALFFFGSVNALTVAAATNLAVAFDKVKVGYFYQLGESMANPTGDRNITNLKLTDDKTPTPTPLVAGTDYMLNPELGRVEILGGGAIVDGTTNLRGTYDITASTR---EIIISGSQPVEGSLKYIAQNPVG--DKIDYFWPWVKLTPNGDFALK-GDEWQQIPFNIEILKRT	255	262	hypothetical protein AH2_00057 [Burkholderia phage AH2]<>hypothetical protein AH2_00057 [Burkholderia phage AH2]
AC-213-G04_NODE_9_length_17984_cov_47.7688_ID_1_5	gi|516557760|ref|WP_017936975.1|	28.51	221	148	7	24	241	20	233	4e-10	67.8	gi|516557760|ref|WP_017936975.1|	164	63	103	10	46.61	1	1	NEDNFRYFGATESASISFSIDKIEHQNSEGAMLVTDLEVTKSISADITIQTADLNPKILALAFNGEYIETNQASATDNEVNFSGVSAGAVYELGKYKVKNVVVKYKDGDNEIEASENVDYSVNYDFGTIEIANNGVLVGRDIKVTFDNDSYTKGSFTALNKTSQ-EVALRF--ISKPMHGKPSKTDIFRVNLVLDGDFALKSAEDIQKITLKGKILKDTTR	NPLSLRWVGNVPDLKISLNVETIEHKESYSGQRLTDLQIIKSKDGEFSCTLEEISSENLELSLFGQTSQVNSGSVT-GEALPTGIAAGDLRLLTHQFVSAVTVT-DSASTPATLVEGTDYRVHAAQGAIEFLS---VTGFTQPFLVDY-SYGAAKRTAMFKSAQPEVWLRFDGINTADGNRPVIVDLYRVAINPTKDLSLIS-DELQKFELSGKVLADVSK	255	249	hypothetical protein [Pseudomonas thermotolerans]
AC-213-G04_NODE_9_length_17984_cov_47.7688_ID_1_5	gi|738815863|ref|WP_036706302.1|	30.89	246	143	12	10	237	6	242	6e-10	67	gi|738815863|ref|WP_036706302.1|;gi|694228100|gb|KGJ23761.1|	162	76	118	27	47.97	1	1	NYTLGGGELYIR-----FPNEDNFRYFGATESASISFSIDKIEHQNSEGAMLVTDLEVTKSISADITIQ--TADLNPKILALAFNGEYIET-NQASATDNEVNFSGVSAGAV---YELG-----KYKVKNVV-VKYKDGDNEIEASENVDYSVNYDFGTIEIANNG-VLVGRDIKVTFDNDSYTKGSFTALNKTSQEVALRFISKPMHGKPSKTDIFRVNLVLDGDFALKSAEDIQKITLKGKILK	NYTLGRGKLYFSPFRPGTTNPAGFRYIGNTPSLSYTATVEKLDHYNSDAGIRVKDASVV--LSADFAMQFTTDDISAENVAMFFLNENPETITQASATGQTET---ITVGALERRYALGVSDATPTGLQNVSGVTVSNGATALEA--EVDYQVDLATGTVKFLEGGAVSVGDTLTVSYGVEAATYERVIS-GSSAVRGALRFVSDNPKGDNFTIYAPCVEITPNGDYELK-GDDWQTLSFSVSVEK	255	258	hypothetical protein [Paracoccus sp. 5503]<>hypothetical protein IX56_00350 [Paracoccus sp. 5503]
AC-213-G04_NODE_9_length_17984_cov_47.7688_ID_1_5	gi|422936811|ref|YP_007007020.1|	27.07	266	165	6	6	243	3	267	3e-09	66.2	gi|422936811|ref|YP_007007020.1|;gi|378409158|gb|AFB84093.1|	160	72	115	29	43.23	1	1	DFAKNYTLGGGELYI-RFPNEDNFR----YFGATESASISFSIDKIEHQNSEGAMLVTDLEVTKSISADITIQTADLNPKILALAFNGEYIETNQASATDNEVNFSGVSAGAVYELGKYKVKNVVVKYKDGDNEIEASENVDYSV------------------NYDF----GTIEIANNGVLVGRDIKVTFDNDSYTKGSFTALNKTSQEV-ALRFISKPMHGKPSKTDIFRVNLVLDGDFALKSAEDIQKITLKGKILKDTTRVQ	DYDNNYVVGRGKVYFDRFKDGSNTKTGEMYFGNTPEFTISTDSETLDHYSSDHGMRVMDASVLLEASQGGTFTTDNINADNLALWFLGDVDTTAQTQVTDAKEIFNPVMRGRYYQLGESPSNPTGVRGIDNFQMVKADASVSISVGSGDITTIVGATEVPAAGNYDIDLETGRVYIEPDSTLLAGNVQIAVQYDIAAQSRTLVIGKSNMVYGALRMISDNPVGLNKNYYFPKVSLAPDGDYALK-GDDWQVMSFTYKAMQLSNSTQ	255	378	phage structural protein [Enterobacter phage Enc34]<>phage structural protein [Enterobacter phage Enc34]
AC-213-G04_NODE_9_length_17984_cov_47.7688_ID_1_5	gi|738010742|ref|WP_035972124.1|	28	250	157	8	9	237	5	252	3e-09	65.1	gi|738010742|ref|WP_035972124.1|	157	70	111	23	44.4	1	1	KNYTLGGGELYI-RF----PNEDNFRYFGATESASISFSIDKIEHQNSEGAMLVTDLEVTKSISADITIQTADLNPKILALAFNGEYIETNQASATDNEVNFSGVSAGAVYELG-----KYKVKNVVVK------YK---DGDNEIEASENVDYSVNYDFGTIEIANNGVLV--GRDIKVTFDNDSYTKGSFTALNKTSQEVALRFISKPMHGKPSKTDIFRVNLVLDGDFALKSAEDIQKITLKGKILK	KNYTLGRGKLYFAKFLTGTQNVNGERYIGNTPALGLKFDATMLDHYDSDQGIKEKDNSITLQVNREGTFTTDNVSPENLALLFFGTNDVLSVTGATVTGETFMAVHTGVTYQLGVTLANPAGARGIVYPGVSGTLFKVTDDAGSPATFTAGTDYNFDPVTGRLEILAGGAIVDGTTNIKVNYTTQTATQQRVIS-GSTPVEGLMRYISKNPAGLDMDYLLPWAKLTPDGDFTLKSDE-WQQLKFKVEVLK	255	266	hypothetical protein [Bradyrhizobium sp. WSM3983]
AC-213-G04_NODE_9_length_17984_cov_47.7688_ID_1_5	gi|502728550|ref|WP_012963534.1|	25.22	226	153	4	9	229	4	218	1e-08	63.2	gi|502728550|ref|WP_012963534.1|;gi|288787607|dbj|BAI69354.1|;gi|308751808|gb|ADO45291.1|	152	57	100	16	44.25	1	1	KNYTLGGGELYIRFPNEDNFRYFGATESASISFSIDKIEHQNSEGAMLVTDLEVTKSISADITIQTADLNPKILALAFNGEYIETNQASATDNEVNFSGVSAGAVYELGKYKVKNV--VVKYKDGDNEIEASENVDYSVNYDFGTIEIANNGVLV-GRDIKVTFDNDSYTKGSFTALNKTSQEVALRFISKPMHGKPSKTDIFRVNLVLD--GDFALKSAEDIQKI	KVYTLGRGMLFLKPVGETGFEDFGNVKDFSLTVKTEKLEHYSTASGIKVKDAEIVKSQDFNVSFEIDELRTETLEKFALASRTDANITAGTVADEPVNAVKQGFWYKLAHEKIKTTPAPVVTNDAASPTTYTEGTDYEIDYEAGAIYIVPGGNITNGTNLKIDYSYDALTKITLQSGQKYQIVGTLWFKGDPPKGQ-----------VLDIIGDVSLTPSGELKLI	255	243	hypothetical protein [Hydrogenobacter thermophilus]<>hypothetical protein HTH_0895 [Hydrogenobacter thermophilus TK-6]<>conserved hypothetical protein [Hydrogenobacter thermophilus TK-6]
AC-213-G04_NODE_9_length_17984_cov_47.7688_ID_1_5	gi|759818536|ref|WP_043514921.1|	28.12	256	155	8	1	237	1	246	4e-08	62.4	gi|759818536|ref|WP_043514921.1|	150	72	113	29	44.14	1	1	MAVNRDFAKNYTLGGGELYIRFPNEDNF----------RYFGATESASISFSIDKIEHQNSEGAMLVTDLEVTKSISADITIQTADLNPKILALAFNGEYIETNQASATDNEVNFSGVSAGAVYELGKYKVKNVVVKY------KDGDNEIEASENVDYSVNYDFGT--IEIANNGVLVGRDIKVTFDNDSYTKGSFTALNKTSQ-EVALRFISKPMHGKPSKTDIFRVNLVLDGDFALKSAEDIQKITLKGKILK	MPIQGENGRNYALTRGEVWF-----DKFAPGTTVGTGERYLGNTPEITSSTDSENLDHFDSDHGVNEKDDSVTLSQNDTGQVTTDNIVVENLALYFRGITESLTQTAQTDLTQTFK-VKRGRRYQLGVSETSPQGLRHLDNVTLKKGATDVAAAGN--YEVDLDMGAIYIEVDATGLADDDEVTATYDVKAYTQ--TVVLSGTDEIEGALRYIGFNPKGEQMDYYWPRVKLSPNGDFALKSGDDWQTIPYNIEFLK	255	262	hypothetical protein [Pseudomonas aeruginosa]
AC-213-G04_NODE_9_length_17984_cov_47.7688_ID_1_5	gi|735997556|gb|AJA41299.1|	25.66	265	165	6	9	243	11	273	1e-07	61.6	gi|735997556|gb|AJA41299.1|	148	68	111	32	41.89	1	1	KNYTLGGGELYI-RFPN-----EDNFRYFGATESASISFSIDKIEHQNSEGAMLVTDLEVTKSISADITIQTADLNPKILALAFNGEYIETNQASATDNEVNFSGVSAGAVYELGK--------YKVKNVVVKYKDGDNEIEASE----------------NVDYSVNYDFGTIEIANNGVLVGRDIKVTFDNDSYTKGSFTALNKTSQEVALRFISKPMHGKPSKTDIFRVNLVLDGDFALKSAEDIQKITLKGKILKDTTRVQ	QNYVVGRGRLFFDKFVDGCNNSEHGEMYFGNTPELSLSSDTETLDHYSSDYGMREKDLTVMLEHSRSGSFTTDHISADNLALFFLGDKTHVTQTQVTGNKEVFENVALGRHYQLGTTDILPMGVRNIENLLVYVADGDTTINLGDGDVSTIDGVTKVNFAGQIDYDLELGRIYIEPTATEIKNGQQLVVQYDIEAQAREIIIARNRMIYG-SLRFLSANPVGSAKDFYWPKVMLQPDGDYALK-GDDWQQIGFTFSVLRKNRKVE	255	395	structural protein [Proteus phage pPM_01]
AC-213-G04_NODE_9_length_17984_cov_47.7688_ID_1_6	gi|653633702|ref|WP_027636923.1|	29.73	333	208	12	1	329	1	311	2e-32	133	gi|653633702|ref|WP_027636923.1|	335	99	167	26	50.15	1	1	MPKVQIKDLFQAKLWTNDIINEAPELKNLLNTGLFVTSSELERVVNSVEAGSRFELPYIDEPDYTEPEAMDDSDDEVTTNKISWDNQFAVLGLYSKSYKYSHIASLVARDSDPAKVIRNLIGNYWARDLQRRIIASITG-IAQKAGSDLTLDVADDSEDDSKSVILNNDIIIDGASLLGDHQDKFEYMFIHSKVYSDLKKQNLIDVIPPSEEGAKPIEVWGNYRIFVNDLMPVIEGDNKKKYVSLIAQRGIFAYADKKLGADMPLLELHRDPLKGKGAGDTTIISRRGFVLHPVGWSFLKSI---NPKLSDLSNENNWSKKFKTKQHRFVRII	MAKTKISDVIVPAVFNPYVVQRTMELSALYNSGIIANNPELDRLATS--GGTTINMPYWEDLN-GDDEVLSD-DGALTPAKITAAQDVAVLLMRGKAWSANDLAKALS-GSDPMAAIGNLVAEYWARRMQHTLIKTLDGAFSATNMSNKILDITSKTGADK----INGETFLDALQLMGDAKDKLTGVVMHSATETQLRKNNLIQTELDSNN--QPISLFMNKRVIVDDGCPVDTG----KYTTYLFGQGAVGLGNG--GAPVP-TETDRDSL----AGDDILINRKHFVLHPRGVKWIGSAAGSSPTNTELATGTNWSKVYEDKAIRMVKFV	332	314	hypothetical protein [Clostridium butyricum]
AC-213-G04_NODE_9_length_17984_cov_47.7688_ID_1_6	gi|740815174|ref|WP_038600457.1|	30	330	209	11	3	328	16	327	8e-32	132	gi|740815174|ref|WP_038600457.1|;gi|692327379|gb|AIS03581.1|	332	99	168	22	50.91	1	1	KVQIKDLFQAKLWTNDIINEAPELKNLLNTGLFVTSSELERVVNSVEAGSRFELPYIDEPDYTEPEAMDDSDDEVTTNKISWDNQFAVLGLYSKSYKYSHIASLVARDSDPAKVIRNLIGNYWARDLQRRIIASITGIAQKAGSDLTLDVADDSEDDSKSVILNNDIIIDGASLLGDHQDKFEYMFIHSKVYSDLKKQNLIDVIPPSEEGAKPIEVWGNYRIFVNDLMPVIEGDNKKKYVSLIAQRGIFAYADKKLGADMPLLELHRDPLKGKGAGDTTIISRRGFVLHPVGWSFL-KSI---NPKLSDLSNENNWSKKFKTKQHRFVRI	KTKIADVIVPEVFNKYVIERTAELSALYQSGIVVKDPELDALATS--GGRLINMPFWQDLS-GDDEVLSDTD-SLSTDKITASKDVAALLMRGKAWKSNDLAKALSGD-DPMRAIGDLVAAYWARRQQVTLLSILKGIYAAAGTKMSGNALDISTLTGNAAAFTGETFLDASYKLGDAEEKLTAIGVHSQVYANLRKQNLIEFSLDSEN--KPIPTYMGKRVIVDDGMPV-DGD---VFTSYIFGAGAIGLGN---GAAPVPTETDRDSL----AGDDILINRQHFLLHPRGVKFTDKSVAGDSPTNAELSTGANWERVYENKNVRIVQF	332	345	coat protein [Lactococcus lactis]<>Coat protein [Lactococcus lactis]
AC-213-G04_NODE_9_length_17984_cov_47.7688_ID_1_6	gi|657230063|ref|WP_029343759.1|	29.7	330	210	11	3	328	16	327	3e-31	130	gi|657230063|ref|WP_029343759.1|	328	98	168	22	50.91	1	1	KVQIKDLFQAKLWTNDIINEAPELKNLLNTGLFVTSSELERVVNSVEAGSRFELPYIDEPDYTEPEAMDDSDDEVTTNKISWDNQFAVLGLYSKSYKYSHIASLVARDSDPAKVIRNLIGNYWARDLQRRIIASITGIAQKAGSDLTLDVADDSEDDSKSVILNNDIIIDGASLLGDHQDKFEYMFIHSKVYSDLKKQNLIDVIPPSEEGAKPIEVWGNYRIFVNDLMPVIEGDNKKKYVSLIAQRGIFAYADKKLGADMPLLELHRDPLKGKGAGDTTIISRRGFVLHPVGWSFL-KSI---NPKLSDLSNENNWSKKFKTKQHRFVRI	KTKIADVIVPEVFNKYVIERTAELSALYQSGIVVKDPELDALATS--GGRLINMPFWQDLS-GDDEVLSDTG-SLSTDKITASKDVAALLMRGKAWKSNDLAKALSGD-DPMRAIGDLVAAYWARRQQVTLLSILKGIYAAAGTKMSGNALDISTLTGNAAAFTGETFLDASYKLGDAEEKLTAIGVHSQVYANLRKQNLIEFSLDSEN--KPIPTYMGKRVIVDDGMPV-DGD---VFTSYIFGAGAIGLGN---GAAPVPTETDRDSL----AGDDILINRQHFLLHPRGVKFTDKSVAGNSPTNAELSTGSNWERVYENKNVRIVQF	332	345	coat protein [Lactococcus lactis]
AC-213-G04_NODE_9_length_17984_cov_47.7688_ID_1_6	gi|751591473|ref|WP_041059740.1|	30.56	337	209	13	1	331	1	318	2e-30	128	gi|751591473|ref|WP_041059740.1|;gi|751159067|gb|KIL46163.1|	321	103	168	25	49.85	1	1	MPKVQIKDLFQAKLWTNDIINEAPELKNLLNTGLFVTSSELERVVNSVEAGSRFELPYIDEPDYTEPEAMDDSDDEVTTNKISWDNQFAVLGLYSKSYKYSHIASLVARDSDPAKVIRNLIGNYWARDLQRRIIASITGIAQKAGSDLTLDVADDSEDDSKS-VILNNDIIIDGASLLGDHQDKFEYMFIHSKVYSDLKKQNLIDV-IPPSEEGAKPIEVWGNYRIFVNDLMPVIEGDNKKKYVSLIAQRGIFAYADKKLGADMPLLELHRDPLKGKGAGDTTIISRRGFVLHPVGWSFLKSI----NPKLSDLSNENNWSKKFKTKQHRFVRIITN	MAKTLISDVIVPEVFNPYVVNRTTELSALYQSGIISTNPELQILASG--GGRTVNMPFWNDLD-GEDEVLSDTV-ALTPDKIDADQDVAVKLFRGKAWAANDLAGDLA-GSDPMAAIGDRTANYWVRRMQAATIATLNGVF--ASSSMSGNQIDFTEGGTNAEAKADGNSIIEGSQLLGDAQGGLTAMVVHSRVYSNLKIMRLLEYKVDPATN--TEFATFDGKRVIVDDGVPVSGG----AYTSYLFGPGALGYADGTP-ADIQ-TETDRDKL----AGDDILINRKHFILHPRGVAFTSSQVSGKSPSNADLAAAANWDRVYHQKQIRIVKMITN	332	319	hypothetical protein [Jeotgalibacillus campisalis]<>hypothetical protein KR50_28380 [Jeotgalibacillus campisalis]
AC-213-G04_NODE_9_length_17984_cov_47.7688_ID_1_6	gi|514881184|ref|WP_016613130.1|	28.18	330	215	10	3	328	16	327	3e-30	128	gi|514881184|ref|WP_016613130.1|;gi|514495071|gb|EPH61152.1|	321	93	169	22	51.21	1	1	KVQIKDLFQAKLWTNDIINEAPELKNLLNTGLFVTSSELERVVNSVEAGSRFELPYIDEPDYTEPEAMDDSDDEVTTNKISWDNQFAVLGLYSKSYKYSHIASLVARDSDPAKVIRNLIGNYWARDLQRRIIASITGIAQKAGSDLTLDVADDSEDDSKSVILNNDIIIDGASLLGDHQDKFEYMFIHSKVYSDLKKQNLIDVIPPSEEGAKPIEVWGNYRIFVNDLMPVIEGDNKKKYVSLIAQRGIFAYADKKLGADMPLLELHRDPLKGKGAGDTTIISRRGFVLHPVGWSFL-KSI---NPKLSDLSNENNWSKKFKTKQHRFVRI	KTKIEDVIVPEVFNSYVIERTAELAAFMQSGVVVNNPELDKL--AVAGGRLINMPFWQDLD-GEDEVLSDTD-PLETDKIEAGQDVAALLMRGKAWKTNDLAKALSGD-DPMRAIGDLVAAYWARRQQVTLLSTLKGVFGTAGTKMASNSLDISGEAGNSSAFTGTTFLDAAYKLGDAEERLTAIAIHSATLANLRKQDLIETELDSQ--GKTIYVYQGKRVVVDDSMPV----SNDVFTTYLFGSGAFGLGN---GAAPVPTETDRDSL----AGDDILINRQHFLLHPRGVKFTDKSVSGSSPTNAELATGSNWERVYEPKNVRIVQF	332	344	coat protein [Enterococcus faecium]<>coat protein [Enterococcus faecium 13.SD.W.09]
AC-213-G04_NODE_9_length_17984_cov_47.7688_ID_1_6	gi|763012336|ref|WP_043896814.1|	27.06	340	217	9	4	326	13	338	7e-30	127	gi|763012336|ref|WP_043896814.1|	318	92	164	31	48.24	1	1	VQIKDLFQAKLWTNDIINEAPELKNLLNTGLFVTSSELERVVNSVEAGSRFELPYIDEPDYTEPEAMDDSDDEVTTNKISWDNQFAVLGLYSKSYKYSHIASLVARDSDPAKVIRNLIGNYWARDLQRRIIASITGI--------AQKAGSDLTLDVADDSEDDSKSVILNNDIIIDGASLLGDHQDKFEYMFIHSKVYSDLKKQNLIDVIPPSEEGAKPIEVWGNYRIFVNDLMPVIEGDNKKKYVSLIAQRGIFAYADKKLGADMPL----LELHRDPLKGKGAGDTTIISRRGFVLHPVGWSFL-----KSINPKLSDLSNENNWSKKFKTKQHRFV	TKLSDIIVPSLFNPYVINRTMEKSALLQSGIITNNSEFDKLAS--QASPLVNMPFFEDLTGESEQIIEDVD--LQNNKITSNADVAVIMRRAKMWSATDLSAALA-GKDPAGAIAELVSGFWARDMQKELIAILKGVFGTTKAVGETVAETRLASNILDISSSSGNAAKWSGSAFIDAQQKLGDAKETLTAVAVHSAVEAELRKQNLIETVQPSNSG--PIYFYQNKRVIIDDGCPYEGSGSNIVFTSYLFGEGAIA-----LGNGNPVGFVATEIDRD--KKKGSGVDYIINRKTFIMHPRGVKFTNENMAKTEGPSRAELSDATNWKPVYEPKQIRMV	332	344	coat protein [Peptoclostridium difficile]
AC-213-G04_NODE_9_length_17984_cov_47.7688_ID_1_6	gi|695305215|ref|WP_032507391.1|	27.06	340	217	9	4	326	11	336	7e-30	127	gi|695305215|ref|WP_032507391.1|	318	92	164	31	48.24	1	1	VQIKDLFQAKLWTNDIINEAPELKNLLNTGLFVTSSELERVVNSVEAGSRFELPYIDEPDYTEPEAMDDSDDEVTTNKISWDNQFAVLGLYSKSYKYSHIASLVARDSDPAKVIRNLIGNYWARDLQRRIIASITGI--------AQKAGSDLTLDVADDSEDDSKSVILNNDIIIDGASLLGDHQDKFEYMFIHSKVYSDLKKQNLIDVIPPSEEGAKPIEVWGNYRIFVNDLMPVIEGDNKKKYVSLIAQRGIFAYADKKLGADMPL----LELHRDPLKGKGAGDTTIISRRGFVLHPVGWSFL-----KSINPKLSDLSNENNWSKKFKTKQHRFV	TKLSDIIVPSLFNPYVINRTMEKSALLQSGIITNNSEFDKLAS--QASPLVNMPFFEDLTGESEQIIEDVD--LQNNKITSNADVAVIMRRAKMWSATDLSAALA-GKDPAGAIAELVSGFWARDMQKELIAILKGVFGTTKAVGETVAETRLASNILDISSSSGNAAKWSGSAFIDAQQKLGDAKETLTAVAVHSAVEAELRKQNLIETVQPSNSG--PIYFYQNKRVIIDDGCPYEGSGSNIVFTSYLFGEGAIA-----LGNGNPVGFVATEIDRD--KKKGSGVDYIINRKTFIMHPRGVKFTNENMAKTEGPSRAELSDATNWKPVYEPKQIRMV	332	342	coat protein [Peptoclostridium difficile]
AC-213-G04_NODE_9_length_17984_cov_47.7688_ID_1_6	gi|531179195|gb|EQE82087.1|	27.06	340	217	9	4	326	21	346	9e-30	126	gi|531179195|gb|EQE82087.1|;gi|531207626|gb|EQF09148.1|;gi|531247620|gb|EQF46791.1|;gi|531308712|gb|EQG03688.1|;gi|531319714|gb|EQG14079.1|;gi|531338505|gb|EQG31772.1|;gi|531353221|gb|EQG46142.1|;gi|531519560|gb|EQI04322.1|;gi|531547849|gb|EQI30848.1|;gi|531574661|gb|EQI56207.1|;gi|531574800|gb|EQI56344.1|;gi|531643292|gb|EQJ21416.1|;gi|549303646|emb|CCL10426.1|	317	92	164	31	48.24	1	1	VQIKDLFQAKLWTNDIINEAPELKNLLNTGLFVTSSELERVVNSVEAGSRFELPYIDEPDYTEPEAMDDSDDEVTTNKISWDNQFAVLGLYSKSYKYSHIASLVARDSDPAKVIRNLIGNYWARDLQRRIIASITGI--------AQKAGSDLTLDVADDSEDDSKSVILNNDIIIDGASLLGDHQDKFEYMFIHSKVYSDLKKQNLIDVIPPSEEGAKPIEVWGNYRIFVNDLMPVIEGDNKKKYVSLIAQRGIFAYADKKLGADMPL----LELHRDPLKGKGAGDTTIISRRGFVLHPVGWSFL-----KSINPKLSDLSNENNWSKKFKTKQHRFV	TKLSDIIVPSLFNPYVINRTMEKSALLQSGIITNNSEFDKLAS--QASPLVNMPFFEDLTGESEQIIEDVD--LQNNKITSNADVAVIMRRAKMWSATDLSAALA-GKDPAGAIAELVSGFWARDMQKELIAILKGVFGTTKAVGETVAETRLASNILDISSSSGNAAKWSGSAFIDAQQKLGDAKETLTAVAVHSAVEAELRKQNLIETVQPSNSG--PIYFYQNKRVIIDDGCPYEGSGSNIVFTSYLFGEGAIA-----LGNGNPVGFVATEIDRD--KKKGSGVDYIINRKTFIMHPRGVKFTNENMAKTEGPSRAELSDATNWKPVYEPKQIRMV	332	352	putative coat protein [Peptoclostridium difficile CD68]<>putative coat protein [Peptoclostridium difficile CD133]<>putative coat protein [Peptoclostridium difficile CD170]<>putative coat protein [Peptoclostridium difficile 6042]<>putative coat protein [Peptoclostridium difficile 6057]<>putative coat protein [Peptoclostridium difficile DA00129]<>putative coat protein [Clostridium difficile DA00132…
AC-213-G04_NODE_9_length_17984_cov_47.7688_ID_1_6	gi|501156391|ref|WP_012200972.1|	26.04	338	228	9	1	326	1	328	3e-29	125	gi|501156391|ref|WP_012200972.1|;gi|160429758|gb|ABX43321.1|	313	88	167	22	49.41	1	1	MPKV-QIKDLFQAKLWTNDIINEAPELKNLLNTGLFVTSSELERVVNSVEAGSRFELPYIDEPDYTEPEAMDDSDDEVTTNKISWDNQFAVLGLYSKSYKYSHIASLVARDSDPAKVIRNLIGNYWARDLQRRIIASITGI--AQKAGSD----LTLDVADDSEDDSKSVILNNDIIIDGASLLGDHQDKFEYMFIHSKVYSDLKKQNLIDVIPPSEEGAKPIEVWGNYRIFVNDLMPVIEGDNKKKYVSLIAQRGIFAYADKKLGADMPLLELHRDPLKGKGAGDTTIISRRGFVLHPVGWSFLK-----SINPKLSDLSNENNWSKKFKTKQHRFV	MPAITRLSDVIVPELFNPYVVNRTMELSALLQSGIVVNNSEFDALAS--QAAPTVNMPFFEDLNGESEQVIEDKD--LDENKITSNKDVAVIIRRAKMWGATDLSAALA-GSDPMKAIGDLVAGFWARDMQKELIALLKGVFGSYKEGADPITRMASNISDISALTGDKAKWSGPAFIDAQQCLGDAKEQLTAVAVHSATEAFLRKQNLLETIQPSTGG--PINIYQGKRVIIDDGCPYEGSGANMVFTSYLFGAGAIALGN---GSPVGFVPTETDRAKRKGSGVDYLINRKTNILHPRGVKFTNTNVELTEGPSREELRDAENWKPVYEPKQIRIV	332	335	coat protein [Lachnoclostridium phytofermentans]<>phage coat protein [Lachnoclostridium phytofermentans ISDg]
AC-213-G04_NODE_9_length_17984_cov_47.7688_ID_1_6	gi|490833849|ref|WP_004695933.1|	27.09	347	222	8	1	330	1	333	4e-29	124	gi|490833849|ref|WP_004695933.1|;gi|479889146|gb|ENU39300.1|	312	94	169	31	48.7	1	1	MPKVQIKDLFQAKLWTNDIINEAPELKNLLNTGLFVTSSELERVVNSVEAGSRFELPYIDEPDYT-EPE-AMDDSDDEVTTNKISWDNQFAVLGLYSKSYKYSHIASLVARDSDPAKVIRNLIGNYWARDLQRRIIASITGIAQK----AGSDLTLDVADDSEDDSKSVILNNDIIIDGASLLGDHQDKFEYMFIHSKVYSDLKKQNLIDVIPPSEEGAKPIEVWGNYRIFVNDLMPVIEGDNKKKYVSLIAQRGIFAYADKKLGADMPLLELHRDPLKGKGAGDTTIISRRGFVLHPVGWSFL-----------KSINPKLSDLSNENNWSKKFKTKQHRFVRIIT	MATTQVKDIWDADIAASYKTLDALEKTAIADSGVLATTEEMQELLNARK--PKIELPYWNDLDASIEPNYSTDDPADIAVPLAVTTGDMRAYVANVNEGWSSASLVKELTNKDPLNELVRGRINPYWRKQAQRRLIASLIGVYRENVANGASDMIITDAVNG--------LNSDVIIDAEASMGDNLDKLGIIIMHSKKYADLQKQNQIEFIVDSEAKTR-IAVYQNKRVVVDDSMPNLGTALAPQYLTMVAGAGAIGYA---YGQPQNAETVAYVDDQANGGGVETLWSRRKFIIHPLGYSFTATTITGNGTEAKAFAPSWVDLALAANWERVVDRKAVPISFIVT	332	334	hypothetical protein [Acinetobacter johnsonii]<>hypothetical protein F986_02084 [Acinetobacter johnsonii CIP 64.6]
AC-213-G04_NODE_9_length_17984_cov_47.7688_ID_1_7	gi|501029765|ref|WP_012081848.1|	40.84	191	92	5	5	177	5	192	3e-30	121	gi|501029765|ref|WP_012081848.1|;gi|151422081|dbj|BAF69585.1|;gi|470903902|dbj|BAN05347.1|	304	78	121	21	63.35	1	1	IQKLLKEGKITQEEYQKLEGYV-KKLEELEQ-------KYNELEKTYNEVNSSKTSLEEKLSDIETKLQKAKEEGKKELISQLEAEKKKQNELLKKLQTLEETTKNLKIENSLNKVLA--EYEVIDKELIADVLKQK--------VEFKDDNLLLNGKNLQEGVKEFFETKPHLLKPKGNEGSGTGNSNTG	LQEMLEAGKISEEVAKALDDEIGKALKDVRDEAASWRVKYKELQQNYEEVAKSKEKLEAELSSLDEKIQKAKEEGKNELVKELEAERNEKEELTKRLSELEASARNLRIENELSRALSKFEYEPIDSEIVADFLKSRHIDVVDGEIRFKKGDELM---PLEEGLKAIVEERPNLFKAKGNPGSGIESTQSG	194	223	hypothetical protein [Nitratiruptor sp. SB155-2]<>hypothetical protein [Nitratiruptor sp. SB155-2]<>hypothetical protein [Nitratiruptor phage NrS-1]
AC-213-G04_NODE_9_length_17984_cov_47.7688_ID_1_7	gi|590102307|emb|CDI04106.1|	31.25	160	91	7	48	191	51	207	5e-07	57	gi|590102307|emb|CDI04106.1|	136	50	83	19	51.88	1	1	SSKTSLEEKL-----SDIETKLQKAKEEGKKELISQLEAEKKKQNELL----KKLQTLEETTKNLKIENSLNKVLAEYEVIDKELIADVLKQKVEFKDDNLLL-NGKN---LQEGVKEFFETKPHLLKPKGNEGSG---TGNSNTGFSENSLTAKLLNKI	AAKATLFEKLGLDDEADLAT-LPDAK--GQAEAVKQFEARVKRLEKDLADTTKQRDDGQQRYRQVLAEKEMQKALAHHAFVDQELVEDYVKSRLVWDDDALMYRHGETPMALDEGVKLLVKDRPHLLKQAPAGGSGWNPTGQSSGSPDPNTLRQQLRAQV	194	217	hypothetical protein BN873_890012 [Candidatus Competibacter denitrificans Run_A_D11]
AC-213-G04_NODE_9_length_17984_cov_47.7688_ID_1_7	gi|317113510|gb|ADU96000.1|	34.15	123	70	3	62	176	40	159	7e-06	53.9	gi|317113510|gb|ADU96000.1|	128	42	67	11	54.47	1	1	TKLQKAKEEGKKELISQLEAEKKKQNELLKKLQTLEETT-------KNLKIENSLNKVLAEYEVIDKELIADVLKQKVEFKDDN-LLLNGKNLQEGVKEFFETKPHLLKPKGNEGSGTGNSNT	TKILEAKE---REFQKKLEAYEKRLKELQAQLQEREQALQQKEAELKNLVVTNTLTKLAAEKGVLDPEVFLAIVSGKAELTEDGKVVIEGKDPAEFIESLKESKPFLFKASEKEGSGATNQSS	194	201	hypothetical protein Theam_0026 [Thermovibrio ammonificans HB-1]
AC-213-G04_NODE_9_length_17984_cov_47.7688_ID_1_8	gi|752706858|ref|WP_041353984.1|	35.71	98	60	2	1	96	1	97	2e-09	59.7	gi|752706858|ref|WP_041353984.1|	143	35	61	3	62.24	1	1	MIYKYDDTFMIEGIEKNSLENIEAEKYNFVLNKLNINDNYYLEKITKALVYMEIAKQNLETEGMKAKYDIYKAEYEHFLSLAK--NQSGVFNLPIRRG	MLYIYEDSFLIKKVDDVELQSLE-DKAIQEADKLGITDELYKEQLVKAKVYTQIAIRHIEADGMKEKYEAYKVQLDETYKKAKTNSPSNISSMSIARG	97	97	hypothetical protein [Nitratiruptor sp. SB155-2]
AC-213-G04_NODE_9_length_17984_cov_47.7688_ID_1_10	gi|151422079|dbj|BAF69583.1|	41.73	139	76	3	1	134	1	139	4e-24	102	gi|151422079|dbj|BAF69583.1|;gi|470903900|dbj|BAN05345.1|	253	58	84	5	60.43	1	1	MKIEIH-LQATFTALENLDKEKAKLAIRETTQKMWENARFYAKPHHKTGMLERNI-RSKVKNEAGIVWIDDENMLVNWKGEKVNYANFVLYGTKPHKIKAKNRRALRFYKNLDE---FIYAKAVYHPGYKGDDFIEKAI	MKVEIQGLSELQTLFKKLDKDSKCDLITTLLNKTYDLSKKNMAKHHKTGKMEHNLYKKKSGCDAAVVGISDDGMMVDWKGKSVNYALFVHFGTQPHFIHPRFKRALRWVKDGSDKSNFAFAKAVRHPGYKGDPFLYNAL	148	157	hypothetical protein [Nitratiruptor sp. SB155-2]<>tail protein [Nitratiruptor phage NrS-1]
AC-213-G04_NODE_9_length_17984_cov_47.7688_ID_1_10	gi|496024562|ref|WP_008749069.1|	28.06	139	82	5	1	138	1	122	8e-09	60.1	gi|496024562|ref|WP_008749069.1|;gi|197697062|gb|EDY43995.1|	144	39	66	18	47.48	1	1	MKIEIHLQATFTALENLDKEKAKLAIRETTQKMWENARFYAKPHHKTGMLERNIRSKVKNEA-GIVWIDDENMLVNWKGEKVNYANFVLYGTKPHKIKAKNRRALRFYKNLDEFIYAKAVYHPGYKGDDFIEKAIRKTL	MKVEVSIGPRFA--ERLLGGVGEQTLRRRAERVADLARAYAP-----GSMARGITMRVEGRGRGMEAIITSTHPAS---------RYVLHGTAPHIIRPRRARALRFQAG-GRTVFAAVVHHPGTRANDFLSRALREGL	148	122	hypothetical protein [Streptomyces sp. SPB74]<>hypothetical protein SSBG_02185 [Streptomyces sp. SPB74]
AC-213-G04_NODE_9_length_17984_cov_47.7688_ID_1_10	gi|576670862|gb|EUB24559.1|	37.5	96	46	3	46	136	35	121	2e-08	59.3	gi|576670862|gb|EUB24559.1|	142	36	52	14	54.17	1	1	KTGMLERNIRSKVK----NEAGIVWIDDENMLVNWKGEKVNYANFVLYGTKPHKIKAKNRRALRFYKNL-DEFIYAKAVYHPGYKGDDFIEKAIRK	RTAQLERAVDTKFSFDNGNNIGVVYIDNQ---------VAPYGIFVHQGTKPHIIKPKTKRALRWVPMAGNSFFFAKEVHHPGTKSDPFLYEALER	148	158	hypothetical protein HMPREF1504_1267 [Veillonella sp. ICM51a]
AC-213-G04_NODE_9_length_17984_cov_47.7688_ID_1_10	gi|524589588|emb|CDD11472.1|	31.15	122	59	4	16	133	26	126	4e-08	58.5	gi|524589588|emb|CDD11472.1|	140	38	61	25	50	1	1	NLDKEKAKLAIRETTQKMWENARFYAKPHHK----TGMLERNIRSKVKNEAGIVWIDDENMLVNWKGEKVNYANFVLYGTKPHKIKAKNRRALRFYKNLDEFIYAKAVYHPGYKGDDFIEKA	DMVRRQVKMAVR--------DVREYARDHHRFVTRSGMTEKSIMSEVKENQGTVYLGSST------------AVFQHEGTKAHLILPRSKKVLRFAIN-KSFVFSKRVRHPGIKADHFLYTA	148	149	putative uncharacterized protein [Phascolarctobacterium succinatutens CAG:287]
AC-213-G04_NODE_9_length_17984_cov_47.7688_ID_1_10	gi|546351055|ref|WP_021842225.1|	34.78	115	63	4	23	135	13	117	4e-08	58.5	gi|546351055|ref|WP_021842225.1|;gi|523970749|emb|CCX55424.1|	140	40	65	12	56.52	1	1	KLAIRETTQKMWENARFYAKPHHKTGMLERNIRSKVKNEA--GIVWIDDENMLVNWKGEKVNYANFVLYGTKPHKIKAKNRRALRFYKNLDEFIYAKAVYHPGYKGDDFIEKAIR	RLAVREATVLVRGKAQEDHDYTSHSGELEKSVETRFINNGLTGEAYLD-TNI--------ASYASFVHEGTPEHDIFAVNKRSLRWFEGNDA-IFAKSVRHPGYKGDPFLYDALK	148	150	hypothetical protein [Veillonella sp. CAG:933]<>putative uncharacterized protein [Veillonella sp. CAG:933]
AC-213-G04_NODE_9_length_17984_cov_47.7688_ID_1_10	gi|764896359|ref|WP_044484071.1|	31.15	122	59	4	16	133	14	114	4e-08	58.2	gi|764896359|ref|WP_044484071.1|	139	38	61	25	50	1	1	NLDKEKAKLAIRETTQKMWENARFYAKPHHK----TGMLERNIRSKVKNEAGIVWIDDENMLVNWKGEKVNYANFVLYGTKPHKIKAKNRRALRFYKNLDEFIYAKAVYHPGYKGDDFIEKA	DMVRRQVKMAVRDV--------REYARDHHRFVTRSGMTEKSIMSEVKENQGTVYLGSST------------AVFQHEGTKAHLILPRSKKVLRFAIN-KSFVFSKRVRHPGIKADHFLYTA	148	137	hypothetical protein [Phascolarctobacterium succinatutens]
AC-213-G04_NODE_9_length_17984_cov_47.7688_ID_1_10	gi|736933726|ref|WP_034930932.1|	33.33	111	64	3	23	133	11	111	5e-08	57.8	gi|736933726|ref|WP_034930932.1|	138	37	58	10	52.25	1	1	KLAIRETTQKMWENARFYAKPHHKTGMLERNIRSKVKNEAGIVWIDDENMLVNWKGEKVNYANFVLYGTKPHKIKAKNRRALRFYKNLDEFIYAKAVYHPGYKGDDFIEKA	KRALAATAEDVEDYVESQAATHHKTGAL---VRSIYKRPIAGGWEVGHDL------QHAPHAVFVHWGTKPHVIRPKNKKTLR-WPSGGAFSFARSARHPGYKGDPWLVRA	148	111	hypothetical protein, partial [Candidatus Accumulibacter sp. SK-01]
AC-213-G04_NODE_9_length_17984_cov_47.7688_ID_1_10	gi|668670689|gb|KFB66186.1|	33.33	111	64	3	23	133	25	125	6e-08	57.8	gi|668670689|gb|KFB66186.1|	138	37	58	10	52.25	1	1	KLAIRETTQKMWENARFYAKPHHKTGMLERNIRSKVKNEAGIVWIDDENMLVNWKGEKVNYANFVLYGTKPHKIKAKNRRALRFYKNLDEFIYAKAVYHPGYKGDDFIEKA	KRALAATAEDVEDYVESQAATHHKTGAL---VRSIYKRPIAGGWEVGHDL------QHAPHAVFVHWGTKPHVIRPKNKKTLR-WPSGGAFSFARSARHPGYKGDPWLVRA	148	145	hypothetical protein CAPSK01_004555 [Candidatus Accumulibacter sp. SK-01]
AC-213-G04_NODE_9_length_17984_cov_47.7688_ID_1_10	gi|310621042|gb|EFQ04587.1|	35.35	99	51	3	41	134	27	117	1e-07	56.6	gi|310621042|gb|EFQ04587.1|	135	35	53	13	53.54	1	1	AKPHH----KTGMLERNIRSKVKNEAGIVWIDDENMLVNWKGEKVNYANFVLYGTKPHKIKAKNRRALR-FYKNLDEFIYAKAVYHPGYKGDDFIEKAI	AQTHHNYTSRTGDLTRSIDMRMLTDKSAVVYLDEGL--------ADYGPFVHEGTRPHMIRPKNRKALRWVPTGGNSFLFAKNVLHPGNRMDPFLYRAL	148	159	hypothetical protein HMPREF9429_00523 [Megasphaera micronuciformis F0359]
AC-213-G04_NODE_9_length_17984_cov_47.7688_ID_1_10	gi|547526138|ref|WP_022106922.1|	28.7	115	65	3	20	130	21	122	2e-07	56.6	gi|547526138|ref|WP_022106922.1|;gi|524288619|emb|CDA50208.1|	135	33	57	17	49.57	1	1	EKAKLAIRETTQKMWENARFYAKPHHK----TGMLERNIRSKVKNEAGIVWIDDENMLVNWKGEKVNYANFVLYGTKPHKIKAKNRRALRFYKNLDEFIYAKAVYHPGYKGDDFI	EETRAAVRLQVKASARDIQEYAREHHKFVTRGGATEKSIMMHAEGNTATVYLGSDVAVYQHEG------------TPPHIIKARNKLALRFVRNGD-FVFCKRVHHPGIQADPYL	148	148	hypothetical protein [Dialister sp. CAG:486]<>putative uncharacterized protein [Dialister sp. CAG:486]
AC-213-G04_NODE_9_length_17984_cov_47.7688_ID_1_11	gi|504769244|ref|WP_014956346.1|	61.11	90	35	0	9	98	6	95	2e-27	108	gi|504769244|ref|WP_014956346.1|;gi|405105497|emb|CCK78994.1|	269	55	62	0	68.89	1	1	IKEFLIKHEGLRLKPYRCPAGKLTIGVGRNIEDNGISENEAIILLENDIARCENELIDIFTEFYTYPENVRIALIDMIFILEKQDFYNLK	IADQLIKHEGLRLKPYHCPAGKLTIGVGRNLEDKGITEKEAALLLENDIEECLEDLKTIFQEFDLLPEPVQRVLVDMRFNLGPNRFRRFK	100	136	lysozyme [Desulfobacula toluolica]<>predicted lysozyme [Desulfobacula toluolica Tol2]
AC-213-G04_NODE_9_length_17984_cov_47.7688_ID_1_11	gi|670502051|ref|WP_031449965.1|	62.79	86	32	0	13	98	10	95	3e-27	107	gi|670502051|ref|WP_031449965.1|	268	54	60	0	69.77	1	1	LIKHEGLRLKPYRCPAGKLTIGVGRNIEDNGISENEAIILLENDIARCENELIDIFTEFYTYPENVRIALIDMIFILEKQDFYNLK	LIKHEGLRLKPYHCPAGKLTIGVGRNLEDKGISEKEAVLLLENDIEECLEDLKTIFQAFDLLPEPVQRVLVDMRFNLGPNRFRRFK	100	136	lysozyme [Desulfobacula sp. TS]
AC-213-G04_NODE_9_length_17984_cov_47.7688_ID_1_11	gi|636809899|ref|WP_024336097.1|	55.32	94	42	0	5	98	4	97	6e-27	107	gi|636809899|ref|WP_024336097.1|	267	52	65	0	69.15	1	1	FKMDIKEFLIKHEGLRLKPYRCPAGKLTIGVGRNIEDNGISENEAIILLENDIARCENELIDIFTEFYTYPENVRIALIDMIFILEKQDFYNLK	FKENMIRQLTRHEGLRLKPYLCPAGKLTIGIGRNLEGKGITKQEAVMLLENDIQECLDDLIPLFDAFDTLPEPVRQVLVDMRFNLGPGRFRQFK	100	148	lysozyme [Desulfotignum balticum]
AC-213-G04_NODE_9_length_17984_cov_47.7688_ID_1_11	gi|636809965|ref|WP_024336163.1|	54.74	95	43	0	4	98	3	97	6e-27	107	gi|636809965|ref|WP_024336163.1|	266	52	65	0	68.42	1	1	EFKMDIKEFLIKHEGLRLKPYRCPAGKLTIGVGRNIEDNGISENEAIILLENDIARCENELIDIFTEFYTYPENVRIALIDMIFILEKQDFYNLK	RFKENMIRQLTRHEGLRLKPYLCPAGKLTIGIGRNLEGKGITKQEAVMLLENDIQECLDDLIPLFDAFDTLPEPVRQVLVDMRFNLGPGRFRQFK	100	143	lysozyme [Desulfotignum balticum]
AC-213-G04_NODE_9_length_17984_cov_47.7688_ID_1_11	gi|504769253|ref|WP_014956355.1|	58.89	90	37	0	9	98	6	95	7e-27	107	gi|504769253|ref|WP_014956355.1|;gi|405105506|emb|CCK79003.1|	266	53	62	0	68.89	1	1	IKEFLIKHEGLRLKPYRCPAGKLTIGVGRNIEDNGISENEAIILLENDIARCENELIDIFTEFYTYPENVRIALIDMIFILEKQDFYNLK	IADQLIKHEGLRLKPYHCPAGKFTIGVGRNLEDKGITEKEALMLLKNDIQECIQDLKTIFQAFDLLPEPVRRVLVDMRFNLGPNRFRHFK	100	138	lysozyme [Desulfobacula toluolica]<>putative lysozyme [Desulfobacula toluolica Tol2]
AC-213-G04_NODE_9_length_17984_cov_47.7688_ID_1_11	gi|494025785|ref|WP_006967993.1|	59.3	86	35	0	4	89	3	88	8e-27	107	gi|494025785|ref|WP_006967993.1|;gi|474486254|gb|EMS77866.1|	266	51	64	0	74.42	1	1	EFKMDIKEFLIKHEGLRLKPYRCPAGKLTIGVGRNIEDNGISENEAIILLENDIARCENELIDIFTEFYTYPENVRIALIDMIFIL	QFKENMIRQLTRHEGLRLKPYLCPAGKLTIGFGRNLEGKGITKQEAVMLLENDIQECLDDLIPLFDEFDTLPEPVRQVLVDMRFNL	100	151	putative lysozyme [Desulfotignum phosphitoxidans]<>putative lysozyme [Desulfotignum phosphitoxidans DSM 13687]
AC-213-G04_NODE_9_length_17984_cov_47.7688_ID_1_11	gi|494025792|ref|WP_006968000.1|	55.32	94	42	0	5	98	4	97	2e-26	105	gi|494025792|ref|WP_006968000.1|;gi|474486258|gb|EMS77870.1|	263	52	64	0	68.09	1	1	FKMDIKEFLIKHEGLRLKPYRCPAGKLTIGVGRNIEDNGISENEAIILLENDIARCENELIDIFTEFYTYPENVRIALIDMIFILEKQDFYNLK	FKENMIRQLTTHEGLRLKPYLCPAGKLTIGIGRNLEGKGITKQEAVMLLENDIQECLDDLIPLFDAFDTLPEPVRQVLVDMRFNLGPGRFRQFK	100	143	lysozyme [Desulfotignum phosphitoxidans]<>lysozyme [Desulfotignum phosphitoxidans DSM 13687]
AC-213-G04_NODE_9_length_17984_cov_47.7688_ID_1_11	gi|505236883|ref|WP_015423985.1|	54.95	91	40	1	9	98	9	99	6e-24	99.4	gi|505236883|ref|WP_015423985.1|;gi|167729213|emb|CAO80124.1|	246	50	63	1	69.23	1	1	IKEFLIKHEGLRLKPYRCPAGKLTIGVGRNIEDNGISENEAIILLENDIARCENELIDIFTEFYTYPENVRIA-LIDMIFILEKQDFYNLK	IKAQLVRHEGLRLKPYRCTAGKLTIGIGRNLDDRGISQKEAYMLLENDIQNCEKQLMDEIPEVYNKLDEVRQSVLLNMCFNLGIQGLLEFK	100	141	lysozyme [Candidatus Cloacimonas acidaminovorans]<>Chain A, D20c mutant of T4 lysozyme [Candidatus Cloacimonas acidaminovorans str. Evry]
AC-213-G04_NODE_9_length_17984_cov_47.7688_ID_1_11	gi|505237147|ref|WP_015424249.1|	58.54	82	33	1	9	89	9	90	1e-22	95.9	gi|505237147|ref|WP_015424249.1|;gi|167729477|emb|CAO80388.1|	237	48	59	1	71.95	1	1	IKEFLIKHEGLRLKPYRCPAGKLTIGVGRNIEDNGISENEAIILLENDIARCENELIDIFTEFYTYPENVRIA-LIDMIFIL	IKAQLVRHEGLRLKPYRCTAGKLTIGIGRNLDDRGISQKEAYAMLERDIADCEQWLIDEIPEVYNKLDEVRQSVLLNMCFNL	100	141	lysozyme [Candidatus Cloacimonas acidaminovorans]<>Chain A, D20c mutant of T4 lysozyme [Candidatus Cloacimonas acidaminovorans str. Evry]
AC-213-G04_NODE_9_length_17984_cov_47.7688_ID_1_11	gi|739637626|ref|WP_037493496.1|	55.29	85	38	0	5	89	1	85	1e-21	93.2	gi|739637626|ref|WP_037493496.1|	230	47	58	0	68.24	1	1	FKMDIKEFLIKHEGLRLKPYRCPAGKLTIGVGRNIEDNGISENEAIILLENDIARCENELIDIFTEFYTYPENVRIALIDMIFIL	MKADLIDSLVRDEGLRLKPYRCTAGKLTIGVGRNIEDNGITKAEAIILLTNDVNTVFRELDKNIPWWADLPDGPRVALANMCFNL	100	135	lysozyme [Sneathiella glossodoripedis]
AC-213-G04_NODE_9_length_17984_cov_47.7688_ID_1_12	gi|749854120|ref|WP_040305435.1|	57.89	38	16	0	1	38	19	56	2e-08	54.3	gi|749854120|ref|WP_040305435.1|	129	22	32	0	84.21	1	1	MIKAIKERDFLKASEEAKNSKWCRQVGSRCDDVVQMLR	MIQAVKNRDFQKAAYEAKNSQWCRQVRGRCKDIIKLIQ	40	59	hypothetical protein, partial [Caminibacter mediatlanticus]
AC-213-G04_NODE_9_length_17984_cov_47.7688_ID_1_12	gi|149134450|gb|EDM22942.1|	57.89	38	16	0	1	38	37	74	3e-08	54.3	gi|149134450|gb|EDM22942.1|	129	22	32	0	84.21	1	1	MIKAIKERDFLKASEEAKNSKWCRQVGSRCDDVVQMLR	MIQAVKNRDFQKAAYEAKNSQWCRQVRGRCKDIIKLIQ	40	77	hypothetical protein CMTB2_05537 [Caminibacter mediatlanticus TB-2]
AC-213-G04_NODE_9_length_17984_cov_47.7688_ID_1_12	gi|504769224|ref|WP_014956326.1|	46.15	39	21	0	1	39	60	98	0.0001	45.1	gi|504769224|ref|WP_014956326.1|;gi|405105477|emb|CCK78974.1|	105	18	30	0	76.92	1	1	MIKAIKERDFLKASEEAKNSKWCRQVGSRCDDVVQMLRG	MIKAVREHDFHRAALEMKDSRWYYQVGKRAENLVKMMKN	40	148	lysozyme [Desulfobacula toluolica]<>putative lysozyme [Desulfobacula toluolica Tol2]
AC-213-G04_NODE_9_length_17984_cov_47.7688_ID_1_13	gi|501029762|ref|WP_012081845.1|	57.52	419	176	2	5	421	3	421	2e-179	519	gi|501029762|ref|WP_012081845.1|;gi|151422078|dbj|BAF69582.1|;gi|470903899|dbj|BAN05344.1|	1337	241	320	2	76.37	1	1	YKNLWRFADNAYKGSGGFSDGSFLDKYPRETDEKYNERQQVAYYTNLFAPKISRYVGYLFKKQPTRDTKNNLIKIIFDNVDNASNHINVFISNFAKNAKVRGANLLLIDMPKELPNNLKEQIEKRKLPYFVEILPERVVEYKIEN-NRFEYIAFSDVIDNSTYQKEDKKEVIRYYDKYEWKVFEGDILIDSGVHNLGICPVLYFSESGNFPDIGEFTQIASLAKRHYNLQSELDEILRGQTFSILTLNADNPADIEIKLSTDNAITYAKDLNAPNFIAPPSAPAEIYLKKIADIETQIDKIAYDVSTNQSQESGIALDIKFQGLNSSLSNFALKLQDLEMRAFEVVCRYLNIPFDISISYAKDFNIIDIEKEISILSEMKQL-INSPTYFKLKTLQIIQ…	YKTMWQFAYEAYKGDGGFSDGGYIDKYPRESDEKYSNRQKIAFYTNLFAPNVTRYIGYIFKNRPIRTSSNKFIQMVFDDCDKQGNDIDIFMSNFAKESKVRGVGIVLVDMPKDVGQTIGDQLKNRALPFFTSIAPENITEYKIDAYGNFEYVKFKDTIDRSEPGNPNIINVERYFDRTSWQVLQGGEVIESGEHNLGLTPVLIFSETGKFPDIGEFTQVASIAKRHYNLRSELDEIMRGQTFSVLTIQADNPSDFSLKLSTDNAIIYGKEMTRPSFIAPEVGPANIYQEEIEKLEALIDKITYNFTTNQTQESGIALDIKFQGLNSSLSNFAMRLEDFEARLFDIVCRYLNINNDVTIQYSKSFSIVDITKEFSTLEAFKELGYSAPTYERLKLLQIIN…	426	424	hypothetical protein [Nitratiruptor sp. SB155-2]<>hypothetical protein [Nitratiruptor sp. SB155-2]<>44 kDa structural protein [Nitratiruptor phage NrS-1]
AC-213-G04_NODE_9_length_17984_cov_47.7688_ID_1_13	gi|590102308|emb|CDI04107.1|	38.23	429	235	10	10	423	12	425	3e-89	290	gi|590102308|emb|CDI04107.1|	741	164	243	30	56.64	1	1	RFADNAYKGSGGFSDGSFLDKYPRETDEKYNERQQVAYYTNLFAPKISRYVGYLFKKQPTRDTKNNLIKIIFDNVDNASNHINVFISNFAKNAKVRGANLLLIDMPKELPNNLKEQI--EKRKLPYFVEILPERVVEYKI-ENNRFEYIAFSDVIDNSTYQKEDKKEVI--RYYDKYEWKVFEGDILIDSGVHNLGICPVLYFSESGNFPDIGEFTQIASLAKRHYNLQSELDEILRGQTFSILTLNADNP-------ADIEIKLSTDNAITYAKDLNAPNFIAPPSAPAEIYLKKIADIETQIDKIAY--DVSTNQSQESGIALDIKFQGLNSSLSNFALKLQDLEMRAFEVVCRYLNI-PFDISISYAKDFNIIDIEKEISILSEMKQLINSPTYFK…	KFIADALNSTGGFADGTYLVAYPRELADKIKSRRELAWYDNALKPACQRFVGYLLKRPAFRDTQNEALAGFIASCNWQDDSLDVFLSGFMVDAKARGSMLLLVDMPTQ------QQILDGLRTLPYLVPIYPEAIKTYRLNPRGQLAAVVFTDQV-----QDKDGRWVAVERTYTETGWQFTGGE--TGSGTHPLGVCPVLAFTESGLFPSLGEFAAIAVLSKRLYNLRSELDEILRAQTFSLLMLRVPEARFPLADLKEVAQGIGTGNILQAYQD--GAEFIAPPSGPANTYLDVIAQVEGLIRKAALIVDIPNSNSQESGVALQLRFQALNSSLVHFARRMEDFERKIWWLVKAWLNLHEAEIAIAWGKDFSIADLATEMEIAQNMAALNAPPAYTR…	426	440	conserved hypothetical protein [Candidatus Competibacter denitrificans Run_A_D11]
AC-213-G04_NODE_9_length_17984_cov_47.7688_ID_1_13	gi|736933654|ref|WP_034930864.1|	34.55	382	231	8	28	395	60	436	1e-65	229	gi|736933654|ref|WP_034930864.1|	584	132	213	19	55.76	1	1	LDKYPRETDEKYNERQQVAYYTNLFAPKISRYVGYLFKKQPTR-DTKNNLIKIIFDNVDNASNHINVFISNFAKNAKVRGANLLLIDMPKE----LPNNLKEQIEKRKLPYFVEILPERVVEYKIENNRFEYIAFSDVIDNSTYQKEDK-KEVIRYYDKYEWKVFEGDILIDSGVHNLGICPVLYFSESGN-FPDIGEFTQIASLAKRHYNLQSELDEILRGQTFSILTLNA-----DNPADIEIKLSTDNAITYAKDLNAPNFIAPPSAPAEIYLKKIADIETQIDKIAYDVSTNQ--SQESGIALDIKFQGLNSSLSNFALKLQDLEMRAFEVVCRYLNIPFDISISYAKDFNIIDIEKEISILSEMKQLINSPTYFKLK	LVPHPRESPEKFAARAATASYENHLREACERFVGYLGRRRPMRQGTESPLAQLLLGDADLRGTPLDGVFSQLAMHAKARGSVLLLLDMPGAPDDASPRSLQDQIERRAVPYLRILMPEDLLSFEVDA---ESGAFTEVRLRTVERIAGKHRDCIRTWTAAGWALHAGDELVANGEHRFGQCPVLPFTESGDCFPHIGKYAQIADMSRGIYNHRSRLEELLAAQTFSILTLQVPQTGNQNVMDAVATIGTSSILTHQG--NTPAFISPDQGNAETYLRVIDSMQQAIRRVAMDEASAEGGAAESGIARRLRFERLNSDLASFASRLQSLERRMWKMFHQALGTTNRVTTEWPTDFNIFDTLTELDVLSAMQVAGFGPRALALK	426	506	hypothetical protein, partial [Candidatus Accumulibacter sp. SK-01]
AC-213-G04_NODE_9_length_17984_cov_47.7688_ID_1_13	gi|764932655|ref|WP_044503180.1|	37.2	379	216	11	14	377	8	379	3e-60	214	gi|764932655|ref|WP_044503180.1|	544	141	210	22	55.41	1	1	NAYKGSGGFSDGSFLDKYPRETDEKYNERQQVAYYTNLFAPKISRYVGYLFKKQPTRD---TKNNLIKIIFDNVDNASNHINVFISNFAKNAKVRGANLLLID-MPKELPNNLKEQIEKRKLPYFVEILPERVVEYKIEN-NRFEYIAFSDVIDNSTYQKEDKKEVIRY--YDKYEWKVFEGDILIDSGVHNLGICPVL-YFS---ESGNFPDIGEFTQIASLAKRHYNLQSELDEILRGQTFSILTLNADNPADIEIKLSTDNAITYAKD-LNAPNFIAPPSAPAEIYLKKIADIETQIDKIA---YDVSTNQSQESGIALDIKFQGLNSSLSNFALKLQDLEMRAFEVVCRYLNIPFDISISYAKDFNIIDIEKEIS	DAYYGAGGFATGSYLNKHKRESNEDYQFRRENAYYLNYFAPIVNALVDPIFKRQPLRDYSGPAESAVKAFLDDVDTNGTGIHMFLKRAAIMAKVYGVAFLVVDNVRDQQARTLAEMIQHRELPYAYIMGPESVVEYGIDKIGALLYIQFQEV---SSIQ--DGRVQYRYTRYDRDGWAVWGDDLGRASGKHNLGRVPVVPLFSRMLEQQTMLPTPELMPIARTAKALYNHCSWLGEILRNQTFPLLTIPTLDANDLVV--GTNNALGYSPDSAHSPAFIAPPSDPAAILQTQIGSLIQEMYRMANLSFVISTTQNNNSGIARQWEFERTNQQLANFALQCAKAEEAMVDLVAGWVNGSIDYTVTYPDDFGIVDVANELT	426	440	hypothetical protein [Megasphaera sp. NP3]
AC-213-G04_NODE_9_length_17984_cov_47.7688_ID_1_13	gi|738290060|ref|WP_036243830.1|	34.48	377	229	9	14	377	8	379	4e-58	207	gi|738290060|ref|WP_036243830.1|	527	130	210	18	55.7	1	1	NAYKGSGGFSDGSFLDKYPRETDEKYNERQQVAYYTNLFAPKISRYVGYLFKKQPTRDTKN---NLIKIIFDNVDNASNHINVFISNFAKNAKVRGANLLLIDMPKEL-PNNLKEQIEKRKLPYFVEILPERVVEYKIE-NNRFEYIAFSDVIDNSTYQKEDKKEVIRYYDKYEWKVFEGDILIDSGVHNLGICPVL-YFS---ESGNFPDIGEFTQIASLAKRHYNLQSELDEILRGQTFSILTLNADNPADIEIKLSTDNAITYAKDL-NAPNFIAPPSAPAEIYLKKIADIETQIDKIA---YDVSTNQSQESGIALDIKFQGLNSSLSNFALKLQDLEMRAFEVVCRYLNIPFDISISYAKDFNIIDIEKEIS	DAYYGSGGFETGQYLNKHKREADDDYRFRQKNAYYLNYFSPIVNALVDPIFKRQPLRDYSGPAAPTIKEFLKDVDTSGTDIHMFMKRAAIMAKVYGVSFIVIDNVRELQARTLAEMLQQREFPFAYVLGPQDLVEYGIDKTGALLYIQFQEI---ASIKDGAPQYRYVYYDRKRWEVWGDELMKSSGKHGLGCVPVVPLFSRMLEQKTMRPVPDLLPIARTAKALYNHCSWLGEILRNQTFPLLTIPSLDVNDLVV--GTNNALGYNPDCSHAPAFIAPPSDPATVLQNQIASLIQEMYRMANLSFVINTSQNNNSGIARQWEFERTNQQLANFSLQCARAEEAVMGVVAKWLNSDIEYTVTYPDDFGIVDVANELT	426	423	hypothetical protein, partial [Megasphaera sp. NM10]
AC-213-G04_NODE_9_length_17984_cov_47.7688_ID_1_13	gi|519681377|gb|EPP17834.1|	34.48	377	229	9	14	377	8	379	1e-57	207	gi|519681377|gb|EPP17834.1|	527	130	210	18	55.7	1	1	NAYKGSGGFSDGSFLDKYPRETDEKYNERQQVAYYTNLFAPKISRYVGYLFKKQPTRDTKN---NLIKIIFDNVDNASNHINVFISNFAKNAKVRGANLLLIDMPKEL-PNNLKEQIEKRKLPYFVEILPERVVEYKIE-NNRFEYIAFSDVIDNSTYQKEDKKEVIRYYDKYEWKVFEGDILIDSGVHNLGICPVL-YFS---ESGNFPDIGEFTQIASLAKRHYNLQSELDEILRGQTFSILTLNADNPADIEIKLSTDNAITYAKDL-NAPNFIAPPSAPAEIYLKKIADIETQIDKIA---YDVSTNQSQESGIALDIKFQGLNSSLSNFALKLQDLEMRAFEVVCRYLNIPFDISISYAKDFNIIDIEKEIS	DAYYGSGGFETGQYLNKHKREADDDYRFRQKNAYYLNYFSPIVNALVDPIFKRQPLRDYSGPAAPTIKEFLKDVDTSGTDIHMFMKRAAIMAKVYGVSFIVIDNVRELQARTLAEMLQQREFPFAYVLGPQDLVEYGIDKTGALLYIQFQEI---ASIKDGAPQYRYVYYDRKRWEVWGDELMKSSGKHGLGCVPVVPLFSRMLEQKTMRPVPDLLPIARTAKALYNHCSWLGEILRNQTFPLLTIPSLDVNDLVV--GTNNALGYNPDCSHAPAFIAPPSDPATVLQNQIASLIQEMYRMANLSFVINTSQNNNSGIARQWEFERTNQQLANFSLQCARAEEAVMGVVAKWLNSDIEYTVTYPDDFGIVDVANELT	426	458	hypothetical protein NM10_06801 [Megasphaera sp. NM10]
AC-213-G04_NODE_9_length_17984_cov_47.7688_ID_1_13	gi|503894510|ref|WP_014128504.1|	32.29	384	241	9	7	376	11	389	5e-52	192	gi|503894510|ref|WP_014128504.1|;gi|350279275|gb|AEQ22465.1|	488	124	203	19	52.86	1	1	NLWRFADNAYKGSGGFSDGSFLDKYPRETDEKYNERQQVAYYTNLFAPKISRYVGYLFKKQPTRD---TKNNLIKIIFDNVDNASNHINVFISNFAKNAKVRGANLLLID--MPKELPNNLKEQIEKRKLPYFVEILPERVVEYKIE-NNRFEYIAFSDVIDNSTYQKEDKKEVIRYYDKYEWKVFEGDILIDSGVHNLGICPVLYFS----ESGNFPDIGEFTQIASLAKRHYNLQSELDEILRGQTFSILTLNADNPADIEIKLSTDNAITYAKDLN--APNFIAPPSAPAEIYLKKIADIETQIDKIA--YDVSTNQSQESGIALDIKFQGLNSSLSNFALKLQDLEMRAFEVVCRYLNIPFDISISYAKDFNIIDIEKEI	NMYRLMRDSYYGDGGYR-GPYLIPHKRETRQNYLDRQQTAYYLNHFALIVNALVNPIFKRSPLRDWSGSAGPVAEAFLEDVDGAGNDMDSFMQAAALSAKLYGAVFIVVENFQAMELPASMGEALAQRKFPYAYTLDPDRVEGVSIDKNGRVLSIKFRDTAVSSTMGGEKERTV--YFDTHSWSVYEDGALVSSGEHNLGEVPVVWFPSQHVKNGELNPTPELYPIAGISCSLYNHCSWLTEILRSQTFPLLTFPSKEASDLVI--GNNNALCYDGDTVRFQPGFISPPSDPAALIQSQIKAMVEEMYRMAGLTFATTTKQEASGISRQWEFERTNQRLAAFAKRCAAAERKVMALVARWMGLDLEFQATYSSDFGITDVATEL	426	468	hypothetical protein [Acidaminococcus intestini]<>conserved hypothetical protein [Acidaminococcus intestini RyC-MR95]
AC-213-G04_NODE_9_length_17984_cov_47.7688_ID_1_13	gi|496305487|ref|WP_009014665.1|	32.36	377	236	9	14	376	3	374	2e-50	187	gi|496305487|ref|WP_009014665.1|;gi|226903888|gb|EEH89806.1|	476	122	199	19	52.79	1	1	NAYKGSGGFSDGSFLDKYPRETDEKYNERQQVAYYTNLFAPKISRYVGYLFKKQPTRD---TKNNLIKIIFDNVDNASNHINVFISNFAKNAKVRGANLLLID--MPKELPNNLKEQIEKRKLPYFVEILPERVVEYKIE-NNRFEYIAFSDVIDNSTYQKEDKKEVIRYYDKYEWKVFEGDILIDSGVHNLGICPVLYFS----ESGNFPDIGEFTQIASLAKRHYNLQSELDEILRGQTFSILTLNADNPADIEIKLSTDNAITYAKDLN--APNFIAPPSAPAEIYLKKIADIETQIDKIA--YDVSTNQSQESGIALDIKFQGLNSSLSNFALKLQDLEMRAFEVVCRYLNIPFDISISYAKDFNIIDIEKEI	DSYYGDGGYR-GPYLIPHKRETRQNYLDRQQTAYYLNHFALIVNALVNPIFKRSPLRDWSGSAGPVAEAFLEDVDGAGNDMDSFMQAAALSAKLYGAVFIVVENFQAMELPASMGEALAQRKFPYAYTLDPDRVEGVSIDKNGRVLSIKFRDTAVSSTMGGEKERTV--YFDTHSWSVYEDGALVSSGEHNLGEVPVVWFPSQHVKNGELNPTPELYPIAGISCSLYNHCSWLTEILRSQTFPLLTFPSKEASDLVI--GNNNALCYDGDTVRFQPGFISPPSDPAALIQSQIKAMVEEMYRMAGLTFATTTKQEASGISRQWEFERTNQRLAAFAKRCAAAERKVMALVARWMGLDLEFQATYSSDFGITDVATEL	426	453	hypothetical protein [Acidaminococcus sp. D21]<>hypothetical protein ACDG_00165 [Acidaminococcus sp. D21]
AC-213-G04_NODE_9_length_17984_cov_47.7688_ID_1_13	gi|503302119|ref|WP_013536780.1|	29.43	435	276	12	10	424	7	430	1e-47	180	gi|503302119|ref|WP_013536780.1|;gi|317113504|gb|ADU95994.1|	456	128	220	31	50.57	1	1	RFADNAYKGSGGFSDGSFLDKYPRETDEKYNERQQVAYYTNLFAPKISRYVGYLFKKQPTRDTKNNLIKIIFDNVDNASNHINVFISNFAKNAKVRGANLLLIDMPKELPNNLKEQIEKRKL---PYFVEILPERVVEYKI-ENNRFEYIAFSDVIDNSTYQKEDKKEVIRYYDKYEWKVFEGDIL--IDS-GVHNLGICPVLYFSES-----GNFPDIGEFTQIASLAKRHYNLQSELDEILRGQTFSILTLNADNPADIE----IKLSTDNAITYAKDLNA-PNFIAPPSAPAEIYLKKIADIETQIDKIAYDVSTNQSQESGIALDIKFQGLNSSLSNFALKLQDLEMRAFEVVCRYLNIPFDISISYAKDFNIIDIEKEI-SILSEMKQLINSPT…	KFLIDAYTGKGGFLDGTYLIAHPRESDEKLERRKKLAVYPNYVKKVVDSYLSHLFKKSPIRSIETQEYQEFIQDVDRQGTYIDDFMRRAFKLSMITGVVYIIVDKP---PGKATTKLEEKQLNLRPYLALRTRSQLYSYTLDEYGRLSSITFRETQPDNTI-------IYRYFDTQRWAIYTDPELKEIESQGEHKLGVVPVVPLHSTDPLLPNDLTATPWILDIANLNFDLYNALSELRELFRNQTFSIFTIPVKDKADAEKLKDLTISTENAIPYSPEGGGKPDFIAPPPDPVQAYMQYIESLVQQIYRLANLEFTGGVQKSGIAKEYDWLEFNRTLTSFALQCEQAEYKIAELVCRWQDTEFKGYIQYPRDFSIRNLAEELETAMNAITAQILPPT…	426	440	hypothetical protein [Thermovibrio ammonificans]<>hypothetical protein Theam_0020 [Thermovibrio ammonificans HB-1]
AC-213-G04_NODE_9_length_17984_cov_47.7688_ID_1_13	gi|502728536|ref|WP_012963520.1|	35.05	388	218	14	5	376	4	373	8e-47	177	gi|502728536|ref|WP_012963520.1|;gi|288787593|dbj|BAI69340.1|;gi|308751794|gb|ADO45277.1|	449	136	201	34	51.8	1	1	YKNLWRFADNAYKGSGGFSDGSFLDKYPRETDEKYNERQQVAYYTNLFAPKISRYVGYLFKKQPTRDTKNNLIKIIF-DNVDNASNHINVFISNFAKNAKVRGANLLLIDMPK-ELPNNLKEQIEKRKLPYFVEILPERVVEYKIEN-NRFEYIAFSDVIDNSTYQKEDKKEVIRYYDKYEWKVFEGDILIDSGVHNLGICPVLYFSESGN-FPD---IGEFTQ-IASLAKRHYNLQSELDEILRGQTFSILTLNADNPADIE----IKLSTDNAITYAKDLNA-PNFIAPPSAPAEIYLKKIADIETQIDKIA--YDVSTNQSQESGIALDIKFQGLNSSLSNFALKLQDLEMRAFEVVCRYLNI-PFDISISYAKDFNIIDIEKEI	YKLCW----DSYTGLGGFSDGSYLVKYPRETDEKYARRRQLAIYPNFVKKIVDTYVGALFRVEPQRDFATNTEYAEFCQNIDLRGTDIDDFMRNIAKLTLIYGTVFVIVDKPKAEAPTKAHEKLQGIR-PYATIRLPTQIQEIEIDDYGRIQKIVFSEL------------NMLREFTPGTWKVRVGNETYE-GTTPFGEVPVVAASWTDPILPTDVIVPPFIHDIARVSKDLYNAISELREILRNSTFPILTIPIPDQISEEKLRNIVIGTENFIGYYPEKGGKPDFIAPPESPAKVYLEYINTLIDMIYSLANLEFIKGTQQQKSGVALEFEFQNLNSLLTQIAQNLEQAEYRIADLVAKWEGKDGFKGTIIYEKDFSYRDVEREL	426	435	hypothetical protein [Hydrogenobacter thermophilus]<>hypothetical protein HTH_0881 [Hydrogenobacter thermophilus TK-6]<>conserved hypothetical protein [Hydrogenobacter thermophilus TK-6]
AC-213-G04_NODE_9_length_17984_cov_47.7688_ID_1_15	gi|501029760|ref|WP_012081843.1|	43.15	146	75	4	1	144	342	481	6e-23	103	gi|501029760|ref|WP_012081843.1|;gi|151422076|dbj|BAF69580.1|;gi|470903897|dbj|BAN05342.1|	256	63	89	8	60.96	1	1	MEKYEKIILKRFENFDVSSKEKAIESFKKLWRDENKFIQHIKKREELGHVKDKFDYLEKTLKCLATTEYINIAIYKKSWDNIYFEAISKDWAVIFNENGEIMTSYKIENKKLHFIDVHKKADILLK-GVKNE-LQSTFKTIYDIYK	MRKIEEKIIKSAQNIQDVKRD-----FPKLWMSEDNFIKHIEKRIEAGHIESKEEYIEKTLECLAECDIYIFAEHKNSWDNLCYNK-DKSWAVVFNEHGQIMTSYKIEPELKSFEQLHLEVGAKIKRGAANERFRETFKKLRDRYK	148	485	hypothetical protein [Nitratiruptor sp. SB155-2]<>hypothetical protein [Nitratiruptor sp. SB155-2]<>phage head morphogenesis protein [Nitratiruptor phage NrS-1]
AC-213-G04_NODE_9_length_17984_cov_47.7688_ID_1_15	gi|640076208|ref|WP_024790543.1|	41.96	143	75	4	5	145	99	235	1e-19	92	gi|640076208|ref|WP_024790543.1|	227	60	85	8	59.44	1	1	EKIILKRFENFDVSSKEKAIESFKKLWRDENKFIQHIKKREELGHVKDKFDYLEKTLKCLATTEYINIAIYKKSWDNIYFEAISKDWAVIFNENGEIMTSYKIENKKLHFIDVHKK-ADILLKGVKNE-LQSTFKTIYDIYKH	ENKILKRVELIKNVKKD-----FYKLWMSKEKFKNHIVKRKNLGHITNEEDYILKTLDCIIEADTYILAIHKNSWDNLCYNK-KDNWVVVFNENGEIMTSYKIKPDEKSFEELHKEVGGEIRKGKINEKIKRAFKKLQDRYKN	148	238	MULTISPECIES: hypothetical protein [Lebetimonas]
AC-213-G04_NODE_9_length_17984_cov_47.7688_ID_1_15	gi|640061981|ref|WP_024786916.1|	41.96	143	75	4	5	145	111	247	1e-19	91.7	gi|640061981|ref|WP_024786916.1|	226	60	85	8	59.44	1	1	EKIILKRFENFDVSSKEKAIESFKKLWRDENKFIQHIKKREELGHVKDKFDYLEKTLKCLATTEYINIAIYKKSWDNIYFEAISKDWAVIFNENGEIMTSYKIENKKLHFIDVHKK-ADILLKGVKNE-LQSTFKTIYDIYKH	ENKILKRVELIKNVKKD-----FYKLWMSKEKFKNHIVKRKNLGHITNEEDYILKTLDCIIEADTYILAIHKNSWDNLCYNK-KDNWVVVFNENGEIMTSYKIKPDEKSFEELHKEVGGEIRKGKINEKIKRAFKKLQDRYKN	148	250	MULTISPECIES: hypothetical protein [Lebetimonas]
AC-213-G04_NODE_9_length_17984_cov_47.7688_ID_1_15	gi|752800030|ref|WP_041439460.1|	38.46	117	68	2	2	118	327	439	2e-12	73.9	gi|752800030|ref|WP_041439460.1|	180	45	63	4	53.85	1	1	EKYEKIILKRFENFDVSSKEKAIESFKKLWRDENKFIQHIKKREELGHVKDKFDYLEKTLKCLATTEYINIAIYKKSWDNIYFEAISKDWAVIFNENGEIMTSYKIENKKLHFIDVH	QKAEKEFLKVLKEFDV---EKPEESFKKLWVSERTYQNHLRDRLDEGVISGWKDYLEKTLETLALYSGVYYEVYSESWDRILYDR-KRQWMVVLTEKGRIISSMKVNEKLKELFDRH	148	476	hypothetical protein, partial [Thermovibrio ammonificans]
AC-213-G04_NODE_9_length_17984_cov_47.7688_ID_1_15	gi|317114550|gb|ADU97040.1|	38.14	118	69	2	1	118	273	386	2e-12	73.6	gi|317114550|gb|ADU97040.1|	179	45	63	4	53.39	1	1	MEKYEKIILKRFENFDVSSKEKAIESFKKLWRDENKFIQHIKKREELGHVKDKFDYLEKTLKCLATTEYINIAIYKKSWDNIYFEAISKDWAVIFNENGEIMTSYKIENKKLHFIDVH	QQKAEKEFLKVLKEFDV---EKPEESFKKLWVSERTYQNHLRDRLDEGVISGWKDYLEKTLETLALYSGVYYEVYSESWDRILYDR-KRQWMVVLTEKGRIISSMKVNEKLKELFDRH	148	423	phage head morphogenesis protein, SPP1 gp7 family [Thermovibrio ammonificans HB-1]
AC-213-G04_NODE_9_length_17984_cov_47.7688_ID_1_15	gi|657723776|ref|WP_029520356.1|	34.92	126	77	2	9	131	18	141	1e-11	68.6	gi|657723776|ref|WP_029520356.1|	166	44	71	5	56.35	1	1	LKRFENFDVSSKEKAIESFKKLWRDENKFIQHIKKREELGHVK---DKFDYLEKTLKCLATTEYINIAIYKKSWDNIYFEAISKDWAVIFNENGEIMTSYKIENKKLHFIDVHKKADILLKGVKNE	IKNLEKLDLSSKERFLETFPNLWKKKRKFEEHVRKRIEMGHISLENSELFYAKKIIEVLATAEDIYVEFGEAEHKVDYVK--SKDWIVILGKKGKIETAYKLEINLQTLLESHKIKYEIQRGYFNE	148	157	hypothetical protein [Persephonella sp. IF05-L8]
AC-213-G04_NODE_9_length_17984_cov_47.7688_ID_1_15	gi|657726634|ref|WP_029523208.1|	34.92	126	77	2	9	131	55	178	4e-11	67.4	gi|657726634|ref|WP_029523208.1|	163	44	70	5	55.56	1	1	LKRFENFDVSSKEKAIESFKKLWRDENKFIQHIKKREELGHVK---DKFDYLEKTLKCLATTEYINIAIYKKSWDNIYFEAISKDWAVIFNENGEIMTSYKIENKKLHFIDVHKKADILLKGVKNE	VKNLEKLDLSSKESFLETFPNLWKKKRKFEEHVRKRIEMGHISLENSELFYAKKIIEVLATAEDIYVEFGEAEHKVDYVK--SKDWIVILGKKGKIETAYKLEINLQTLLESHKIKYEIQRGYFNE	148	194	hypothetical protein [Persephonella sp. KM09-Lau-8]
AC-213-G04_NODE_9_length_17984_cov_47.7688_ID_1_18	gi|501029760|ref|WP_012081843.1|	46.53	346	163	7	3	334	2	339	2e-85	284	gi|501029760|ref|WP_012081843.1|;gi|151422076|dbj|BAF69580.1|;gi|470903897|dbj|BAN05342.1|	726	161	228	22	65.9	1	1	IEEIAKEEIESLIELI-KGRGYKEAIKIIQDVLKRYSERVRDIIEEEIVREIGEFYYLNNNPEVAITPLLLSERLYENSSNISKEIAKILKESIKAKETIREIALKIYEGYDFKE-EIMQAKDVLPKYL---LNALKRDKEIIKLIDKLKTKPLRIVYKKLIKKMDTFTDEEFQKLLNTAYYEKMRYYAKRIADTEIHRATTLKRAKEYFDDKEIEFVRFEMSARHPKIDICDFYANLDVGFGRGIIPKNQMRTLPLHPHCYCIYAPYYRKVTGKQ---------KDFKKAANETMSKFSDYEKKEILGSWDKLRDFQNGADIEEIFNRIRPKYPIRRYVDIIPKN	IDKEAKKLYEHIKELLQKGYSIKEIEEILLEEFGQFNEKVQEYIESEIKPTLKSI-----PPEILIGPEL-SNALYANAKEAAKRASYLIKDHIKSKKTIGELARKLYEGYGFRDKEVVEVKKRLPKYLQKELGSPNAQRKLLKQVNKLKTSPLRAGYTQLLEAIEKEDKKALDKALRTAIEEKARFYANRIAQTEIFRAKNWQNAIEYLEDDEVEFVKFEMSSSHPKTDICDFYAKLDIGYGKGIVPKTQMRTLPLHPFCRCKYVPHY--LTSKEKVRFKKIRPKSFKQAQKETMAKFSKYEQKEILGSYQKLEEFKRGEDIERIFNRLRPKYPIRKYEEIVGYN	522	485	hypothetical protein [Nitratiruptor sp. SB155-2]<>hypothetical protein [Nitratiruptor sp. SB155-2]<>phage head morphogenesis protein [Nitratiruptor phage NrS-1]
AC-213-G04_NODE_9_length_17984_cov_47.7688_ID_1_18	gi|640071983|ref|WP_024789148.1|	61.05	95	37	0	237	331	1	95	3e-35	137	gi|640071983|ref|WP_024789148.1|	345	58	77	0	81.05	1	1	VGFGRGIIPKNQMRTLPLHPHCYCIYAPYYRKVTGKQKDFKKAANETMSKFSDYEKKEILGSWDKLRDFQNGADIEEIFNRIRPKYPIRRYVDII	MGFGRGIVPKAEMRTTPLHPHCRCIYAPYYGKVTGKRKSWKQTVQDTMNEFDEREQREILGTYEMLNRFKQGEDIEKIFNSIRPKYPIRKYADLF	522	103	hypothetical protein [Lebetimonas sp. JH292]
AC-213-G04_NODE_9_length_17984_cov_47.7688_ID_1_18	gi|640061981|ref|WP_024786916.1|	54.26	129	47	3	237	364	1	118	9e-35	141	gi|640061981|ref|WP_024786916.1|	355	70	94	12	72.87	1	1	VGFGRGIIPKNQMRTLPLHPHCYCIYAPYYRKVTGKQKDFKKAANETMSKFSDYEKKEILGSWDKLRDFQNGADIEEIFNRIRPKYPIRRYVDIIPKNFKENYLELNKSGYFDEKFQELDIKD-ICKKV	MGFGRGIVPKAEMRTTPLHPHCRCIYAPYYGKVTGKRKSWKQTVQDTMNEFDEREQREILGTYDMLNRFKQGEDIEKIFNTIRPKYPIRKYADLFS-NRKYNF----------EKRRELEIENKILKRV	522	250	MULTISPECIES: hypothetical protein [Lebetimonas]
AC-213-G04_NODE_9_length_17984_cov_47.7688_ID_1_18	gi|576670955|gb|EUB24652.1|	36.62	213	115	5	70	264	44	254	4e-33	141	gi|576670955|gb|EUB24652.1|	355	78	116	20	54.46	1	1	LLLSERLYENSSNISKEIAKILKESIKAKETIREIALKIYEGYDFKEEIMQAKDVLPKYL-----LN--------ALKRDKEIIKLI----DKLKTKPLRIVYKKLIKKMDTFTDEEFQKLLNTAYYEKMRYYAKRIADTEIHRATTLKRAKEYFDDKEIEFVRFEMSARHPKIDICDFYANLDV-GFGRGIIPKNQMRTLPLHPHCYCIYAP	LTLSSRLYGRSKAVKQSVADTLTQAFKTNKAVRDTAKSIFDGYGNGGIIPEAS--LPKFINDLTKLNITGSSTPEAKQLQRKVLRSVRDKVSRLTTPGVRAAYTELTHAIDKGNDERISKALETAVQEKTRYNAERIARTENARAYADGQVNRYMNDNDIVAYKWRLSARHPRFDICDFYANADLYGLGKGVYPKDKLPTLPAHPHCMCHIQP	522	476	hypothetical protein HMPREF1504_1272 [Veillonella sp. ICM51a]
AC-213-G04_NODE_9_length_17984_cov_47.7688_ID_1_18	gi|750491615|ref|WP_040773486.1|	35.1	245	140	7	72	297	12	256	7e-31	134	gi|750491615|ref|WP_040773486.1|	336	86	130	19	53.06	1	1	LSERLYENSSNISKEIAKILKESIKAKETIREIALKIYEGY---------DFKEEIMQAKDV-LPKYL-LNALKRDKEII----KLIDKLKTKPLRIVYKKLIKKMDTFTDEEFQKLLNTAYYEKMRYYAKRIADTEIHRATTLKRAKEYFDDKEIEFVRFEMSARHPKIDICDFYANLDV-GFGRGIIPKNQMRTLPLHPHCYCIYAPYYRKV--TGKQKD-FKKAANETMSKFSDYEKKEILG	LSERMYKNSKKVQAESAEVIGKAIKEGESAAKTAKKLFDGYGKGGIIPEQDIPEFIQEVKDFPVPDWLDEEAVAEWKAAIRHARKLIEQGTTPGLRAAYSEVMDAIENGAKQNVSKAIDTAVQEKTRYTAERIARTERARAYADGVMAKYMDDPDIVAFQWKLSDRHPKCDICDVYAHADLYGLGKGIFPKDKFPKLPAHPHCLCRIKPIVDGMIDISKQKDNVDKGGKAYIDTLPKREQERLLG	522	434	hypothetical protein [Megasphaera micronuciformis]
AC-213-G04_NODE_9_length_17984_cov_47.7688_ID_1_18	gi|738304229|ref|WP_036257258.1|	31.2	266	153	8	70	307	92	355	1e-30	132	gi|738304229|ref|WP_036257258.1|	331	83	137	30	51.5	1	1	LLLSERLYENSSNISKEIAKILKESIKAKETIREIALKIYEGYDFK--EEIMQAKDVLPKYLLNAL---------KRDKEIIKL--------IDKLKTKPLRIVYKKLIKKMDTFTDEEFQKLLNTAYYEKMRYYAKRIADTEIHRATTLKRAKEYFDDKEIEFVRFEMSARHPKIDICDFYANLDV-GFGRGIIPKNQMRTLPLHPHCYCIYAPYYRKVT--GKQKDFK-KAANETMSKFSDYEKKEILG-----SWDKLRDFQN	LTLSEKLHSIHREIHQKIGNIVQQQVRLHNHASDIRKALYDGYNGQKTEAVLQQE--LPQYIKGAVDFIRRTPFEKTDKECRLRLIRRIERQAKALTSKPLKTAYKELAIQLGKNNEDGLKRAVYVAVQEKSRYVAERIARTESARAWADGFIARYENDDTVAAYRWEVSSAHPCTDVCDMYANADLWGLGKGIYPKDQCPTLPAHPHCLCYLSPIYEGEVDLNEQQDLREEGGNHWLQKQSKDVQRQLLGVQGAKAWEAGRPWQD	522	361	hypothetical protein, partial [Megasphaera sp. UPII 135-E]
AC-213-G04_NODE_9_length_17984_cov_47.7688_ID_1_18	gi|310621047|gb|EFQ04592.1|	35.1	245	140	7	72	297	93	337	2e-30	133	gi|310621047|gb|EFQ04592.1|	335	86	130	19	53.06	1	1	LSERLYENSSNISKEIAKILKESIKAKETIREIALKIYEGY---------DFKEEIMQAKDV-LPKYL-LNALKRDKEII----KLIDKLKTKPLRIVYKKLIKKMDTFTDEEFQKLLNTAYYEKMRYYAKRIADTEIHRATTLKRAKEYFDDKEIEFVRFEMSARHPKIDICDFYANLDV-GFGRGIIPKNQMRTLPLHPHCYCIYAPYYRKV--TGKQKD-FKKAANETMSKFSDYEKKEILG	LSERMYKNSKKVQAESAEVIGKAIKEGESAAKTAKKLFDGYGKGGIIPEQDIPEFIQEVKDFPVPDWLDEEAVAEWKAAIRHARKLIEQGTTPGLRAAYSEVMDAIENGAKQNVSKAIDTAVQEKTRYTAERIARTERARAYADGVMAKYMDDPDIVAFQWKLSDRHPKCDICDVYAHADLYGLGKGIFPKDKFPKLPAHPHCLCRIKPIVDGMIDISKQKDNVDKGGKAYIDTLPKREQERLLG	522	515	hypothetical protein HMPREF9429_00528 [Megasphaera micronuciformis F0359]
AC-213-G04_NODE_9_length_17984_cov_47.7688_ID_1_18	gi|341593351|gb|EGS36201.1|	30.68	264	157	6	70	307	92	355	2e-29	131	gi|341593351|gb|EGS36201.1|	329	81	134	26	50.76	1	1	LLLSERLYENSSNISKEIAKILKESIKAKETIREIALKIYEGYDFKEEIMQAKDVLPKYLLNAL---------KRDKEIIKL--------IDKLKTKPLRIVYKKLIKKMDTFTDEEFQKLLNTAYYEKMRYYAKRIADTEIHRATTLKRAKEYFDDKEIEFVRFEMSARHPKIDICDFYANLDV-GFGRGIIPKNQMRTLPLHPHCYCIYAPYYRKVT--GKQKDFK-KAANETMSKFSDYEKKEILG-----SWDKLRDFQN	LTLSEKLHSIHREIHQKIGNIVQQQVRLHNHASDIRKALYDGYNGQKTEAVLQQELPQYIKGAVDFIRRTPFEKTDKECRLRLIRRIERQAKALTSKPLKTAYKELAIQLGKNNEDGLKRAVYVAVQEKSRYVAERIARTESARAWADGFIARYENDDTVAAYRWEVSSAHPCTDVCDMYANADLWGLGKGIYPKDQCPTLPAHPHCLCYLSPIYEGEVDLNEQQDLREEGGNHWLQKQSKDVQRQLLGVQGAKAWEAGRPWQD	522	556	conserved domain protein [Megasphaera sp. UPII 135-E]
AC-213-G04_NODE_9_length_17984_cov_47.7688_ID_1_18	gi|547526120|ref|WP_022106917.1|	30.18	285	178	9	70	335	101	383	6e-28	126	gi|547526120|ref|WP_022106917.1|;gi|524288614|emb|CDA50203.1|	317	86	143	21	50.18	1	1	LLLSERLYENSSNISKEIAKILKESIKAKETIREIALKIYEGYDFKEEIMQAKDVLPKYLL---NA------LKRDKEIIKLIDKLK-----TKPLRIVYKKLIKKMDTFTDEEFQKLLNTAYYEKMRYYAKRIADTEIHRATTLKRAKEYFDDKEIEFVRFEMSARHPKIDICDFYANLDV-GFGRGIIPKNQMRTLPLHPHCYCIYAPYYRKVTG--KQKDFKKAANE-TMSKFSDYEKKEILGSWDKLRDFQNGADIEE-IFNRIRPKYPIRRYVDIIPKNF	MTLSEKIHGAGVKMRESIISTIRSQMRRNATWTSMARELYDGYNSGKAVTM-QQALPKYLQTVRNAYGAPRIVAESRKALRNIERLSQNGAPTKALKAAYKQLIETAQTGTEEALNKACWVAMQEKSRYIADRIARTEMARAWADGFLADIMQDDDVVAVKWKLSSRHPVFDVCDMYSKANMYNLGSGIYPKAKLPPLPAHPHCLCSFTTVYAGEVDLKKQKNCIKAEGEKWLSNLSDDHRRKVLGIQGN-KAFKRGADWREYMRNWTAPQSMESRISGLMEKNL	522	522	uncharacterized protein [Dialister sp. CAG:486]<>uncharacterized protein BN678_01902 [Dialister sp. CAG:486]
AC-213-G04_NODE_9_length_17984_cov_47.7688_ID_1_18	gi|640076208|ref|WP_024790543.1|	52.99	117	43	3	249	364	1	106	9e-28	120	gi|640076208|ref|WP_024790543.1|	302	62	83	12	70.94	1	1	MRTLPLHPHCYCIYAPYYRKVTGKQKDFKKAANETMSKFSDYEKKEILGSWDKLRDFQNGADIEEIFNRIRPKYPIRRYVDIIPKNFKENYLELNKSGYFDEKFQELDIKD-ICKKV	MRTTPLHPHCRCIYAPYYGKVTGKRKSWKQTVQDTMNEFDEREQREILGTYDMLNRFKQGEDIEKIFNTIRPKYPIRKYADLFS-NRKYNF----------EKRRELEIENKILKRV	522	238	MULTISPECIES: hypothetical protein [Lebetimonas]
AC-213-G04_NODE_9_length_17984_cov_47.7688_ID_1_20	gi|151422075|dbj|BAF69579.1|	65.74	289	95	3	4	290	112	398	3e-134	398	gi|151422075|dbj|BAF69579.1|;gi|470903895|dbj|BAN05340.1|	1022	190	228	4	78.89	1	1	TEGIDICWVEEAQSVSKESWDLLIPTIRKEGSEIWISFNSHFVEDETYQRFVVNTPPNAIAVKVNYYDNPFFPDVLREEMEYLKKVDFNYYKHIWEGECLIYDDKQVFKNKFEVGVLPTND--EIYQGLDFGFAVDPSAFVRVYIVDDYLYVSDEAYGVGVEIDEMPKFFEKHIPNYKDYLIRADSARPETISHLKNKFGLRIEGVEKWKGSVEDGIEFMKSFKKIIINPNCKHTLEEFRLYSYKTNSAGDVLPLIEDKHNHAIDAVRYALTPLIKKRSKIKSFKVGLI	TEGVDICWVEEAQTVSEESWQILIPTIRKPGSEIWVSFNPYFVEDPTYQRFVVNPPSNAFVKKVTYKDNPYFPDVLREEMEYDKKTDYERYMHVWEGECITYSDAQVFRDKFAIDTIDVGNSKEVYYGADWGFAVDPTTLVRVWVVGEYLYIDQEAYKVGCTLDDTPSLFDK-IVGSRSHIIRADSSRPETINFL-NSRGFTIKPAPKWPGSVEDGIEFMKSFKKIIINPNCKHTAEEFRLYSYKTNSAGDILPQLEDKNNHCIDAIRYALSPLIRKRSSAKSMKIGLI	291	398	phage terminase, large subunit [Nitratiruptor sp. SB155-2]<>terminase large subunit [Nitratiruptor phage NrS-1]
AC-213-G04_NODE_9_length_17984_cov_47.7688_ID_1_20	gi|752707011|ref|WP_041354137.1|	65.74	289	95	3	4	290	106	392	3e-134	398	gi|752707011|ref|WP_041354137.1|	1022	190	228	4	78.89	1	1	TEGIDICWVEEAQSVSKESWDLLIPTIRKEGSEIWISFNSHFVEDETYQRFVVNTPPNAIAVKVNYYDNPFFPDVLREEMEYLKKVDFNYYKHIWEGECLIYDDKQVFKNKFEVGVLPTND--EIYQGLDFGFAVDPSAFVRVYIVDDYLYVSDEAYGVGVEIDEMPKFFEKHIPNYKDYLIRADSARPETISHLKNKFGLRIEGVEKWKGSVEDGIEFMKSFKKIIINPNCKHTLEEFRLYSYKTNSAGDVLPLIEDKHNHAIDAVRYALTPLIKKRSKIKSFKVGLI	TEGVDICWVEEAQTVSEESWQILIPTIRKPGSEIWVSFNPYFVEDPTYQRFVVNPPSNAFVKKVTYKDNPYFPDVLREEMEYDKKTDYERYMHVWEGECITYSDAQVFRDKFAIDTIDVGNSKEVYYGADWGFAVDPTTLVRVWVVGEYLYIDQEAYKVGCTLDDTPSLFDK-IVGSRSHIIRADSSRPETINFL-NSRGFTIKPAPKWPGSVEDGIEFMKSFKKIIINPNCKHTAEEFRLYSYKTNSAGDILPQLEDKNNHCIDAIRYALSPLIRKRSSAKSMKIGLI	291	392	terminase [Nitratiruptor sp. SB155-2]
AC-213-G04_NODE_9_length_17984_cov_47.7688_ID_1_20	gi|423233091|emb|CCM44479.1|	53.82	288	125	4	4	285	73	358	1e-105	324	gi|423233091|emb|CCM44479.1|	830	155	208	8	72.22	1	1	TEGIDICWVEEAQSVSKESWDLLIPTIRKEGSEIWISFNSHFVEDETYQRFVVNTPPNAIAVKVNYYDNPFFPDVLREEMEYLKKVDFNYYKHIWEGECLIYDDKQVFKNKFEVGVLPTN-----DEIYQGLDFGFAVDPSAFVRVYIVDDYLYVSDEAYGVGVEIDEMPKFFEKHIPNYKDYLIRADSARPETISHLKNKFGLRIEGVEKWKGSVEDGIEFMKSFKKIIINPNCKHTLEEFRLYSYKTN-SAGDVLPLIEDKHNHAIDAVRYALTPLIKKRSKIKSF	TEGVDICWVEEAQSVSADSWDILIPTIRKEGSEIWVSFNPGEETDPTYQRFVVNPPDNCVTVEVNYYDNPYLPDTLRKEMEYCKRIDYEAYEHIWLGKPKSISEAVIFKRRYKVEAFPDDLWQQADRLFFGADFGFANDPSTLIRMFMLENKLYIEYEAYGVGVELDEMPQFYDS-IPEARRWPIKADNARPETISHIARK-GFSIDAAAKWKGSVEDGIAYLKGFEEIIIHERCKHTADEFRLYSYKVDKKTNEILPVIVDAHNHCIDAIRYGLDGYITSSDSLGTW	291	364	Phage terminase large subunit [Cronobacter sakazakii 696]
AC-213-G04_NODE_9_length_17984_cov_47.7688_ID_1_20	gi|765028299|ref|WP_044594126.1|	53.82	288	125	4	4	285	114	399	3e-105	324	gi|765028299|ref|WP_044594126.1|	830	155	208	8	72.22	1	1	TEGIDICWVEEAQSVSKESWDLLIPTIRKEGSEIWISFNSHFVEDETYQRFVVNTPPNAIAVKVNYYDNPFFPDVLREEMEYLKKVDFNYYKHIWEGECLIYDDKQVFKNKFEVGVLPTN-----DEIYQGLDFGFAVDPSAFVRVYIVDDYLYVSDEAYGVGVEIDEMPKFFEKHIPNYKDYLIRADSARPETISHLKNKFGLRIEGVEKWKGSVEDGIEFMKSFKKIIINPNCKHTLEEFRLYSYKTN-SAGDVLPLIEDKHNHAIDAVRYALTPLIKKRSKIKSF	TEGVDICWVEEAQSVSADSWDILIPTIRKEGSEIWVSFNPGEETDPTYQRFVVNPPDNCVTVEVNYYDNPYLPDTLRKEMEYCKRIDYEAYEHIWLGKPKSISEAVIFKRRYKVEAFPDDLWQQADRLFFGADFGFANDPSTLIRMFMLENKLYIEYEAYGVGVELDEMPQFYDS-IPEARRWPIKADNARPETISHIARK-GFSIDAAAKWKGSVEDGIAYLKGFEEIIIHERCKHTADEFRLYSYKVDKKTNEILPVIVDAHNHCIDAIRYGLDGYITSSDSLGTW	291	405	terminase [Cronobacter sakazakii]
AC-213-G04_NODE_9_length_17984_cov_47.7688_ID_1_20	gi|727301114|ref|WP_033758107.1|	52.08	288	130	4	4	285	114	399	1e-102	317	gi|727301114|ref|WP_033758107.1|	813	150	206	8	71.53	1	1	TEGIDICWVEEAQSVSKESWDLLIPTIRKEGSEIWISFNSHFVEDETYQRFVVNTPPNAIAVKVNYYDNPFFPDVLREEMEYLKKVDFNYYKHIWEGECLIYDDKQVFKNKFEVGVLPTN-----DEIYQGLDFGFAVDPSAFVRVYIVDDYLYVSDEAYGVGVEIDEMPKFFEKHIPNYKDYLIRADSARPETISHLKNKFGLRIEGVEKWKGSVEDGIEFMKSFKKIIINPNCKHTLEEFRLYSYKTNSA-GDVLPLIEDKHNHAIDAVRYALTPLIKKRSKIKSF	TEGVDICWVEEAQSVSSDSWAILIPTIRKEGSEIWVTFNPGEEQDPTYQRFIVNPPDESITVEVNYYDNPYLPETLRKEMEYCKRIDYEAYEHIWLGKPKSISDSVIFRNRYRVEAFPDDMWQQADRLFFGADFGFANDPSTLIRMFMIDTRLYIEYEAYGVGVELDEMPQFYDS-IPEVRKWPIKGDNSRPETISYLARQ-GFSIDAAAKWKGSVEDGVTYLKGFEEIIIHERCKHTADEFRHYSYKVDKKIGDILPIIVDKFNHCIDAIRYGLDGYITSSDSLGTW	291	405	terminase [Pantoea agglomerans]
AC-213-G04_NODE_9_length_17984_cov_47.7688_ID_1_20	gi|746634875|ref|WP_039660061.1|	51.74	288	131	4	4	285	114	399	2e-101	314	gi|746634875|ref|WP_039660061.1|	805	149	204	8	70.83	1	1	TEGIDICWVEEAQSVSKESWDLLIPTIRKEGSEIWISFNSHFVEDETYQRFVVNTPPNAIAVKVNYYDNPFFPDVLREEMEYLKKVDFNYYKHIWEGECLIYDDKQVFKNKFEVGVLPTN-----DEIYQGLDFGFAVDPSAFVRVYIVDDYLYVSDEAYGVGVEIDEMPKFFEKHIPNYKDYLIRADSARPETISHLKNKFGLRIEGVEKWKGSVEDGIEFMKSFKKIIINPNCKHTLEEFRLYSYKTN-SAGDVLPLIEDKHNHAIDAVRYALTPLIKKRSKIKSF	TEGVDICWVEEAQSVSSDSWAILIPTIRKEGSEIWVTFNPGKESDPTYQRFIVTPPDDSITVEVNYYDNPYLPETLRKEMEYCKRVDYEAYEHIWLGKPKSISDSVIFRNRYRVEAFPDDLWQQADRLFFGADFGFANDPSTLIRMFMIDTRLYIEYEAYGVGVELDEMPQFYDS-IPEVRKWPVKGDNSRPETISYLARQ-GFSIDAAAKWKGSVEDGVTHLKGFEEIIIHERCKHTADEFRHYSYKVDKKTGDILPIIVDKFNHCIDAIRYGLDGYITSSDSLGTW	291	405	terminase [Pantoea sp. MBLJ3]
AC-213-G04_NODE_9_length_17984_cov_47.7688_ID_1_20	gi|538010219|ref|WP_020995280.1|	54.06	283	123	3	4	280	113	394	1e-99	310	gi|538010219|ref|WP_020995280.1|;gi|534489614|gb|EEO27168.2|	793	153	197	7	69.61	1	1	TEGIDICWVEEAQSVSKESWDLLIPTIRKEGSEIWISFNSHFVEDETYQRFVVNTPPNAIAVKVNYYDNPFFPDVLREEMEYLKKVDFNYYKHIWEGECLIYDDKQVFKNKFEVGVLPTN-----DEIYQGLDFGFAVDPSAFVRVYIVDDYLYVSDEAYGVGVEIDEMPKFFEKHIPNYKDYLIRADSARPETISHLKNKFGLRIEGVEKWKGSVEDGIEFMKSFKKIIINPNCKHTLEEFRLYSYKTNS-AGDVLPLIEDKHNHAIDAVRYALTPLIKKRS	TEGIDICWVEEGQTVSEESWSILIPTIRKENSEIWISWNPIDEDGPTYKRFVTAPPPDCYNAEVNYYDNPWFPDVLRKEMEYLKATDYAAYEHVWLGKPLTVSDAVIFAGKYTVETFPDDLWEKADRLFFGADFGFARDPSALVRCFIFGDCLYIDYEAYGVGVEITELPQLYDS-VPGARKWPIKADSARPETISYLHKEHGFNISAADKWQGSVEDGIAHLKGFRKIIIHDRCKHMAEEARLYRYKIDKRTNDILPVIEDKNNHLWDALRYSLDGYIKRKG	291	401	PBSX family phage terminase, large subunit [Oxalobacter formigenes]<>PBSX family phage terminase, large subunit [Oxalobacter formigenes HOxBLS]
AC-213-G04_NODE_9_length_17984_cov_47.7688_ID_1_20	gi|573017613|gb|AHF73150.1|	51.4	286	127	5	4	279	111	394	1e-94	298	gi|573017613|gb|AHF73150.1|	762	147	195	12	68.18	1	1	TEGIDICWVEEAQSVSKESWDLLIPTIRKE----GSEIWISFNSHFVEDETYQRFVVNTPPNAIAVKVNYYDNPFFPDVLREEMEYLKKVDFNYYKHIWEGECLIYDDKQVFKNKFEV-----GVLPTNDEIYQGLDFGFAVDPSAFVRVYIVDDYLYVSDEAYGVGVEIDEMPKFFEKHIPNYKDYLIRADSARPETISHLKNKFGLRIEGVEKWKGSVEDGIEFMKSFKKIIINPNCKHTLEEFRLYSYKTN-SAGDVLPLIEDKHNHAIDAVRYALTPLIKKR	TEGVDICWVEEAQTVSAASWDVLIPTIRKEDETGQSEIWVSFNPREKSDPTYQRFVVTPPESAVVVQVNYTDNPWFPKVLRQEMEYLKRVDYDAYEHIWLGKPRTISDAVVFSGKYRVESFADDLWQQADRLFFGADFGFANDPSTLIRSFILGRTLYIEHEQYGVSVELNHLPAFYDK-VPGAHDWLIKGDNSRPETISYLERQ-GFRISAAAKWPGSVEDGIAYLRGFEHIVIHSRCAHTAQEARLYSYKVDRQTHEVLPVLVDKHNHCWDAIRYSLDGYITGR	291	419	hypothetical protein SOPEG_0600 [Candidatus Sodalis pierantonius str. SOPE]
AC-213-G04_NODE_9_length_17984_cov_47.7688_ID_1_20	gi|740684206|ref|WP_038469495.1|	51.97	279	122	5	4	272	99	375	2e-94	296	gi|740684206|ref|WP_038469495.1|	757	145	193	12	69.18	1	1	TEGIDICWVEEAQSVSKESWDLLIPTIRKE----GSEIWISFNSHFVEDETYQRFVVNTPPNAIAVKVNYYDNPFFPDVLREEMEYLKKVDFNYYKHIWEGECLIYDDKQVFKNKFEV-----GVLPTNDEIYQGLDFGFAVDPSAFVRVYIVDDYLYVSDEAYGVGVEIDEMPKFFEKHIPNYKDYLIRADSARPETISHLKNKFGLRIEGVEKWKGSVEDGIEFMKSFKKIIINPNCKHTLEEFRLYSYKTN-SAGDVLPLIEDKHNHAIDAVRYAL	TEGVDICWVEEAQTVSAASWDVLIPTIRKEDETGQSEIWVSFNPREKSDPTYQRFVVTPPESAVVVQVNYTDNPWFPKVLRQEMEYLKRVDYDAYEHIWLGKPRTISDAVVFSGKYRVESFADDLWQQADRLFFGADFGFANDPSTLIRSFILGRTLYIEHEQYGVSVELNHLPAFYDK-VPGAHDWLIKGDNSRPETISYLERQ-GFRISAAAKWPGSVEDGIAYLRGFEHIVIHSRCAHTAQEARLYSYKVDRQTHEVLPVLVDKHNHCWDAIRYSL	291	380	hypothetical protein, partial [Candidatus Sodalis pierantonius]
AC-213-G04_NODE_9_length_17984_cov_47.7688_ID_1_20	gi|740129095|ref|WP_037977349.1|	53.79	264	117	4	4	264	102	363	5e-94	294	gi|740129095|ref|WP_037977349.1|	752	142	192	5	72.73	1	1	TEGIDICWVEEAQSVSKESWDLLIPTIRKEGSEIWISFNSHFVEDETYQRFVVNTPPNAIAVKVNYYDNPFFPDVLREEMEYLKKVDFNYYKHIWEGECLIYDDKQVFKNKFEVGVL--PTNDEIYQGLDFGFAVDPSAFVRVYIVDDYLYVSDEAYGVGVEIDEMPKFFEKHIPNYKDYLIRADSARPETISHLKNKFGLRIEGVEKWKGSVEDGIEFMKSFKKIIINPNCKHTLEEFRLYSYKTNS-AGDVLPLIEDKHNHA	TEGVNVCWVEEAQSVSEESWSVLIPTVREKDSEIWLSFNPLDEDDPTYQRFIVHTPPNAAVHKVNWSENPWFPDVLRQEMEYLKRVDYEAYLHIWEGEVRRISDAIIFRGKYVVEPFDTPRNVRFFHGADWGFAQDPTTLVRCFVDGKKLYIDREAYGIGVELDETAQLFDS-IDTARSWPIKADAARPETISYMK-KQGFNISGAKKWQGCVEDGIAHIKGFEKVVIHPRCKHTIDEFNHYSYKVDSQTGDVLPIVLDKNNHC	291	363	terminase, partial [Synergistes jonesii]
AC-213-G04_NODE_9_length_17984_cov_47.7688_ID_1_21	gi|223590056|gb|ACM93792.1|	78.84	189	40	0	3	191	6	194	5e-106	314	gi|223590056|gb|ACM93792.1|	805	149	164	0	86.77	1	1	RIEKKLREGKRLSKLDAPKHLKNDEKVMGENDFIVSKTDTKGFITYCNRIFTEMAMWNRNELIGANHNIIRHPDMPKIAFKIAWNLISSKQEFFGFVKNLRKDGGYYWVFAYITADIDLNGNIIGYTSFRKKPSRTAIETLTPIYKALVDAEKIGGMEASYSLLKETLNATDENVITKYNELVFTLQKG	KIEEKLKAGKRLSKLDAPKKITNDEKVINENDFIVSKTDLKGYITYCNRIFVEMAGWSRRELIGANHNIIRHPHMPKIAFKIAWDLIQAKKEFFGFVKNLRKDGGYYWVLAYITPDLDLNGNIIGYTSFRKKPSRKGIETLEPIYLQLVEAEKSGGMSASYELLKEVLGADDENIVDKYHELVFNLQKG	192	194	PAS [Nautilia profundicola AmH]
AC-213-G04_NODE_9_length_17984_cov_47.7688_ID_1_21	gi|149135707|gb|EDM24185.1|	71.05	190	55	0	2	191	5	194	3e-95	287	gi|149135707|gb|EDM24185.1|	734	135	161	0	84.74	1	1	DRIEKKLREGKRLSKLDAPKHLKNDEKVMGENDFIVSKTDTKGFITYCNRIFTEMAMWNRNELIGANHNIIRHPDMPKIAFKIAWNLISSKQEFFGFVKNLRKDGGYYWVFAYITADIDLNGNIIGYTSFRKKPSRTAIETLTPIYKALVDAEKIGGMEASYSLLKETLNATDENVITKYNELVFTLQKG	ERLERKLKSGKRLSKLDAQKEINSNEYVLKENDFIVSKTDTKGYITYCNRIFVEAAGWSRFELIGANHNIIRHPHMPKIAFKILWDLIQSKKEFFGFVKNLRKNGGFYWVFAYITPDLDLNGNIVGYTSFRKKPNPEGVRQIEPIYKELLEAEKRGGIAESYELLKKLLSANDENVIEKYHKLVFDLQKG	192	195	PAS [Caminibacter mediatlanticus TB-2]
AC-213-G04_NODE_9_length_17984_cov_47.7688_ID_1_21	gi|752714642|ref|WP_041361768.1|	79.29	169	35	0	23	191	1	169	2e-94	284	gi|752714642|ref|WP_041361768.1|	726	134	146	0	86.39	1	1	LKNDEKVMGENDFIVSKTDTKGFITYCNRIFTEMAMWNRNELIGANHNIIRHPDMPKIAFKIAWNLISSKQEFFGFVKNLRKDGGYYWVFAYITADIDLNGNIIGYTSFRKKPSRTAIETLTPIYKALVDAEKIGGMEASYSLLKETLNATDENVITKYNELVFTLQKG	MTNDEKVINENDFIVSKTDLKGYITYCNRIFVEMAGWSRRELIGANHNIIRHPHMPKIAFKIAWDLIQAKKEFFGFVKNLRKDGGYYWVLAYITPDLDLNGNIIGYTSFRKKPSRKGIETLEPIYLQLVEAEKSGGMSASYELLKEVLGADDENIVDKYHELVFNLQKG	192	169	PAS sensor protein [Nautilia profundicola]
AC-213-G04_NODE_9_length_17984_cov_47.7688_ID_1_21	gi|749851600|ref|WP_040304913.1|	71.6	169	48	0	23	191	1	169	3e-84	258	gi|749851600|ref|WP_040304913.1|	659	121	143	0	84.62	1	1	LKNDEKVMGENDFIVSKTDTKGFITYCNRIFTEMAMWNRNELIGANHNIIRHPDMPKIAFKIAWNLISSKQEFFGFVKNLRKDGGYYWVFAYITADIDLNGNIIGYTSFRKKPSRTAIETLTPIYKALVDAEKIGGMEASYSLLKETLNATDENVITKYNELVFTLQKG	MNSNEYVLKENDFIVSKTDTKGYITYCNRIFVEAAGWSRFELIGANHNIIRHPHMPKIAFKILWDLIQSKKEFFGFVKNLRKNGGFYWVFAYITPDLDLNGNIVGYTSFRKKPNPEGVRQIEPIYKELLEAEKRGGIAESYELLKKLLSANDENVIEKYHKLVFDLQKG	192	170	PAS sensor protein [Caminibacter mediatlanticus]
AC-213-G04_NODE_9_length_17984_cov_47.7688_ID_1_21	gi|530451261|gb|EQB39489.1|	61.67	180	65	1	12	191	4	179	7e-73	229	gi|530451261|gb|EQB39489.1|	585	111	135	4	75	1	1	KRLSKLDAPKHLKNDEKVMGENDFIVSKTDTKGFITYCNRIFTEMAMWNRNELIGANHNIIRHPDMPKIAFKIAWNLISSKQEFFGFVKNLRKDGGYYWVFAYITADIDLNGNIIGYTSFRKKPSRTAIETLTPIYKALVDAEKIGGMEASYSLLKETLNATDENVITKYNELVFTLQKG	KTLSKEDSPKDITNIEKQLGDNDFIVSKTDTKGNIIYCNEIFSNIAGYKTSNLIGANHNLIRHPDMPRIAFKTLWDLVKDKKEFFGFVKNLCADGGYYWVFAYITADLDINKNIVSYTSVRRKPLKSAIETIVPIYKLLIDAEKSGGMNESARVLGDFLHKNR----TSYEEFVVNLQKG	192	180	hypothetical protein M947_05705 [Sulfurimonas sp. AST-10]
AC-213-G04_NODE_9_length_17984_cov_47.7688_ID_1_21	gi|665981996|ref|WP_031347956.1|	61.54	169	61	1	23	191	1	165	4e-68	217	gi|665981996|ref|WP_031347956.1|	553	104	127	4	75.15	1	1	LKNDEKVMGENDFIVSKTDTKGFITYCNRIFTEMAMWNRNELIGANHNIIRHPDMPKIAFKIAWNLISSKQEFFGFVKNLRKDGGYYWVFAYITADIDLNGNIIGYTSFRKKPSRTAIETLTPIYKALVDAEKIGGMEASYSLLKETLNATDENVITKYNELVFTLQKG	MTNIEKQLGDNDFIVSKTDTKGNIIYCNEIFSNIAGYKTSNLIGANHNLIRHPDMPRIAFKTLWDLVKDKKEFFGFVKNLCADGGYYWVFAYITADLDINKNIVSYTSVRRKPLKSAIETIVPIYKLLIDAEKSGGMNESARVLGDFLHKNR----TSYEEFVVNLQKG	192	166	hypothetical protein [Sulfurimonas sp. AST-10]
AC-213-G04_NODE_9_length_17984_cov_47.7688_ID_1_21	gi|499608996|ref|WP_011289730.1|	52.41	166	71	2	27	188	11	172	1e-56	188	gi|499608996|ref|WP_011289730.1|;gi|71849240|gb|AAZ48736.1|	477	87	119	8	71.69	1	1	EKVMGENDFIVSKTDTKGFITYCNRIFTEMAMWNRNELIGANHNIIRHPDMPKIAFKIAWNLISSKQEFFGFVKNLRKDGGYYWVFAYITADIDLNGNIIGYTSFRKKPSRTAIETLTPIYKALVDAEKIGG----MEASYSLLKETLNATDENVITKYNELVFTL	ERKMREDDFIVSKTNAKGIITYGNPIFIEFSGYTEEELLGSQHNIIRHPDMPRSAFKLVWDTIQSGKEFFGYVKNMSKDGGFYWVFTHITPDLDLSGNIVGYTSVRRCPSAEAVRKIEPVYRAMLEAERSAGARSAMEAGTNVLLEIMNQSG----VSYEELVFSL	192	172	aerotaxis receptor Aer [Dechloromonas aromatica]<>PAS protein [Dechloromonas aromatica RCB]
AC-213-G04_NODE_9_length_17984_cov_47.7688_ID_1_21	gi|500771947|ref|WP_011992336.1|	54.88	164	70	1	27	190	6	165	7e-54	181	gi|500771947|ref|WP_011992336.1|;gi|112803192|gb|EAU00536.1|	458	90	113	4	68.9	1	1	EKVMGENDFIVSKTDTKGFITYCNRIFTEMAMWNRNELIGANHNIIRHPDMPKIAFKIAWNLISSKQEFFGFVKNLRKDGGYYWVFAYITADIDLNGNIIGYTSFRKKPSRTAIETLTPIYKALVDAEKIGGMEASYSLLKETLNATDENVITKYNELVFTLQK	ERIVDVDAFLVSKTDTKGRITYCNEPFLKIVGAKQNELLGKPHNIIRHPDMPRIVFKLLWEYVKSKREIFAYVKNKSFDGGYYWVFANITASLDANKNIVGYYSVRRKPNPKAIEIIEPIYKKLLELEKTGGMEASSKALFELL----EQKHTTYDELVNNLQR	192	166	PAS sensor protein [Campylobacter curvus]<>methyl-accepting chemotaxis protein [Campylobacter curvus 525.92]
AC-213-G04_NODE_9_length_17984_cov_47.7688_ID_1_21	gi|516864175|ref|WP_018136368.1|	54.88	164	70	1	27	190	6	165	8e-54	180	gi|516864175|ref|WP_018136368.1|	457	90	113	4	68.9	1	1	EKVMGENDFIVSKTDTKGFITYCNRIFTEMAMWNRNELIGANHNIIRHPDMPKIAFKIAWNLISSKQEFFGFVKNLRKDGGYYWVFAYITADIDLNGNIIGYTSFRKKPSRTAIETLTPIYKALVDAEKIGGMEASYSLLKETLNATDENVITKYNELVFTLQK	EHIVDVDAFLVSKTDTKGRITYCNEPFLKIVGAKQNELLGKPHNIIRHPDMPRIVFKLLWEYVKSKREIFAYVKNKSFDGGYYWVFANITASLDVNKNIVGYYSVRRKPNPKAIEIIEPIYKKLLELEKTGGMEASSKALFELL----EQKHTTYDELVNNLQR	192	166	PAS sensor protein [Campylobacter curvus]
AC-213-G04_NODE_9_length_17984_cov_47.7688_ID_1_21	gi|497337185|ref|WP_009651398.1|	54.88	164	70	1	27	190	6	165	2e-53	179	gi|497337185|ref|WP_009651398.1|;gi|401015709|gb|EJP74487.1|	455	90	112	4	68.29	1	1	EKVMGENDFIVSKTDTKGFITYCNRIFTEMAMWNRNELIGANHNIIRHPDMPKIAFKIAWNLISSKQEFFGFVKNLRKDGGYYWVFAYITADIDLNGNIIGYTSFRKKPSRTAIETLTPIYKALVDAEKIGGMEASYSLLKETLNATDENVITKYNELVFTLQK	EHIVDVDAFLVSKTDTKGRITYCNEPFLKIVGAKQNELLGKPHNIIRHPDMPRIVFKLLWEYVKSKREIFAYVKNKSFDGGYYWVFANITASLDANKNIVGYYSVRRKPNPKAIEIIEPIYKKLLELEKTGGMEASSKALFELL----EQKHTTYDELVNNLQR	192	166	PAS sensor protein [Campylobacter sp. FOBRC14]<>PAS domain protein [Campylobacter sp. FOBRC14]
AC-213-G04_NODE_9_length_17984_cov_47.7688_ID_1_22	gi|506382948|ref|WP_015902667.1|	55.99	484	213	0	7	490	7	490	0	553	gi|506382948|ref|WP_015902667.1|;gi|223589879|gb|ACM93615.1|	1424	271	365	0	75.41	1	1	FSLRTISIILVNIGMMIYLAYISQYHALIIFILLIGISHLLPTARQTIFKQQLDTFTKIQKVVEDVYQGKLYSRIILDDNDSIESKIAWNINEMLDQIEDLLRENENVIKAITQGHTYRYIMPQGLHGEFQQVAIESQKAAESIKISKKVELIGELSKQFAKIDGGVTANFERVGNDIKVMDNAFKEIAVKVKDSADKSSQTFEVMQQTKGDFELLSQKLEESSQEITQMAENITAISNIVELIKDIADQTNLLALNAAIEAARAGSAGRGFAVVADNVRELAEKTQKATNEISITIQTLQQQFTGISDNTDEVVKIGHKSQETLENFENLLSQLNSNLKDVTFISDHNTLVVIFLVFKIHHITYKAGVYSSVTREQVDKHIKDINSANCKLGVWLANH…	MTLRLIAILTINFLLLAYLIYLKEYIAVALYVILIALAHFLPSNKAKIESSQKDIFNKVHKTVEEAYNGKLSSRIILDDETSLEAKIGWNINEMLDQIEDLLRESKNTIQAIINGDEYRYIMPSGLHGEFRGVAEEFEKAIESLKISKKVERMSKLSKKFVEIDGGVTANLERIGNEIFEIDHAFKEITTKVKESTNQADKTYYLMQESKNDFAMLSEKVEETSNEITQMAENIHSISNIVELIKDIADQTNLLALNAAIEAARAGEHGRGFAVVADNVRDLAERTQKATNEIAITIQTLQQQFNGIEENTNQVVKIGDKSYGTLQNFEQVLDVLKKELTDVSMISDKNTLKLIFITFKIGHIIYKSNIYSAITKEEVDESIINITDQTCKLGKWLNKP…	494	491	methyl-accepting chemotaxis protein [Nautilia profundicola]<>methyl-accepting chemotaxis sensory transducer [Nautilia profundicola AmH]
AC-213-G04_NODE_9_length_17984_cov_47.7688_ID_1_22	gi|494737448|ref|WP_007472876.1|	49.47	471	227	5	19	488	16	476	4e-140	424	gi|494737448|ref|WP_007472876.1|;gi|149135706|gb|EDM24184.1|	1090	233	322	11	68.37	1	1	IGMMIYLAYISQYHALIIFILLIGISHLLPTARQTIFKQQLDTFTKIQKVVEDVYQGKLYSRIILDDNDSIESKIAWNINEMLDQIEDLLRENENVIKAITQGHTYRYIMPQGLHGEFQQVAIESQKAAESIKISKKVELIGELSKQFAKIDGGVTANFERVGNDIKVMDNAFKEIAVKVKDSADKSSQTFEVMQQTKGDFELLSQKLEESSQEITQMAENITAISNIVELIKDIADQTNLLALNAAIEAARAGSAGRGFAVVADNVRELAEKTQKATNEISITIQTLQQQFTGISDNTDEVVKIGHKSQETLENFENLLSQLNSNLKDVTFISDHNTLVVIFLVFKIHHITYKAGVYSSVTREQ-VDKHIKDINSANCKLGVWLANHDVKLYLAKMKE…	IGVVI--SFFHNQYILGVLFLIIGIIPWFIKEE----KKNDDVLDKINSVVEKIYNGEIHHRIILDNDNTKEEKIGWNINESLDQIEDLLREAENTVNAIIRGEEYRYIMPSGLHGEFRNVAEGFQKAIESLKLSKKVELIKKLGDNLQKIDGGVAANLEKLANEVFSIDESFQVITQKVLESSKLSKETESLMSESKSEFERLSLKVNETSEEIHHMAENIDNISKIVELIKDIADQTNLLALNAAIEAARAGEHGRGFAVVADNVRSLAEKTQKATNEIAITIQTLQQQFNLIEDNTNDVVEIGNKTFETINKFEEVLNFLNKNLKDVDEYTKENMLKLVFIIIKVGHITFKSQLYSGVLNETYIDKIVNTENS--CKFAGWIKQHGDK--IKDYPY…	494	478	methyl-accepting chemotaxis protein [Caminibacter mediatlanticus]<>methyl-accepting chemotaxis sensory transducer [Caminibacter mediatlanticus TB-2]
AC-213-G04_NODE_9_length_17984_cov_47.7688_ID_1_22	gi|530451262|gb|EQB39490.1|	39.6	399	236	3	35	430	29	425	1e-84	281	gi|530451262|gb|EQB39490.1|	719	158	236	5	59.15	1	1	IIFILLI---GISHLLPTARQTIFKQQLDTFTKIQKVVEDVYQGKLYSRIILDDNDSIESKIAWNINEMLDQIEDLLRENENVIKAITQGHTYRYIMPQGLHGEFQQVAIESQKAAESIKISKKVELIGELSKQFAKIDGGVTANFERVGNDIKVMDNAFKEIAVKVKDSADKSSQTFEVMQQTKGDFELLSQKLEESSQEITQMAENITAISNIVELIKDIADQTNLLALNAAIEAARAGSAGRGFAVVADNVRELAEKTQKATNEISITIQTLQQQFTGISDNTDEVVKIGHKSQETLENFENLLSQLNSNLKDVTFISDHNTLVVIFLVFKIHHITYKAGVYSSVTREQVDKHIKDINSANCKLGVWLANHDVKLYLAKMKEYKEIITHHDNLHQI	IIFALVVVTLAIASLFIPQKQEMGGSEDALMDKIATTLEDVKDGKLSTRVILYRHDSKLENIAWNINKCLDQVEVVLRESRNTIDAVSQGFIYRSMYPAGLQGEFGETAQRIQKAVESMKANEGYKVMGQLSSTFSNFNAGMKGNFDLITTDINKTENSFMDVTASTSKASASAKETYSSLQTTTKEIESLSQLVTNTSDAIREMDTNVGDIAMIVSLIKDIADQTNLLALNTAIEAARAGEHGRGFAVVADEVRKLAERTQKATGEISITIDNLQDQSKNISHNSDAMNDIATQTSQTMREFLDTMNNFTINLTHTSKLSNTSSFALFLSNYKIQHILFKSNAYSAVVSSSVTKELKK-DHKHCGFGLWYYGVGSELF-GQNASFKAMEPHHIAFHEL	494	487	hypothetical protein M947_05710 [Sulfurimonas sp. AST-10]
AC-213-G04_NODE_9_length_17984_cov_47.7688_ID_1_22	gi|665981997|ref|WP_031347957.1|	42.24	348	198	1	35	379	26	373	3e-80	266	gi|665981997|ref|WP_031347957.1|	679	147	214	3	61.49	1	1	IIFILLI---GISHLLPTARQTIFKQQLDTFTKIQKVVEDVYQGKLYSRIILDDNDSIESKIAWNINEMLDQIEDLLRENENVIKAITQGHTYRYIMPQGLHGEFQQVAIESQKAAESIKISKKVELIGELSKQFAKIDGGVTANFERVGNDIKVMDNAFKEIAVKVKDSADKSSQTFEVMQQTKGDFELLSQKLEESSQEITQMAENITAISNIVELIKDIADQTNLLALNAAIEAARAGSAGRGFAVVADNVRELAEKTQKATNEISITIQTLQQQFTGISDNTDEVVKIGHKSQETLENFENLLSQLNSNLKDVTFISDHNTLVVIFLVFKIHHITYKAGVYSSV	IIFALVVVTLAIASLFIPQKQEMGGSEDALMDKIATTLEDVKDGKLSTRVILYRHDSKLENIAWNINKCLDQVEVVLRESRNTIDAVSQGFIYRSMYPAGLQGEFGETAQRIQKAVESMKANEGYKVMGQLSSTFSNFNAGMKGNFDLITTDINKTENSFMDVTASTSKASASAKETYSSLQTTTKEIESLSQLVTNTSDAIREMDTNVGDIAMIVSLIKDIADQTNLLALNTAIEAARAGEHGRGFAVVADEVRKLAERTQKATGEISITIDNLQDQSKNISHNSDAMNDIATQTSQTMREFLDTMNNFTINLTHTSKLSNTSSFALFLSNYKIQHILFKSNAYSAV	494	373	hypothetical protein, partial [Sulfurimonas sp. AST-10]
AC-213-G04_NODE_9_length_17984_cov_47.7688_ID_1_22	gi|753996485|ref|WP_041675273.1|	39.53	387	222	7	19	401	20	398	6e-76	258	gi|753996485|ref|WP_041675273.1|	659	153	222	12	57.36	1	1	IGMMIYLAYISQY-HALIIFILLIGISHLLPTARQTIFKQQLDTFTKIQKVVEDVYQGKLYSRII-LDDNDSIESKIAWNINEMLDQIEDLLRENENVIKAITQGHTYRYIMPQGLHGEFQQVAIESQKAAESIKISKKVELIGELSKQFAKIDGGVTANFERVGNDIKVMDNAFKEIAVKVKDSADKSSQTFEVMQQTKGDFELLSQKLEESSQEITQMAENITAISNIVELIKDIADQTNLLALNAAIEAARAGSAGRGFAVVADNVRELAEKTQKATNEISITIQTLQQQFTGISDNTDEVVKIGHKSQETLENFENLLSQLN--SNLKDVTFISDHNTLVVIFLVFKIHHITYKAGVYSSVTREQVDKHIKDINSANCKLGVW	IGVGIYALFSASYILGALVFIIVIA-TLFIPSAATAKNSTILD---NAEKILTDAAQGKLEGRITHIPNDDSRDAKIAWAVNNMLDQIEAFMRDTETTIEAASVGKTYRHTYPQGLHGLFHNTSEKVKKAIKSIANGYRTKMLGELSHEFTNLGGGIGEGLAIIQTDLTSSSNEAKEIVDVSQQTAEQATGSLNSVLEIGQRLNTLVELISSSHEGIVNLEGRSRDISEVVGLIKDIADQTNLLALNAAIEAARAGEHGRGFAVVADEVRKLAERTQKATTEIEINISTLQQEANDMRGNSDEISTIAQESNEVIHEFENTFSELNEQANSAHTTAIGIQNRLFTTLV--KVDHILFKSNAYSTVLNEDADKEFPD--HKHCRMGKW	494	477	chemotaxis protein [Sulfurimonas autotrophica]
AC-213-G04_NODE_9_length_17984_cov_47.7688_ID_1_22	gi|306978085|gb|ADN08120.1|	39.53	387	222	7	19	401	21	399	6e-76	258	gi|306978085|gb|ADN08120.1|	659	153	222	12	57.36	1	1	IGMMIYLAYISQY-HALIIFILLIGISHLLPTARQTIFKQQLDTFTKIQKVVEDVYQGKLYSRII-LDDNDSIESKIAWNINEMLDQIEDLLRENENVIKAITQGHTYRYIMPQGLHGEFQQVAIESQKAAESIKISKKVELIGELSKQFAKIDGGVTANFERVGNDIKVMDNAFKEIAVKVKDSADKSSQTFEVMQQTKGDFELLSQKLEESSQEITQMAENITAISNIVELIKDIADQTNLLALNAAIEAARAGSAGRGFAVVADNVRELAEKTQKATNEISITIQTLQQQFTGISDNTDEVVKIGHKSQETLENFENLLSQLN--SNLKDVTFISDHNTLVVIFLVFKIHHITYKAGVYSSVTREQVDKHIKDINSANCKLGVW	IGVGIYALFSASYILGALVFIIVIA-TLFIPSAATAKNSTILD---NAEKILTDAAQGKLEGRITHIPNDDSRDAKIAWAVNNMLDQIEAFMRDTETTIEAASVGKTYRHTYPQGLHGLFHNTSEKVKKAIKSIANGYRTKMLGELSHEFTNLGGGIGEGLAIIQTDLTSSSNEAKEIVDVSQQTAEQATGSLNSVLEIGQRLNTLVELISSSHEGIVNLEGRSRDISEVVGLIKDIADQTNLLALNAAIEAARAGEHGRGFAVVADEVRKLAERTQKATTEIEINISTLQQEANDMRGNSDEISTIAQESNEVIHEFENTFSELNEQANSAHTTAIGIQNRLFTTLV--KVDHILFKSNAYSTVLNEDADKEFPD--HKHCRMGKW	494	478	methyl-accepting chemotaxis sensory transducer [Sulfurimonas autotrophica DSM 16294]
AC-213-G04_NODE_9_length_17984_cov_47.7688_ID_1_22	gi|754563622|ref|WP_041957214.1|	37.3	429	241	11	58	473	2	415	2e-66	231	gi|754563622|ref|WP_041957214.1|	590	160	245	28	57.11	1	1	QLDT--FTKIQKVVEDVYQGKLYSRIILDDNDSIESKIAWNINEMLDQIEDLLRENENVIKAITQGHTYRYIMPQGLHGEFQQVAIESQKAAESIK-ISK--KVELIGELSKQFAKI---DGGVTANFERVGNDIKVMDNAFKEIAVKVKD----SADKSSQTFE-VMQQTKGDFELLSQKLEESSQEITQMAENITAISNIVELIKDIADQTNLLALNAAIEAARAGSAGRGFAVVADNVRELAEKTQKATNEISITIQTLQQQFTGISDNTDEVVKIGHKSQETLENFENLLSQLNSNLKDVTFISDHNTLVVIFLVFKIHHITYKAGVYSSVTREQVDKHIKDINSANCKLGVWLANHDVKLYLAKMKEYKEIITHHDNLHQIGEEVFKEIEEKGV…	QCDTEIYEKVLNVVKEAAKGNLEPRIVNVDPHKPMGEVAYAINDLLDQMEALMRETKTSIESASQGKTYRNIFNEGFRGLF---AINARYLSEGVKGISEGEKGKARGMLSSAFSDLGNGNNGVLSIQQDLSNSIQEM--------LQITDVSNMTAEKSNESLKTVIELSSGIQELL-ELLNSTNEAINSLSERTSEISSVVNLIKDIADQTNLLALNAAIEAARAGEHGRGFAVVADEVRKLAERTQKATQEIAITIQTLQQETNGIHSNSDRISVIANTSGENVIHFEDALRAFNTDANDTADISFKLENKIFTILAKIDHIVHKTNAYSAVLNEKTDAKFTD--HENCRLGKWYQDPATQERFGKTKSYVLLGEPHKVVHQSVTENMQELQH-GY…	494	427	chemotaxis protein [Sulfurospirillum arsenophilum]
AC-213-G04_NODE_9_length_17984_cov_47.7688_ID_1_22	gi|740091187|ref|WP_037940496.1|	36.13	429	253	7	62	483	8	422	3e-65	228	gi|740091187|ref|WP_037940496.1|	582	155	235	21	54.78	1	1	FTKIQKVVEDVYQGKLYSRIILDDNDSIESKIAWNINEMLDQIEDLLRENENVIKAITQGHTYRYIMPQGLHGEFQQVAIESQKAAESIKISKKVELIGELSKQFAKI---DGGVTANFERVGNDIKVMDNAFKEIAVKVKDSADKSSQTFEVMQQTKGDFELLSQKLEESSQEITQMAENITAISNIVELIKDIADQTNLLALNAAIEAARAGSAGRGFAVVADNVRELAEKTQKATNEISITIQTLQQQFTGISDNTDEVVKIGHKSQETLENFENLLSQLN---SNLKDVTFISDHNTLVVIFLVFKIHHITYKAGVYSSVTREQVDKHIKDINSANCKLGVWLANHDVKLYLAKMKEYKEIITHHDNLHQIGEEVFKEIEEKGVNRDNQ-QWYFE…	YEKLLAVTAEAGKGNLEPRIINIDNTNHLGKIAQNVNDLLDQVEAIQRETKTAIESASAGKTYRNVFNEGFRGIFSANAQRISKGVSGIIKGQKGLTKGLLITEFSKLGNGNNGINDIQKDLNSSIKVMS----DISISSGKTADKSNQSLSLVSSVSNDLKELLELINNSNAAITSLGERTAEISSIVALIKDIADQTNLLALNAAIEAARAGEHGRGFAVVAEEVKKLAERTGKATSEIGITIQTLQQETTGIQTNSERINDIANASEDSINNFEHTLHEFNETANNTAKIAYTMENKTFVTL---AKIDHIVYKTSAYTAILNENYDEEFS--HHSNCRLGKWYAEGQGKERFSCKKVYPLIDEPHKIVHDKVHENMNIVQEGGGYRAQELTPLVQ…	494	429	chemotaxis protein [Sulfurospirillum arcachonense]
AC-213-G04_NODE_9_length_17984_cov_47.7688_ID_1_22	gi|544874818|ref|WP_021287859.1|	33.26	484	284	14	10	475	11	473	1e-63	226	gi|544874818|ref|WP_021287859.1|;gi|530450866|gb|EQB39098.1|	575	161	258	39	53.31	1	1	RTISIILVNIGMMIYLAYISQYHALIIFILLIGISHLLPTARQTIFKQQLDTFTK-IQKVVEDVYQGKLYSRI--ILDDNDSIESKIAWNINEMLDQIEDLLRENENVIKAITQGHTYRYIMPQGLHGEFQQVAIESQKAAESIKISKKVELIGELSKQFAKIDGGVTANFERVGNDI---KVMDNAFKEIAVKVKDSADKS-SQTFEVMQQTKGDFELLSQKLEESSQEITQMAENITAISNIVELIKDIADQTNLLALNAAIEAARAGSAGRGFAVVADNVRELAEKTQKATNEISITIQTLQQQFTGISDNTDEVVKIGHKSQETLENFENLLSQLNSNLKDVTFISDHNTLVVIFL-------VFKIHHITYKAGVYSSVTREQVDKHIKDINSA…	RTILLFVALLGVAIYALIISEYILAGVMIATLVIGAFAPWSKS---DESYDVIVEDIQRVLKNAALGNLEDRVTNIPDNNSSI-SKRAWALNDVLDQLEAFMRDTKTTIENASVGKTYRKTYSAGLHGIFRSTSSSLNVAITSIAKGYETKIRGELAQKLSTLGGGISAGLNVIQEDINTSQVDANEIVEVAHKTAEESSKSLTSVVDIGQRLSSLLELIGS----SHEGIVSLEGRSKEISEVVRLIKDIADQTNLLALNAAIEAARAGEHGRGFAVVADEVRKLAERTQKATTEIEINISTLQQDANDMRVNSDNISQIAQDSTDVIHEFKGTFTELNS-------LAEHSSALAVKIQNRLFTTLVKVDHIIFKSNAYSTVL--ESDKTRTFADHK…	494	478	methyl-accepting chemotaxis protein [Sulfurimonas sp. AST-10]<>methyl-accepting chemotaxis protein [Sulfurimonas sp. AST-10]
AC-213-G04_NODE_9_length_17984_cov_47.7688_ID_1_22	gi|753975400|ref|WP_041666398.1|	36.28	419	249	10	62	473	2	409	2e-63	223	gi|753975400|ref|WP_041666398.1|	569	152	232	18	55.37	1	1	FTKIQKVVEDVYQGKLYSRII-LDDNDSIESKIAWNINEMLDQIEDLLRENENVIKAITQGHTYRYIMPQGLHGEFQQVAIESQKAAESIKISKKVELIGELSKQFAKI---DGGVTANFERVGNDIKVMDNAFKEIAVKVKDSADKSSQTFEVMQQTKGDFELLSQKLEESSQEITQMAENITAISNIVELIKDIADQTNLLALNAAIEAARAGSAGRGFAVVADNVRELAEKTQKATNEISITIQTLQQQFTGISDNTDEVVKIGHKSQETLENFENLLSQLNSNLK---DVTFISDHNTLVVIFLVFKIHHITYKAGVYSSVTREQVDKHIKDINSANCKLGVWLANHDVKLYLAKMKEYKEIITHHDNLHQIGEEVFKEIEEKGVNRDNQQWYFE…	YEKTLNVIKEAAQGNLEPRIVNLDPNDPM-GQIALGINDLLDQMEALMRESKTSIESASQGKTYRNIFNEGFRGLFASNAQYISRGVQGVIDGQKGKAKGVLSSAFADLGNGNNGVLSIQEDLNSSIQEMSH-ITDIANTTAHKSDESLHTLGEL--SEGIKELL-ELLNSTNEAITSLSLRTSEISSVVNLIKDIADQTNLLALNAAIEAARAGEHGRGFAVVADEVRKLAERTQKATQEIAMTIQTLQQETNGIHANSERISVIANTSGENVMHFEEILKAFNEDANATADTSFKLENKIFTIL---AKMDHIVYKTKAYSAILNEQKEAHFA--NHHECRLGQWYEAPLTKERFSLTPSYSRLEEAHKNVHQYVHTNMDAL-QSGYTLDSLSHFIE…	494	420	chemotaxis protein [Sulfurospirillum deleyianum]
AC-213-G04_NODE_9_length_17984_cov_47.7688_ID_1_23	gi|505139669|ref|WP_015326771.1|	30.48	643	399	18	22	638	30	650	7e-56	216	gi|505139669|ref|WP_015326771.1|;gi|433670231|gb|AGB41046.1|	549	196	340	48	52.88	1	1	ISKVGHILDENENETLKSLQDKFKDWNDRLSDNRYRVAIIGTEKAGKSTFANALLRKNFLPEDEGRCTFTTTTIEASDTEDIAEIQFFSKEEFINKFYSLCDEIGF-NCD---YNSVTLSQL----DEFRNT---VSVAIATSNALDDIRDIIDKKDKIEKYLTGQKEIFKKEQL--EHIKSFITDEIKARAVKHIFIKSTQFKEQKDIIIYDVPGFDSPTKLHLEQAKWYMRNADIVIMLVSIADRISFVKAQADFLNDTKDKYGQKLADKLIVVASKFDKHIVDDKESSETKINKSYNILINELKKYNLYKERNIFKASALGFLEKHGIVDTKYAYPNLKKHNLDDGIEVVEKRLQEFLDGEALELLNEKFEIDKSEVNTFLLKFKAKYNPNKDEKK…	ISNKEAIINQETLDEIRGYYEKNKFYLEKLEKDIFELAIVGLEKAGKSTFSNALISNDVLPSKSTRCTFTSTQLEYGDDEAIVE--FYDREEFNQLFREMLHNIKYENADQINFDTLELKEVELYFDNLRETDPNLYKAVA-SKTEEDIKEIIKGKDQIARYLDKRPRTFKNKELNSEELRGFITDKTKSRAVKKVKIKSSKLNSMKNIIIYDVPGFDSPTQVHEEQTLEKLKNADGIILITDVGGTPNLRGTQLNLLNRESDYDGIKLNEKLFIFGNKID-NVNDEKEAKEN----IAALRSDAVDKHKILKEDRFFVGSAYAYLEKQGILSSIGAEKDLVRLGLSDNIEKLKESLEDY-------YRTERFEILKKRVNRNIEEIKQIFNIVIKNNK…	753	855	dynamin family protein [Halobacteroides halobius]<>dynamin family protein [Halobacteroides halobius DSM 5150]
AC-213-G04_NODE_9_length_17984_cov_47.7688_ID_1_23	gi|654945196|ref|WP_028395361.1|	27.64	644	430	14	17	639	20	648	1e-54	212	gi|654945196|ref|WP_028395361.1|	540	178	324	36	50.31	1	1	NTLNDISKV---GHILDENENETLKSLQDKFKDWNDRLSDNRYRVAIIGTEKAGKSTFANALLRKNFLPEDEGRCTFTTTTIEASDTEDIAEIQFFSKEEFINKFYSLCDEIGFNCD----YNSVTLSQLDEFRNTVSVAIATSNALDDIRDIIDKKDKIE------KYLTGQKEIFKKEQL--EHIKSFITDEIKARAVKHIFIKSTQFKEQKDIIIYDVPGFDSPTKLHLEQAKWYMRNADIVIMLVSIADRISFVKAQADFLNDTKDKYGQKLADKLIVVASKFDKHIVDDKESSETKINK-SYNILINELKKYNLYKERNIFKASALGFLEKHGIVDTKYAYPNLKKHNLDDGIEVVEKRLQEFLDGEALELLNEKFEIDKSEVNTFLLKFKAKY…	GTIDDILKLDDESHIMSAEERTLIKECYEKNSVSIQKLEKDLFEVAVVGLEKAGKSTFANALISNKILPDAPVRCTYTATQLEFGD-EDKAVVEFYSFNEFNEKFINLLKSVEYDTSGLKSFDSLALADFEHYFNELSVTNPTLHKMHAARTEEDIKEIIKEKEEIKQYLGLQPREFHDYEVYGDELKSFITNPSKSRAAKRIIIRSRELKDMKNIVIYDVPGFDSPTQIHEKQTIERLKHADSIVLVTNAGQTPNLLGTQLNVLLKENDDDGIRLCDKFFIFGNKID--LANDGFAAESNIKALSY----DSIEKYKLVDRKRLFIGSSLAYLQEIELESGRFAVEKLESFGLTNNIPEFKQALQEYYSKERFEVLKKRID---NNIETMKSIFHGIY…	753	868	hypothetical protein [Bacillus sp. FJAT-14578]
AC-213-G04_NODE_9_length_17984_cov_47.7688_ID_1_23	gi|736694846|ref|WP_034700502.1|	27.33	794	462	27	28	741	35	793	8e-51	200	gi|736694846|ref|WP_034700502.1|;gi|588049571|gb|EXD31187.1|	508	217	382	115	48.11	1	1	ILDENENETLKSLQDKFKDWNDRLSDNRYRVAIIGTEKAGKSTFANALLRKNFLPEDEGRCTFTTTTIEASDTEDIAEIQFFSKEEFINKFYSLCDEIGFNCDYNSVTLSQLD--EFRNTVSVAIATSNAL---------DDIRDIIDKKDKIEKYLTGQKEIFKKEQL--EHIKSFI----TDEIKARAVKHIFIKSTQFKEQKDIIIYDVPGFDSPTKLHLEQAKWYMRNADIVIMLVSIADRISFVKAQADFLNDTKDKYGQKLADKLIVVASKFDKHIVDDKESSETKINKSYNILINELKKYNLYKERNIFKASALGFL--EKHGIVDTKYAYPNLKKHNLDDGIEVVEKRLQEFLDGEALELLNEKFEIDKSEVNTFLLKFK----AKYNPNK…	LLNSQQLEKLKNYSEKNKKLKHKLESNEFEIAIVGLEKAGKSTFANALIDNYVLPSAPERCTFTTTRLVSGS--DKATVEFYTEAEFNQIFQDMLLELEYPAAA-SVSFKDLDINEFESYFANLEEKNNQLHKNHVGKTDQEILDILKSKSKLT--LNGGKIEFHGDELNEDKFQTFIKGEKNDTSKPRSVKKIEIESSKLKQIETAIIYDVPGFDSPTKLHIRQTEERLKNADAIILVTNAGTNPSIQGTSLSVIKNNTDSDGIALKDKLFVFGNQIDR--VNNPD----QLNGNYEILKNDVLKYKIGTEKRVFSGSAYKYLVSEKAIIQDKNYEC----KYDIDSGIDAIRSELEHYYQTERFQILKQKVNTNIKCIKTTFEEIHQNNYSNYNLDT…	753	804	hypothetical protein [Acinetobacter baumannii]<>50S ribosome-binding GTPase family protein [Acinetobacter baumannii 479375]
AC-213-G04_NODE_9_length_17984_cov_47.7688_ID_1_23	gi|495626407|ref|WP_008350986.1|	26.13	708	466	19	23	703	31	708	1e-49	196	gi|495626407|ref|WP_008350986.1|;gi|394446192|gb|EJF07033.1|	497	185	349	57	49.29	1	1	SKVGHIL-DENENETLKSLQDKFKDWNDRLSDNRYRVAIIGTEKAGKSTFANALLRKNFLPEDEGRCTFTTTTIEASDTEDIAEIQFFSKEEFINKFYSLCDEIGFNC--DYNSVTLSQLDEF--------RNTVSVAIATSNALDDIRDIIDKKDKIEKYLTGQKEIFKKEQL--EHIKSFI--------TDEIKARAVKHIFIKSTQFKEQKDIIIYDVPGFDSPTKLHLEQAKWYMRNADIVIMLVSIADRISFVKAQADFLNDTKDKYGQKLADKLIVVASKFDKHIVDDKESSETKINKSYNILINELKKYNLYKERNIFKASALGFLEKHGIVDTKYAYPNLKKHNLDDGIEVVEKRLQEFLDGEALELLNEKFEIDKSEVNTFLLKFKAKYN…	SRVKKVLFSDEEIKKLSQISDTADKYLQKLEKDEFEIAIVGLEKAGKSTFANALIENNVLPSAPERCTFTSTRLVFG--EDIAKVVLYTEEEFEEIFQNILKELEFEGKESFKTLSLQKFNNFFENLKETNRNLYNLHSGKSD--EEVREILKYRNSL--LLTGETLSFSGDELYTHKFQKYIRGEKRKREVDPSKPRSAKSITIESSKLSQLQKSIIYDVPGFDSTTKIHERQTIERLKSADAIILVTNAGDRPNITAPQLDTIRKESDSDGIRLSDKLFVFGNK-----IDTANSLEVVENNREHLIYDVVSKYKIGTENRVFTGSALQYLVNLKVVDNSHFQNRLL---IPDGIDDIRDELVKYYENDRFRILKNKISFIRDEFNRIIENGNQKKS…	753	758	dynamin family protein [Thiovulum sp. ES]<>dynamin family protein [Thiovulum sp. ES]
AC-213-G04_NODE_9_length_17984_cov_47.7688_ID_1_23	gi|652483420|ref|WP_026878048.1|	26.13	796	454	25	27	731	36	788	3e-47	189	gi|652483420|ref|WP_026878048.1|	480	208	378	134	47.49	1	1	HILDENENETLKSLQDKFKDWNDRLSDNRYRVAIIGTEKAGKSTFANALLRKNFLPEDEGRCTFTTTTIEASDTEDIAEIQFFSKEEFINKFYSLCDEIGFNCDYNSVTLSQ---LDEFRNTVSVAIATSNAL---------DDIRDIIDKKDKIEKYLTGQKEIFKKEQL------EHIKSF--ITDEIKARAVKHIFIKSTQFKEQKDIIIYDVPGFDSPTKLHLEQAKWYMRNADIVIMLVSIADRISFVKAQADFLNDTKDKYGQKLADKLIVVASKFDKHIVDDKESSETKINKSYNILINELKKYNLYKERNIFKASALGFLEKHGIV-DTKYAYPNLKKHNLDDGIEVVEKRLQEFLDGEALELLNEKFEIDKSEVNTF---LLK---FKAK…	NLLNQDQLKELQHIEKNNEKFKYKLESNEFEIAIVGLEKAGKSTFANALIKNNILPSAPERCTFTSTRLVSG--TDRASVKFYTEQEFNNIFVTLVDEIGYQPHGGSPISFRDINLEDFENYFSKLEDSDPALYKSHIGKTDEEIKDIIKCRDKL--ILTGEVKEFSGDQLKENDFQEYIKGQDKGRDTSKPRSVSHIEIESSELKQLENAIIYDVPGFDSPTKIHLRQTEERLKAADAIILVTNVGVNPSLQGTTLSIITKNTDEDGIALKDKLFVFGNQL------DRVNNEEDLISNPKILIQDVQKYNIGEEHRVFVGSAYKYLANENIIGDVKLNY---DIHNT--GIDDIRIALIQYYETERFEILKRKIDTNNKLMESIFDGILKDSDFDEN…	753	809	hypothetical protein [Ignatzschineria larvae]
AC-213-G04_NODE_9_length_17984_cov_47.7688_ID_1_23	gi|769212623|ref|WP_044976021.1|	30.77	351	215	8	49	382	51	390	2e-33	148	gi|769212623|ref|WP_044976021.1|	374	108	183	28	52.14	1	1	DRLSDNRYRVAIIGTEKAGKSTFANALLRKNFLPEDEGRCTFTTTTIEASDTEDIAEIQFFSKEEFINKFYSLCDEIGFNCD---YNSVTLSQLDEFRNTVSVAIATSNALDDIRDIIDKKDKIEKYLTGQKEIFKKEQLE--HIKSFITDEIKAR---------AVKHIFIKSTQFKEQKDIIIYDVPGFDSPTKLHLEQAKWYMRNADIVIMLVSIADRISFVKAQADFLNDTKDKYGQKLADKLIVVASKFDKHIVDDKESSETKINKSYNILINELKKYNLYKERN---IFKASALGFLEKHGIVDTKYAYPNLKKHNLDDGIEVVEKRLQEFLDGEALELLNEKFE	ERVRSNSFEIAIVGLEKAGKSTFANALIGLDILPAKEERCTYTSSCVKYAD-QTYAEVEYYTSEEFGERFASNLKALGAEFDSYEYGRVTLDELQSKIDENNLDANRRNILEDVSDMIRSEFAIMPLLGKSDQHFNETAMKETEFKNLIQNPDRTEGEYVPKPSFAVKKITVYSDKLEDMRNCIIYDVPGFDSPTAIHMEQTKERMDKADAII-LIANASKPSLTGPQLTIFSSAVDSDNIPFNEKVFVFANRAD-------ESKDLEYN--MGTLKNDLDKYHILRKNDSNRLIPGSAYAALCIAGGREDDQAVANLKANGISDGIEEIKKKLKEYNDVVRIHVIEKRVE	753	860	hypothetical protein [Ruminococcus sp. HUN007]
AC-213-G04_NODE_9_length_17984_cov_47.7688_ID_1_23	gi|749591181|ref|WP_040217018.1|	31.41	538	283	26	35	530	38	531	2e-33	147	gi|749591181|ref|WP_040217018.1|	372	169	267	86	49.63	1	1	ETLKSLQDKF---KDWNDRLSDNRYRVAIIGTEKAGKSTFANALLRKNFLPEDEGRCTFTTTTIEASDTEDIAEIQFFSKEEFINKFYSLCDEIGF-----NCDYNSVTLSQLDEFRNTVSVA----IATSNALDDIRDIIDKKDKIEKYLTGQKEIFKKEQLEH----IKSFITDEI--------KARAVKHIFIKSTQFKEQKDIIIYDVPGFDSPTKLHLEQAKWYMRNADIVIMLVSIADRISFVKAQADFLNDTKDKYGQKLADKLIVVASKFDKHIVDDKESSETKINKSYN--ILINELKKYNLYKERNIFKASALGFLEKHGIVDTKYAYPNLKKHNLDDGIEVVEKRLQEFLDGEALELLNEKFEIDKSEVNTFLLKF----KAKYNPNK…	ENFKALNDAFSINQEYKNRLEKDDLEIAIIGVEKAGKSTFANALIKSTFLPSATERCTFTSTTIEYGEHEE-AIIELYSEEEFNIIFNKLLKSINYPINKIPSDFRNLS---LEEFEAECELLERDNINYIPVHEDIVAIL--KDKNRFSLTGETVRLKKSTNPDFDKIVNQYITGEVLADGKSTAKPRSAKSIKIKTSNLAELKNAIIYDVPGFDSPVSEHKNQAKSYLEKADVVI-FVTDASKPSFTNSVYEILS-YKGKNGIELKDKLFIFGNRKDK--ANTLEQAE------YNDKELLNEITKFQLNPE-NLVTGSALRALKEYGLHNEE-----ISGLDVSGNIDLFREKIIDFNQTKRLDFFTKRIEENHLFIKGILSGIIDANKGILDTSN…	753	812	hypothetical protein [Haemophilus parahaemolyticus]
AC-213-G04_NODE_9_length_17984_cov_47.7688_ID_1_23	gi|543993304|gb|ERJ96196.1|	24.53	693	472	21	20	683	21	691	4e-33	147	gi|543993304|gb|ERJ96196.1|	370	170	323	51	46.61	1	1	NDISKVGHILDENENETLK-SLQDKFKD-------WNDRLSDNRYRVAIIGTEKAGKSTFANALLRKNFLPEDEGRCTFTTTTIEASDTEDIAEIQFFSKEEFINKFYSLCDEIGFNCDYNSVTLSQ--LD-EFRNTVSVAIATSNALDDIRDIIDKKDKIEKYLTGQKEIFKKEQLE-HIKSFITDEIKARAVKHIFIKSTQFKEQKDIIIYDVPGFDSPTKLHLEQAKWYMRNADIVIMLVSIADRISFVKAQADFLNDT-KDKYGQKLADKLIVVASKFDKHIVDDKESSETKINKSYNILINELKKYNLYK----ERNIFKASALGFLEKHGIVDTKYAYPNLKKHNL-DDGIEVVEKRLQEFLDGEALELLNEKFEIDKSEVNTFLLKFKAKYN…	SEISCVQKLLDTKYSEVIEISYQQKLREILKKMTFFQEKLKNNTFEISIVGLEKSGKSTFANAFMGNDVLPTKDARCTYTATSIRFG-TENDAQVDFYSDAQFNEEFHRKLNLLGIENPQHWSEWSKELLDKETEQLPPLRSEQKNIYNDILEIITNRSSIQNLIGSESLHFVNHELETEVKEYIENPAKALAVKEIVIRSDKLSAMRNAIIYDVPGFDSPTQLHKDQTRAWMKKSDAVILIVN-ADRPSFNDSLVQFFESVDKDDDGIFIGEKLFVFANRAD---------IATTLQDNLQRIREELQNYRIMPTALIAQRLTAGSARARIELDNGNTQSAILQSLKEKGLAGDGIDTIRSLLEDYNNTVRLQVMQQRIANLKENVLALFSELRQENQ…	753	853	hypothetical protein RUMCAL_01451 [Ruminococcus callidus ATCC 27760]
AC-213-G04_NODE_9_length_17984_cov_47.7688_ID_1_23	gi|750366080|ref|WP_040647996.1|	24.53	693	472	21	20	683	12	682	5e-33	147	gi|750366080|ref|WP_040647996.1|	370	170	323	51	46.61	1	1	NDISKVGHILDENENETLK-SLQDKFKD-------WNDRLSDNRYRVAIIGTEKAGKSTFANALLRKNFLPEDEGRCTFTTTTIEASDTEDIAEIQFFSKEEFINKFYSLCDEIGFNCDYNSVTLSQ--LD-EFRNTVSVAIATSNALDDIRDIIDKKDKIEKYLTGQKEIFKKEQLE-HIKSFITDEIKARAVKHIFIKSTQFKEQKDIIIYDVPGFDSPTKLHLEQAKWYMRNADIVIMLVSIADRISFVKAQADFLNDT-KDKYGQKLADKLIVVASKFDKHIVDDKESSETKINKSYNILINELKKYNLYK----ERNIFKASALGFLEKHGIVDTKYAYPNLKKHNL-DDGIEVVEKRLQEFLDGEALELLNEKFEIDKSEVNTFLLKFKAKYN…	SEISCVQKLLDTKYSEVIEISYQQKLREILKKMTFFQEKLKNNTFEISIVGLEKSGKSTFANAFMGNDVLPTKDARCTYTATSIRFG-TENDAQVDFYSDAQFNEEFHRKLNLLGIENPQHWSEWSKELLDKETEQLPPLRSEQKNIYNDILEIITNRSSIQNLIGSESLHFVNHELETEVKEYIENPAKALAVKEIVIRSDKLSAMRNAIIYDVPGFDSPTQLHKDQTRAWMKKSDAVILIVN-ADRPSFNDSLVQFFESVDKDDDGIFIGEKLFVFANRAD---------IATTLQDNLQRIREELQNYRIMPTALIAQRLTAGSARARIELDNGNTQSAILQSLKEKGLAGDGIDTIRSLLEDYNNTVRLQVMQQRIANLKENVLALFSELRQENQ…	753	844	hypothetical protein [Ruminococcus callidus]
AC-213-G04_NODE_9_length_17984_cov_47.7688_ID_1_23	gi|492375320|ref|WP_005824784.1|	26.09	644	400	20	21	634	36	633	3e-31	140	gi|492375320|ref|WP_005824784.1|;gi|240295865|gb|EER46541.1|	354	168	302	76	46.89	1	1	DISKVGHILDENENETLKSLQDKFKDWNDRLSDNRYRVAIIGTEKAGKSTFANALLRKNFLPEDEGRCTFTTTTIEASDTEDIAEIQFFSKEEFINKFYSLCDEIGF-NCDYNSVTLSQLDEFRNTVSVA---------IATSNALDDIRDIIDKKDKIEKYLTGQKEIFKKEQL-EHIKSFIT----DEIKARAVKHIFIKSTQFKEQKDIIIYDVPGFDSPTKLHLEQAKWYMRNADIVIMLVSIADRISFVKAQADFLNDTKDKYGQKLADKLIVVASKFDKHIVDDKESSETKINKSYNILINELKKYNLYKERNIFKASALGFLEKHGIVDTKYAYPNLKKHNLD--DGIEVVEKRLQEFLDGEALELLNEKFEIDKSEVNTFLLKFKAKYNPN…	DITKIQKI--ANLNETLL----------NKLTKDELEIAIIGLEKAGKSTFANALIESNIFPSAAERCTYTITRLTYG--EDRAIVTFYTEEEFNERFIDLLNTIKYPNIDKNTLKTLKIEDFTHYFNSLEENQPELYNTHKGKAEIEIKDILLNKDK-LLLDKPQKVFLGDEILSQEFKSYITGNNDDRSKPYSVKSIDIQSSKLSQLKNAVIYDVPGFDSTTQLHTEQTTERLKSADVIILITNVGQNPNIQGTVLNILKEQVDEDGLKLKEKLFIFGNK------KDTANTLEQANNNHQILLKDVINLGIGTESTVCTGSALKYLSLKNIAEDKY------KNNFDIEDNIHAFRELIIKYHQTDRFNLVKMKLKNVKQD---FIKEIQVQLHNH…	753	817	hypothetical protein [Actinobacillus minor]<>hypothetical protein AM305_11675 [Actinobacillus minor NM305]
AC-213-G04_NODE_9_length_17984_cov_47.7688_ID_1_24	gi|746430076|ref|WP_039470449.1|	34.84	244	136	6	1	227	1	238	1e-39	153	gi|746430076|ref|WP_039470449.1|;gi|679619215|gb|KFX02031.1|	386	85	133	23	54.51	1	1	MIKYRYDDGLEFLKYCSDEELDFLVELFK------NSPLTEELTKQKEYRKYYPKHSKYWYLIAAELQHFGGNTIANIVR-QKGVLYKDIVCNICERENINYDKNADVAQIEKVFIFEYLKKSLNQMSQQELYDFKK--QFDLLNIENIYFLKKISEKLLTDKI----FFQNISINILDNMGKSFFKQGLKTALPLIIQQLLKKSVATHIGVVLS----LKDISDPAFRITLPAVIYISYLRKK	MAVYRLDPDLALLSQCSNEDLQLLVELLTIDSKDGEKRWSETLTSTSEYQRFYPDHSKYWTSIGAELQTFGANTLVSLVRGGQGVLYREILCDVCDKLDVNYNKNSTTESIELNLLMKVLEKSLDNMTPDELAMLSKNMQLDLTSPTPQLILIAIQAAIRTSSVAALELATTLAASVITALG------GIATWGTVFVASRALSVLAGPVGLALSSAWMLSDIAGPAYRVTIPACIVIAWLRQK	403	243	oxidoreductase [Pectobacterium carotovorum]<>oxidoreductase [Pectobacterium carotovorum subsp. carotovorum]
AC-213-G04_NODE_9_length_17984_cov_47.7688_ID_1_24	gi|723599393|ref|WP_033576559.1|	36.25	240	135	6	2	226	1	237	7e-38	148	gi|723599393|ref|WP_033576559.1|	373	87	139	18	57.92	1	1	IKYRYDDGLEFLKYCSDEELDFLVELFK-----NSPLTEELTKQKEYRKYYPKHSKYWYLIAAELQHFGGNTIANIVR-QKGVLYKDIVCNICERENINYDKNADVAQIEKVFIFEYLKKSLNQMSQQELYDFKKQFDLLNIENIYFLKKISEKLLTDKIF----FQN--ISINILDNMGKSFFKQGLKTALPLIIQQ---LLKKSVATHIGVVLSLKDISDPAFRITLPAVIYISYLRK	MAYRYDSDLEFLKECKSEDLSDLVYCLTHDKDGDTRWTEELTTTNAYKKYYPEHNKYWDDIAAEIQCFGSNSFATIFRGGKGVLYKEILCDVCDKMKVNYNKESNTETIEENLLLKILKDALEKMSTEEIKNLGNE---LGIKNTSGLTANALSAAFQAIFKAGGFKSYQLTLIIVNAVMKALIGRGLTFAANATLTRTMAVLTGPIGWAITAIWTLTDIAGAAYRVTIPAVIQVAYLRK	403	250	hypothetical protein [Dickeya chrysanthemi]
AC-213-G04_NODE_9_length_17984_cov_47.7688_ID_1_24	gi|696362872|ref|WP_032938014.1|	31.43	245	145	6	1	228	1	239	8e-38	147	gi|696362872|ref|WP_032938014.1|;gi|660083106|gb|KEL78410.1|	372	77	132	23	53.88	1	1	MIKYRYDDGLEFLKYCSDEELDFLVELFKNSP------LTEELTKQKEYRKYYPKHSKYWYLIAAELQHFGGNTIANIVR-QKGVLYKDIVCNICERENINYDKNADVAQIEKVFIFEYLKKSLNQMSQQELYDFKK--QFDLLNIENIYFLKKISEKLLTDKI----FFQNISINILDNMGKSFFKQGLKTALPLIIQQLLKKSVATHIGVVLS----LKDISDPAFRITLPAVIYISYLRKKY	MAVYRNDADLHLLGQCSNEELQLLISILTTDPRDGDTRWTESLTSSPEYRLLAPDHRRYWQLIAAELQRYGANTLMSMARFGQGVVYREILEDVCKKLDVNYNTKSATETIELALLMKVLEKSLSQMTQEELSAFSRTMQLDLTNPTPQLIIMAVQAAIRTSSLAALELATVMSAGIITSLG------GIATWGTVVVASRAMSVIAGPVAIALSSAWMISDITGPAYRVTIPACMIVAWLRQQH	403	242	oxidoreductase [Escherichia coli]<>ubiquinol-cytochrome C chaperone family protein [Escherichia coli 5-172-05_S1_C1]
AC-213-G04_NODE_9_length_17984_cov_47.7688_ID_1_24	gi|648450879|ref|WP_026142630.1|	37.86	243	124	7	4	227	3	237	1e-37	147	gi|648450879|ref|WP_026142630.1|	371	92	132	27	54.32	1	1	YRYDDGLEFLKYCSDEELDFLVELF-----KNSPLTEELTKQKEYRKYYPKHSKYWYLIAAELQHFGGNTIANIVR-QKGVLYKDIVCNICERENINYDKNADVAQIEKVFIFEYLKKSLNQMSQQELYDFKKQFDLLNIENIYFLKKISEKLLTDKIF------FQNISINILDNMGKSFFKQGLKTALPLIIQQLLKKSVATHIGVV-------LSLKDISDPAFRITLPAVIYISYLRKK	YRYDTDLEFLKYCSNEDLDLLVTYLIKDKDGNPRLTEELTYTDEYKLYSPNHKMYWQLIAAELQCFGANTFATLFRGGKGVLYKELLMDVCNKLKVNYNKNSSTEIIEMNLIMKILTDSIENMDSQQIKDIIKE---LKLKTTNYSK---EALLAALQFAIKIGGFQSYEIAVI--VANAVAKQLLKRGLSFTANATLTRAISIFAGPIGWIITGAWTLIDIGGPAYRVTIPSVVQVAYMRLK	403	241	oxidoreductase [Clostridium tyrobutyricum]
AC-213-G04_NODE_9_length_17984_cov_47.7688_ID_1_24	gi|587649761|emb|CDL91640.1|	37.86	243	124	7	4	227	2	236	1e-37	147	gi|587649761|emb|CDL91640.1|	370	92	132	27	54.32	1	1	YRYDDGLEFLKYCSDEELDFLVELF-----KNSPLTEELTKQKEYRKYYPKHSKYWYLIAAELQHFGGNTIANIVR-QKGVLYKDIVCNICERENINYDKNADVAQIEKVFIFEYLKKSLNQMSQQELYDFKKQFDLLNIENIYFLKKISEKLLTDKIF------FQNISINILDNMGKSFFKQGLKTALPLIIQQLLKKSVATHIGVV-------LSLKDISDPAFRITLPAVIYISYLRKK	YRYDTDLEFLKYCSNEDLDLLVTYLIKDKDGNPRLTEELTYTDEYKLYSPNHKMYWQLIAAELQCFGANTFATLFRGGKGVLYKELLMDVCNKLKVNYNKNSSTEIIEMNLIMKILTDSIENMDSQQIKDIIKE---LKLKTTNYSK---EALLAALQFAIKIGGFQSYEIAVI--VANAVAKQLLKRGLSFTANATLTRAISIFAGPIGWIITGAWTLIDIGGPAYRVTIPSVVQVAYMRLK	403	240	conserved hypothetical protein [Clostridium tyrobutyricum DIVETGP]
AC-213-G04_NODE_9_length_17984_cov_47.7688_ID_1_24	gi|544754398|ref|WP_021181297.1|	31.97	244	143	6	1	227	1	238	1e-37	147	gi|544754398|ref|WP_021181297.1|;gi|544009103|gb|ERK07891.1|	370	78	132	23	54.1	1	1	MIKYRYDDGLEFLKYCSDEELDFLVELFKNSP------LTEELTKQKEYRKYYPKHSKYWYLIAAELQHFGGNTIANIVR-QKGVLYKDIVCNICERENINYDKNADVAQIEKVFIFEYLKKSLNQMSQQELYDFKK--QFDLLNIENIYFLKKISEKLLTDKI----FFQNISINILDNMGKSFFKQGLKTALPLIIQQLLKKSVATHIGVVLS----LKDISDPAFRITLPAVIYISYLRKK	MAVYRNDPDLNLLGQCSNEELQLLVSILTTDPRDGDTRWTESLTSTPEYRLLAPEHRRYWQLIAAELQRYGANTLVSLMRLGQGVTYREILGDVCDKLDVNYNLKSTTETIELCLLMKVLEKSLDQMTPEELATFSRNMQLDLTNPTPQLILMAVQAAIRTSSLAALELATVLSASVITSLG------GIATWGTVVVASRALSVIAGPVAIALSSAWMISDIAGPAYRVTIPACIIVAWLRQQ	403	242	hypothetical protein [Serratia fonticola]<>hypothetical protein L580_1955 [Serratia fonticola AU-P3(3)]
AC-213-G04_NODE_9_length_17984_cov_47.7688_ID_1_24	gi|749568707|ref|WP_040198486.1|	32.24	245	143	6	1	228	1	239	2e-37	147	gi|749568707|ref|WP_040198486.1|	370	79	132	23	53.88	1	1	MIKYRYDDGLEFLKYCSDEELDFLVELFKNSP------LTEELTKQKEYRKYYPKHSKYWYLIAAELQHFGGNTIANIVR-QKGVLYKDIVCNICERENINYDKNADVAQIEKVFIFEYLKKSLNQMSQQELYDFKK--QFDLLNIENIYFLKKISEKLLTDKI----FFQNISINILDNMGKSFFKQGLKTALPLIIQQLLKKSVATHIGVVLS----LKDISDPAFRITLPAVIYISYLRKKY	MAVYRNDPDLNLLGQCSNEELQLLISILTTDPRDGDTRWTESLTGTPEFRLLAPDHRRYWQLIAAELQRYGANTLASLVRLGQGVTYREILVDVCDKLDVNYNQKSTTETIELALLMKVLEKSLDQMSPEELAAFSHNMHLDLTNPTPQLILIAVQAAIRTSSLAALELATMLSASVITSLG------GIATWGTVVVASRALSVLAGPLAIALSSAWMISDITGPAYRVTIPACIIVSWLRQQH	403	242	oxidoreductase [Klebsiella pneumoniae]
AC-213-G04_NODE_9_length_17984_cov_47.7688_ID_1_24	gi|740638506|ref|WP_038423996.1|	32.24	245	143	6	1	228	1	239	2e-37	147	gi|740638506|ref|WP_038423996.1|;gi|662708120|gb|AIE68429.1|	370	79	132	23	53.88	1	1	MIKYRYDDGLEFLKYCSDEELDFLVELFKNSP------LTEELTKQKEYRKYYPKHSKYWYLIAAELQHFGGNTIANIVR-QKGVLYKDIVCNICERENINYDKNADVAQIEKVFIFEYLKKSLNQMSQQELYDFKK--QFDLLNIENIYFLKKISEKLLTDKI----FFQNISINILDNMGKSFFKQGLKTALPLIIQQLLKKSVATHIGVVLS----LKDISDPAFRITLPAVIYISYLRKKY	MAVYRNDPDLNLLGQCSNEELQLLVSILTTDPRDGDTRWTESLTSTPEYRLLAPDHRRYWQLIAAEFQRYGANTLASLVRLGQGVTYREILVDVCDKLDVNYNQKSTTETIELALLMKVLEKSLDQMTPEELAVFSRNMHLDLTNPTPQLILIAVQAAIRTSSLAALELATMLSASVITSLG------GIATWGTVVVASRALSVLAGPLAIALSSAWMISDIAGPAYRVTIPACIIVSWLRQQH	403	242	oxidoreductase [Klebsiella oxytoca]<>oxidoreductase [Klebsiella oxytoca]
AC-213-G04_NODE_9_length_17984_cov_47.7688_ID_1_24	gi|745784149|ref|WP_039077573.1|	31.43	245	145	6	1	228	1	239	2e-37	147	gi|745784149|ref|WP_039077573.1|	370	77	132	23	53.88	1	1	MIKYRYDDGLEFLKYCSDEELDFLVELFKNSP------LTEELTKQKEYRKYYPKHSKYWYLIAAELQHFGGNTIANIVR-QKGVLYKDIVCNICERENINYDKNADVAQIEKVFIFEYLKKSLNQMSQQELYDFKK--QFDLLNIENIYFLKKISEKLLTDKI----FFQNISINILDNMGKSFFKQGLKTALPLIIQQLLKKSVATHIGVVLS----LKDISDPAFRITLPAVIYISYLRKKY	MAVYRNDADLHLLGQCSNEELQLLISILTTDPRDGDTRWTESLTSSPEYRLLAPDHRRYWQLIAAELQRYGANTLMSMARFGQGVVYREILEDVCKKLDVNYNTKSATETIELALLMKVLEKSLSQMTQEELSAFSRTMQLDLTNPTPQLIIMAVQAAIRTSSLAALELATVMSAGIITSLG------GIATWGTVVVASRALSVIAGPVAIALSSAWMISDITGPAYRVTIPACMIVAWLRQQH	403	242	oxidoreductase [Enterobacter sp. Bisph2]
AC-213-G04_NODE_9_length_17984_cov_47.7688_ID_1_24	gi|771105079|gb|KJM74537.1|	32.24	245	143	6	1	228	1	239	2e-37	147	gi|771105079|gb|KJM74537.1|	370	79	132	23	53.88	1	1	MIKYRYDDGLEFLKYCSDEELDFLVELFKNSP------LTEELTKQKEYRKYYPKHSKYWYLIAAELQHFGGNTIANIVR-QKGVLYKDIVCNICERENINYDKNADVAQIEKVFIFEYLKKSLNQMSQQELYDFKK--QFDLLNIENIYFLKKISEKLLTDKI----FFQNISINILDNMGKSFFKQGLKTALPLIIQQLLKKSVATHIGVVLS----LKDISDPAFRITLPAVIYISYLRKKY	MAVYRNDPDLNLLGQCSNEELQLLISILTTDPRDGDTRWTESLTGTPEFRLLAPDHRRYWQLIAAELQRYGANTLASLVRLGQGVTYREILVDVCDKLDVNYNQKSATETIELALLMKVLEKSLDQMSPEELAAFSHNMHLDLTNPTPQLILIAVQAAIRTSSLAALELATMLSASVITSLG------GIATWGTVVVASRALSVLAGPLAIALSSAWMISDITGPAYRVTIPACIIVSWLRQQH	403	242	oxidoreductase [Enterobacter cloacae]
AC-213-G04_NODE_31_length_5997_cov_47.7887_ID_61_1	gi|640077473|ref|WP_024791016.1|	42.57	350	193	7	1	343	59	407	1e-79	261	gi|640077473|ref|WP_024791016.1|	666	149	227	8	64.86	1	1	EYPIIPLIQARGIAQEVKNKVLNGIDPVQDRKEKMIKQE-LSNKKLFKNIVEEFLELKKSEWSEKYYKKQ-LRRLEIYILPFLKNRPIDLIKKGEIVNIIKNVKNI-VTPTTKISNKAEVTKRIYIILKQIYQFALHNDYVDIDLTAKIDINNLIPKQEVKHFDAIMNLDELRKLYKDILNYPS-ISKYALQFLALTALRPGNVQNLKWEWIDWDKKIINFPSEAMKA-RKPYRLPITNNLIFILEEMKKFSFFNEYVFPSPINFARKMSENTLNQAIKNLGYN--HRAHGWRASFSTFAYEYQKEHGFNSEVIETQLAHAVGNKVTRAYMRSDFLEEKRKLLKWWEEFL	EYPYMSLAEARKKAIELKSLVQKGIDLQKWKKQKELEKERLQNRKRVSDLVEEYLEIKKQNVSESRFKKNYVGTFNNYVIPFIGKKFIEDVTKQDILNLIKEVPKIKLKNDTRSVNKTYKAKEVLHILRDLFEFGIDNDYLDYNPAYNIKIDRILPQHKEQHISALLDIDDLRELYKKILNIENPITSKIIQFQALTILRNGNIRNLRWEYINWEKKLIIYPKEVMKATHSDFRLPLTDTLIAILESFKRLSGDKEFVFISS-KTNKPISENFLSDKYKKIGYKDIHSPHGWRSSFRTIAAECIEEHKCGIEAIESQLHHKIGNKVTQAYLRTDFLEHRRLLLQWWEDKL	348	411	MULTISPECIES: hypothetical protein [Lebetimonas]
AC-213-G04_NODE_31_length_5997_cov_47.7887_ID_61_1	gi|501030620|ref|WP_012082703.1|	39.2	352	203	9	1	343	60	409	2e-73	244	gi|501030620|ref|WP_012082703.1|;gi|151422936|dbj|BAF70440.1|	624	138	225	11	63.92	1	1	EYPIIPLIQARGIAQEVKNKVLNGIDPVQDRKE-KMIKQELSNKKLFKNIVEEFLELKKSEWSEKYYKKQ-LRRLEIYILPFLKNRPIDLIKKGEIVNIIKNVKNI-VTPTTKISNKAEVTKRIYIILKQIYQFALHNDYVDIDLTAKIDINNLIPKQEVKHFDAIMNLDELRKLYKDILNYPS-ISKYALQFLALTALRPGNVQNLKWEWIDWDKKIINFPSEAMKAR-KPYRLPITNNLIFILEEMKKF-SFFNEYVFPSPINFARKMSENTLNQAIKNLGYN---HRAHGWRASFSTFAYEYQKEHGFNSEVIETQLAHAVGNKVTRAYMRSDFLEEKRKLLKWWEEFL	DYPQISLAQARKIKYEVKELIKNGIDPNRYKQEQKRIKELEANKKFTSFVIERFIQHKAKEVSKARLQKNYINTFANYITPFIGEVKIDEVTKQDIIKIVKNTYSTKLQKDNRSTGKTYKAREVYRLLKSLFDFAIHNDYTQTNPAVGIDIDSLIPKHKPTRHKAVTN-ERIKEIYQKICSLQNPYFRLPLQYIALTAVRFGNVANLKWDYKDFDKRVIIYPAEAMKTKNQPFRIPLTDAIVKVIQQAKAIASPYSEIVFGSPINAHKPISDNTLRKVLK-IDLNEPEQDLHGFRSSFETIALEHQKEHGCSFEAIEAQLHHNIGSKVTQSYLRSDFLEDRKELLNWWANYL	348	412	phage integrase family site specific recombinase [Nitratiruptor sp. SB155-2]<>site-specific recombinase, phage integrase family [Nitratiruptor sp. SB155-2]
AC-213-G04_NODE_31_length_5997_cov_47.7887_ID_61_1	gi|640076056|ref|WP_024790491.1|	40.68	354	191	8	1	343	59	404	7e-72	240	gi|640076056|ref|WP_024790491.1|	613	144	219	19	61.86	1	1	EYPIIPLIQARGIAQEVKNKVLNGIDPVQDRKEKMIKQELSNK-KLFKNIVEEFLELKKSEWSEKYYKKQLRRLEI-YILPFLKNRPIDLIKKGEIVNIIKNVKNIVTP-TTKISNKAEVTKRIYIILKQIYQFALHNDYVDIDLTAKIDINNLIPKQEVKHFDAIMNLDELRKLYKDILN--YPSISKYALQFLALTALRPGNVQNLKWEWIDWDKKIINFPSEAMKA-RKPYRLPITNNLIFILEEMKKFSFFNEYVFPSPINFARKMSENTLNQAIKN-----LGYNHRAHGWRASFSTFAYEYQKEHGFNSEVIETQLAHAVGNKVTRAYMRSDFLEEKRKLLKWWEEFL	DYPTIGLSEARKIAQEIRNLLLKGIDPNEYKRQKQIELKIKQETKTFNHFANQFLELKKKEVTESRFKRNYLGTYIHYIQPFIGNKKINEITRTDIIEIIKQVPKIKLPNATRSTNKTYKAKEVLQVIKKIFDYIINLGLLEYNPAFTIDVKHLLPKEEKTKMKAILKPNKARELYKKILNIKTPTVKK-LLQFQALTGLRNVGLYRLKWDYVDFEKKLIIYPPKTYKDNQEPFRMPLTDTLIEILIYFKQ-------IYPVYTFKEEKLQEDSFSSKLSKYYREYLTKEHNPHGWRATFSTLAYENQKLHNISVEAIELQLNHKVGNKVTRAYMRSDFLKERRKLLEWWEEFL	348	407	MULTISPECIES: hypothetical protein [Lebetimonas]
AC-213-G04_NODE_31_length_5997_cov_47.7887_ID_61_1	gi|640061673|ref|WP_024786802.1|	39.83	354	194	8	1	343	59	404	1e-68	232	gi|640061673|ref|WP_024786802.1|	592	141	216	19	61.02	1	1	EYPIIPLIQARGIAQEVKNKVLNGIDPVQDRKEKMIKQELSNK-KLFKNIVEEFLELKKSEWSEKYYKKQLRRLEI-YILPFLKNRPIDLIKKGEIVNIIKNVKNIVTP-TTKISNKAEVTKRIYIILKQIYQFALHNDYVDIDLTAKIDINNLIPKQEVKHFDAIMNLDELRKLYKDILN--YPSISKYALQFLALTALRPGNVQNLKWEWIDWDKKIINFPSEAMKA-RKPYRLPITNNLIFILEEMKKFSFFNEYVFPSPINFARKMSENTLNQAIKN-----LGYNHRAHGWRASFSTFAYEYQKEHGFNSEVIETQLAHAVGNKVTRAYMRSDFLEEKRKLLKWWEEFL	DYPTIGLSEARKIAQEIRNLLLKGIDPNEYKRQKQIELKIKQETKTFNHFANQFLVNKKKGVTKSRFKRNYLGTYIHYIQPFIGNKKINEITRTDIIEIIKQVPKIKLPNATRSTNKTYKAKEVLQVIKKIFDYIINLGLLEYNPAFTIDVKHLLPKEEKTKMKAILKPNKARELYKKILNIKTPTVKK-LLQFQALTGLRNVGLYRLKWDYVDFEKKLIIYPPKTYKDNQEPFRMPLTDTLIEILIYFKQ-------IYPVYTFKEEKLQEDSFSSKLSKYYREYLTKEHNPHGWRATFSTLAYENQKLHNISVEAIELQLNHKVGNKVTRAYMRSDFLEERRKLLEWWEEFL	348	407	hypothetical protein [Lebetimonas sp. JH369]
AC-213-G04_NODE_31_length_5997_cov_47.7887_ID_61_1	gi|502619705|ref|WP_012856556.1|	35.56	360	208	6	2	345	62	413	1e-62	217	gi|502619705|ref|WP_012856556.1|;gi|268617425|gb|ACZ11790.1|	552	128	209	24	58.06	1	1	YPIIPLIQARGIAQEVKNKVLNGIDPVQDRK----------EKMIKQELSNKKLFKNIVEEFLELKKSEWSEKYYKKQLRRLEIYILPFLKNRPIDLIKKGEIVNIIKNVKNIVTPTTKISNKAEVTKRIYIILKQIYQFALHNDYVDIDLTAKIDINNLIPKQEVKHFDAIMNLDELRKLYKDILNYPS--ISKYALQFLALTALRPGNVQNLKWEWIDWDKKIINFPSEAMKARKPYRLPITNNLIFILEEMKKFS-FFNEYVFPSPINFARKMSENTLNQAIKNLGYNHR---AHGWRASFSTFAYEYQKEHGFNSEVIETQLAHAVGNKVTRAYMRSDFLEEKRKLLKWWEEFLTK	YPTITLCEAREKRDELKKQIKKGVDPSLERKGVKELQREEKEADHAEEERKQNTFEKVARDFFESITIELVPKYHSSKLARLENHIFPYMGNIPIDQVSR---LMIIEHLERL-----KAANKIETARRILNIIEQVYRYAVTHELAPHNIIADIDKRYVIGKKEVRHFPTITDPVEIGKLVRMIDEYPGDISTKYALKLAILTAQRPYNIRFAEWNEFDLERDVWQISAEKMKMKRPHIIPIILQIKTILRELEPFTKNRSQYLFPALTSNVRPISENTMNQALRRLGYTKEEIVSHGFRAMFSTIANEHIPEHGFHSDIIERHLAHSEQNKTKGAYNRAEYLNERRGLIEWWANFLDK	348	419	integrase family protein [Sulfurospirillum deleyianum]<>integrase family protein [Sulfurospirillum deleyianum DSM 6946]
AC-213-G04_NODE_31_length_5997_cov_47.7887_ID_61_1	gi|655952135|ref|WP_028995065.1|	33.91	348	203	8	2	339	59	389	1e-60	211	gi|655952135|ref|WP_028995065.1|	537	118	188	27	54.02	1	1	YPIIPLIQARGIAQEVKNKVLNGIDPVQDRK-EKMIKQELSNKKLFKNIVEEFLELKKSEWSEKYYKKQLRRLEIYILPFLKNRPIDLIKKGEIVNIIKNVKNIVTPTTKISNKAEVTKRIYIILKQIYQFALHNDYVDIDLTAKIDINNLIPKQEVKHFDAIMNLDELRKLYKDILNYPS--ISKYALQFLALTALRPGNVQNLKWEWIDWDKKIINFPSEAMKARKPYRLPITNNLIFILEEMKKFSFFNEYVFPSPINFARKMSENTLNQAIKNLGYN----HRAHGWRASFSTFAYEYQKEHG---FNSEVIETQLAHAVGNKVTRAYMRSDFLEEKRKLLKWW	FPDVSLEEARQARDAARKQITSGIDPSAVRKVEKLTASHRANNT-FEAVAREWHQEFSPTWTKHTQEKNLRIFVVYAFPWIGNRPIAEVTAPELLAIIRRVKDM--------GYLDTAHRLRMTAGQVFRYGISTGRCERDISA--DLRGAIPPQRKRHYAAITDPTEFGKLLRDIWAYQGSLITRSAFRLSALFGLRPGEVRNLEWSEVDFDSRLIRIPLGKMKARRLHVVPLADQAAAILEDLKPLTGAGRFCFPGLQSRDRPMSENTINSALRRLGYDTQSEQSAHGFRSSFSTMA------HGSGLFRPEVVEVQLAHKHGDAVRLAYDRGDFLEERRNLMTWW	348	409	integrase [Azonexus hydrophilus]
AC-213-G04_NODE_31_length_5997_cov_47.7887_ID_61_1	gi|503320030|ref|WP_013554691.1|	34.1	346	200	7	2	343	63	384	2e-60	210	gi|503320030|ref|WP_013554691.1|;gi|319419896|gb|ADV47006.1|	534	118	198	28	57.23	1	1	YPIIPLIQARGIAQEVKNKVLNGIDPVQDRKEKMIKQELSNKKLFKNIVEEFLELKKSEWSEKYYKKQLRRLEIYILPFLKNRPIDLIKKGEIVNIIKNVKNIVTPTTKISNKAEVTKRIYIILKQIYQFALHNDYVDIDLTAKIDINNLIPKQEVKHFDAIMNLDELRKLYKDILNYPS--ISKYALQFLALTALRPGNVQNLKWEWIDWDKKIINFPSEAMKARKPYRLPITNNLIFILEEMKKFSFFNEYVFPSPINFARKMSENTLNQAIKNLGYNHR--AHGWRASFSTFAYEYQKEHGFNSEVIETQLAHAVGNKVTRAYMRSDFLEEKRKLLKWWEEFL	YPGISLKRAREMREEVRSALIDGLDP---------KCPAGEEVRFRDLATEWLDLQKI--GNKHRRFQRGRLDNHINPRIGDLPIDKITRRDVARVLTEVY--------AAGKEETAGRLHSIITSVLRYAVARGLIEHNVAADIDRATLIPPPEKKHLRTITNPKEIGHFVQAVKEYPGYWVTSRALLLQLYTATRPGEARGMRWDEIDGD--LWHIPAHRMKMKRPHTVPLSVPARQIIEEMRGFCGDSEFVFPSPFSKTRPISNNTVNVAIKRIGYGDKLVAHGLRSMFSTIAHE---QSGFPHEVIEAQLAHATGSEVSRAYNRAEYLDERRKLVEWWAGWL	348	388	integrase family protein [Nitratifractor salsuginis]<>integrase family protein [Nitratifractor salsuginis DSM 16511]
AC-213-G04_NODE_31_length_5997_cov_47.7887_ID_61_1	gi|764553062|ref|WP_044417608.1|	36.24	356	203	8	2	345	61	404	8e-60	209	gi|764553062|ref|WP_044417608.1|	532	129	209	24	58.71	1	1	YPIIPLIQARGIAQEVKNKVLNGIDPVQDRKEKMIKQELSNKKLFKNIVEEFLELKKSEWSEKYYKKQLRRLEIYILPFLKNRPIDLIKKGEIVNIIKNVKNIVTPTTKISNKAEVTKRIYIILKQIYQFALHNDYVDIDLTAKIDINNLIPKQEVKHFDAIMNLDELRKLYKDILNYPSISK------YALQFLALTALRPGNVQNLKWEWIDWDKKIINFPSEAMKARKPYRLPITNNLIFILEEMKKFSFF-NEYVFPSPINFARKMSENTLNQAIKNLGYN--HRAHGWRASFSTFAYEYQKEHGFNSEVIETQLAHAVGNKVTRAYMRSD---FLEEKRKLLKWWEEFLTK	YPEVTLSEARILRDKTKELLKQNINPIL---EKNI-SSIDNSNTFKNISEKWLSKMKKEWIDKTYVKVENVIRNHAYPYIGNKLIEDITRTDILNIIDRMN-----TKGLHGSAE---KMMSNFNRIYKYAVTYNYVEHNIIADIDKKNVIISTSNNHMSAIIKEDEIKELLEDISNFENLYKASITTIVALKLAPYVALRPYNLRTLEWSEVDFEKKVIDIPSEKMKTKKDFILPLSKQAIEILKMIEPFSAHKSKYVFPSPVSNLKCLSDATLGHALKKLGYQNRHTTHGFRSTFSTIAHEKMKEHGFNSDIIESCLAHEEKNKIKAAYNRASKMKYFEEKKELMQWWANWLDK	348	409	integrase [Arcobacter anaerophilus]
AC-213-G04_NODE_31_length_5997_cov_47.7887_ID_61_1	gi|647483005|ref|WP_025803877.1|	34.87	347	203	5	2	343	58	386	9e-59	206	gi|647483005|ref|WP_025803877.1|	524	121	196	23	56.48	1	1	YPIIPLIQARGIAQEVKNKVLNGIDPVQDRKEKMIKQELSNKKLFKNIVEEFLELKKSEWSEKYYKKQLRRLEIYILPFLKNRPIDLIKKGEIVNIIKNVKNIVTPTTKISNKAEVTKRIYIILKQIYQFALHNDYVDIDLTAKIDINNLIPKQEVKHFDAIMNLDELRKLYKDILNYPSI--SKYALQFLALTALRPGNVQNLKWEWIDWDKKIINFPSEAMKARKPYRLPITNNLIFILEEMKKFSFFNEYVFPSPINFARKMSENTLNQAIKNLGYNHR---AHGWRASFSTFAYEYQKEHGFNSEVIETQLAHAVGNKVTRAYMRSDFLEEKRKLLKWWEEFL	YPNISLLEARKKALDIKQAVEKGIDPME--KPKIV--------TLKEIATECLNLKEGRVTQKHFKRCHSHMELYVYKELGDKDIKSITADEVIKTLKPLE--------INAKFDTLQRTLTILKEVFRYAHMRGLIITNQIQSIKSDMVFKTHKTKNYPALTSIDEVRDLVEAIKAYKGDIRTKIALKLSLLTANRPFNIRTAKWSEIDLEAKIWTIPADKMKARSEHIIPLANQTVEILKEFKKIDFKSQYLFPSQLSKTRPMSDGTVNTALRRMGYSKDEMVAHGFRSIFSTLCYEYQHKHKATSEVIEQCLAHKTANEVKSAYDRSLRLEQKRNLMQWWADFL	348	394	hypothetical protein [Campylobacter sp. CIT045]
AC-213-G04_NODE_31_length_5997_cov_47.7887_ID_61_1	gi|500866639|ref|WP_012012988.1|	33.43	356	212	6	2	345	61	403	5e-55	196	gi|500866639|ref|WP_012012988.1|;gi|157699420|gb|ABV67580.1|	499	119	205	25	57.58	1	1	YPIIPLIQARGIAQEVKNKVLNGIDPVQDRKEKMIKQELSNKKLFKNIVEEFLELKKSEWSEKYYKKQLRRLEIYILPFLKNRPIDLIKKGEIVNIIKNVKNIVTPTTKISNKAEVTKRIYIILKQIYQFALHNDYVDIDLTAKIDINNLIPKQEVKHFDAIMNLDELRKLYKDILNYPSISK------YALQFLALTALRPGNVQNLKWEWIDWDKKIINFPSEAMKARKPYRLPITNNLIFILEEMKKFSF-FNEYVFPSPINFARKMSENTLNQAIKNLGYNHR--AHGWRASFSTFAYEYQKEHGFNSEVIETQLAHAVGNKVTRAYMRSD---FLEEKRKLLKWWEEFLTK	YPDISLKEARELREKAKEQLKQNINPIEAKS-----SNFGNISTFKYITEKWLKLMTSEWKHVTYELNENRLRMHVYPAIGDKPISSIEILDILNIIQKLQE--------KEYFEIAERILNVIERIYKYAVTYGYTKHNIIADIDKRTVFAKKIVIHRATLTKENEIKELLKDIKSYGELYKADISTIYALNIAPYLALRPYNIRLLEWNEVNFEKEYLDIPANKMKTNKDFVLPLSKQALEILKTIKPYSFDRSKYVFPSPTSNLKPFSDATLNHALMKLGYKDKITSHGFRAMFSTIAHEKIKEHGFHSDIIESCLAHAETNKIKAAYNRESKMKYYDEKKGLMQWWTDWLNK	348	405	integrase [Arcobacter butzleri]<>putative phage integrase [Arcobacter butzleri RM4018]
AC-213-G04_NODE_31_length_5997_cov_47.7887_ID_61_7	gi|344172910|emb|CCA85574.1|	26.04	434	211	19	89	423	671	1093	4e-20	105	gi|344172910|emb|CCA85574.1|	263	113	196	110	45.16	1	1	ENKIHNIQTSELSAYQQYIDKKRQ-AEIKLSKAKEALRNGDLAQAKRYMNQYESLVTSLANTEIKENKKVLISKKESNQFAINGLKRLETLTNEY-----YTKAKAKEQEAHN------QKIAQLKAQLTATKSQLELELQR-----------LNLEKQM-------------------------IELLTGK-----KVEIDTSEALKNIKNLDKQIKSLDK--------VKIDSDTKPVEQNIKKIDTKIKQTKPTLKINDN-----------------------------TKEIVSNIQKTKTKIEQLKT--KYTITTNIDEVLKKIELL-KRPTHSTHTIYIREVKQKVTGGLIEPI--KLSTGGT---AFKRVTG-KIPGYDPNDSDDVPALLTR…	EERIRDIRRAGLSDYEAQEDRKRQIAEYQAS-ARAALADGEFDQARQRASKAMDLATQVASTQSSEAKRAEDARRQSEQ-AVSQVAQLEAQAREATGRREYAQAEALTRQADDLRAQSAQKMAAADAQAVQGKTAVSEAIGRIRDSQAILNQTLDAEAQAHQRAAQSAVSARQGIQQTLAQTDSQIAQLTAKLQQGLKVTIDA-----DTQRFDKAIADLDKALVERERLVVIKADLEQAEKTLQDYEQRLKEGR-TLPVDADVSKATAALDRLNAYARENSQLELRVATEKARAAIANVEGMLRALDRVQTESRHLVASNVDAVRAEVQSLNGMNTSSTHTIAVRRVEANASGGVVGAGVRHFAEGGPVAPAFPRMTGGSVPG--TGDQDTVPRTLDA…	652	1366	Bacteriophage-related protein, tape measure domain [Ralstonia syzygii R24]
AC-213-G04_NODE_31_length_5997_cov_47.7887_ID_61_7	gi|506394727|ref|WP_015914446.1|	25.97	439	218	17	89	430	671	1099	9e-20	104	gi|506394727|ref|WP_015914446.1|;gi|221731808|gb|ACM34628.1|	260	114	198	107	45.1	1	1	ENKIHNIQTSELSAYQQYIDKKRQAEIKLSKAKEALRNGDLAQAKRYMNQYESLVTSLANTEIKENKKVLISKKESNQFAINGLKRLETLTNEYYTK-------------------------------AKAKE------------QEAHNQKI-AQLKAQLTATKSQLEL--ELQR-LNLEKQMIELLTGK-----KVEIDTSEALKNIKNLDKQIKSLDK--------VKIDSDTKPVEQNIKKIDTKIKQTKPTLKINDNTKEIVSNIQKTKTKIE-------------------------------QLKTKYTITTNIDEVLKKIELL-KRPTHSTHTIYIREVKQKVTGGLIEPI-KLSTGGT---AFKRVT-GKIPGYDPNDSDDVPALLTRGE…	EERIRDIRRQGMTEYEATEDRKRQITEMQEQARRALANGELELARQLAQKAMDMAAQVATSQTNEAKRGEEARKQSEQ-AVSQVTQLEAQSREAYRRQEYQQATDLMRQADQLRAELAQKVKDADAQAAQGKQGVRDAIDRIRQSEEILNQTLDAEAKAHQTAARSAITARDEIQRTLTETTRQIDDITAKLKDGLKVTLDA-----DTTRFDKAITDLDKALAEKEYLLQIQADLQEAEKKLKEYEQLLKEGK-TLPVDADVSKAKEALDKLKTYADQNAQFELKVATEKAQAAITNVEGMIKALDRIQTESQHQVASNVGAVRAEIDSLNGRNTSSTHTIYVTKVETNATGGLVGGVRRFADGGAVAPAFPRMSGGSVPGSGHHDT--VPRTLDAGA…	652	1318	membrane protein [Acidovorax ebreus]<>phage tape measure protein [Acidovorax ebreus TPSY]
AC-213-G04_NODE_31_length_5997_cov_47.7887_ID_61_7	gi|640541038|ref|WP_024973209.1|	25.17	441	222	16	89	430	671	1102	9e-18	98.2	gi|640541038|ref|WP_024973209.1|	243	111	194	108	43.99	1	1	ENKIHNIQTSELSAYQQYIDKKRQAEIKLSKAKEALRNGDLAQAKRYMNQYESLVTSLANTEIKENKKVLISKKESNQFAINGLKRLE-----TLTNEYYTKAKA----------------KEQEAH--------NQKI---------------AQLKAQLTATKSQL--------ELELQRLNLEKQMIELLTGKKVEIDTSEALKNIKNLDKQIKSLDK--------VKIDSDTKPVEQNIKKIDTKIKQTKPTLKINDNTKEIVSNIQKTKTKIE-------------------------------QLKTKYTITTNIDEVLKKIELLKRP-THSTHTIYIREVKQKVTGGLIEPI-KLSTGGT---AFKRVTGK-IPGYDPNDSDDVPALLTRGE…	EERVRDIRRQGMTEYEATEDRKRQIAEYQTKAREQLANGEFEQARQLAQKAMDLAAQVASSQTSEAKRGEDARKQSEQ-AVSQVTQLEAQSRQAFRNQEYEKANALMRQADELRTQLAQKTREADAQIAQGKDGVNQAIQRIRESEELLNQTLDAEAKAHQTAAQSALTARDQIRQTLEQTQTQIDQITSQLQEGLKLTLDA-----DTTRFDQAIAELDKALAEKEYLLQIQADLQEAEKKLKEYEQLLKEGK-TLPVDADVSKAREALDKLKTYADQNAQFELKVATEKAQAAITNVDGMIKALDRIQTESRHQVSTNADAARSEIMSLNGANTSSTHTIYVKKVEQNATGGMVGRVLNFSGGGAVAPAFPRMAGGNVPGSGHHDT--VPRTLEAGA…	652	1325	membrane protein [Ralstonia pickettii]
AC-213-G04_NODE_31_length_5997_cov_47.7887_ID_61_7	gi|755075688|ref|WP_042427282.1|	25	440	208	17	89	423	671	1093	9e-17	95.1	gi|755075688|ref|WP_042427282.1|	235	110	187	122	42.5	1	1	ENKIHNIQTSELSAYQQYIDKKRQAEIKLSKAKEALRNGDLAQAKRYMNQYESLVTSLANTEIKENKKVLISKKESNQFAINGLKRLETLTNEYYTKA---------------------KAKEQEAH--------NQKI---------------AQLKAQLTATKSQLEL--ELQR------LNLEKQMIELLTGKKVEIDTSEALKNIKNLDKQIKSLDK--------VKIDSDTKPVEQNIKK------------IDTKIKQTKPTLK----------------INDNTKEIVSNIQKTKTKIEQLKT--KYTITTNIDEVLKKIELLKRP-THSTHTIYIREVKQKVT-------------GGLIEPIKLSTGGTAFKRVTGK-IPGYDPNDSDDV…	EERIRDIRRQGMTEFEATEDRKRQVAEYQEKAREALANGEFEQARQLAQKAMDLAAQVASSQTSEAKRGEDARKQSEQ-AVSQVTQLEAQSREAYRKQEYAQAEALMRQADQLRTELAQKAKDADAQIAQGKDGVNQAIQRIRDSEEILNRALDAEAKAHQTAAQSALSAREEISRTLAQTSVEIDQITAKLKDGLKVTIDADTA-----RFDKAIADLDKALAEKEVLLKIQADLQEAEKKLQQYEQLLKEGKTLPVDADVSKAKDALAKLKTYADQNSQLELKVATEKAQAAITNVEGMIKALDRIQTESRHVVSTNADAARAEIMSLNGANTSSTHTIYVQKVEVNATGGLVGGGVRRFADGGAVAP--------AFPRMTGGTVPGSGYHDT--V…	652	1346	membrane protein [Comamonas granuli]
AC-213-G04_NODE_31_length_5997_cov_47.7887_ID_61_7	gi|655469860|ref|WP_028852776.1|	25.17	429	221	18	89	423	672	1094	2e-16	94.4	gi|655469860|ref|WP_028852776.1|	233	108	191	100	44.52	1	1	ENKIHNIQTSELSAYQQYIDKKRQ-AEIKLSKAKEALRNGDLAQAKRYMNQYESLVTSLANTEIKENKKVLISKKESNQFAINGLKRLETLTNEY-----YTKAKAKEQEA------HNQKIAQLKAQLTATKSQLELELQR-----------LNLEKQM-------------------------IELLTGK-------KVEIDTSEALKNIKNLDKQIKSLDK-VKIDSDTKPVEQNIKKIDTKIKQTKPTLKINDNTKEIVSNI-------------------QKTKTKIE------------QLKTKYTITTNIDEVLKKIELL-KRPTHSTHTIYIREVKQKVTGGLIEPI--KLSTGGT---AFKRV-TGKIPGYDPNDSDDVPALLTRGEFVI…	EERIRDIRRAGLSDYEAQEDRKRQIAEYQAS-ARAALADGEFNQARLRASKAMDLAAQVASAQSSEAKRAEDARRQSEQ-AVSQVAQLEAQAREATGRREYAQAEALTRQADELRAQSAQKRADADAQAVQGKAAVNEAIGRIRDSETILNQTLDAEAQAHQRAAQSAVSARQGIQQTLAQTDSQITQLTAKLQQGLKVTIEADTGRFDKAIADLDRALAERERLVVIKADLEQAEKTLQDYEQRLKEGR-TLPVDADVSKALASLDKLNAYARENSQLELRVATEKARAAIANVEGMLRALDRVQTESRHRVASNVDAVRVEVQSLNGMNTSSTHTIAVRRVEANASGGEVGGGVRQFADGGAVTPAFPRMQGGSVPG--TGDQDTVPRTLDAGAFVI…	652	1367	membrane protein [Ralstonia solanacearum]
AC-213-G04_NODE_31_length_5997_cov_47.7887_ID_61_7	gi|759692962|ref|WP_043409584.1|	25.17	433	215	18	89	423	376	797	3e-16	93.2	gi|759692962|ref|WP_043409584.1|;gi|745666926|gb|KIE35777.1|	230	109	195	109	45.03	1	1	ENKIHNIQTSELSAYQQYIDKKRQ-AEIKLSKAKEALRNGDLAQAKRYMNQYESLVTSLANTEIKENKKVLISKKESNQFAINGLKRLETLTNEYYTKAKAKE-------------------------------------------QEAHNQKI-AQLKAQLTATKSQLEL--ELQR-LNLEKQMIELLTGK-----KVEIDTSEALKNIKNLDKQIKSLDK--------VKIDSDTKPVEQNIKKIDTKIKQTKPTLKINDNTKEIVSNIQKTKTKIE-------------------------------QLKTKYTITTNIDEVLKKIELL-KRPTHSTHTIYIREVKQKVTGGLIEPI-KLSTGGT---AFKRVT-GKIPGYDPNDSDDVPALLTRG…	EERIRDIRRQGMTEYEATEDRKRQIAEMQ-EQARRALANGELELARQLAQKAMDMAAQVATSQTNEAKRGEEARKQSEQ-AVSQVTQLEAQSREAYRRQEYQQATDLMRQADQLRAELAQKAKDADAQAAQGKQGVREAIDRIRQSEEILNQTLDAEAKAHQTAARSAITARDEIQRTLTETTRQIDDITAKLKDGLKVTLDA-----DTTRFDKAIADLDKALAEKEYLLQIQADLQEAEKKLKEYEQLLKEGK-TLPVDADVSKAKEALDKLKTYADQNAQFELKVATEKAQAAITNVEGMIKALDRIQTESQHQVASNVGAVRAEIDSLNGRNTSSTHTIYVTKVETNATGGLVGGVRRFADGGAVAPAFPRMSGGSVPGSGHHDT--VPRTLDAG…	652	1050	membrane protein, partial [Streptomyces pluripotens]<>membrane protein, partial [Streptomyces pluripotens]
AC-213-G04_NODE_31_length_5997_cov_47.7887_ID_61_7	gi|755075468|ref|WP_042427063.1|	25.68	444	215	20	89	430	671	1101	4e-16	93.2	gi|755075468|ref|WP_042427063.1|	230	114	198	115	44.59	1	1	ENKIHNIQTSELSAYQQYIDKKRQ-AEIKLSKAKEALRNGDLAQAKRYMNQYESLVTSLANTEIKENKKVLISKKESNQFAINGLKRLETLTNEYYTKA---------------------KAKEQEAH----------------------NQKI-AQLKAQLTATKSQLE--------LELQRLNLEKQMIELLTGKKVEIDTSEALKNIKNLDKQIKSLDK--------VKIDSDTKPVEQNIKKIDTKIKQTKPTLKINDN---TKEIVSNI-------------------QKTKTKIE---------QLKTKYTITTNIDEVLKKIELLKRP-THSTHTIYIREVKQKVTGGLIEPI--KLSTGGT---AFKRVT-GKIPGYDPNDSDDVPALLTR…	EERIRDIRRQGMTEYEATEDRKRQIAEMQ-EQARRALANGELEQARQLAQKAMDMAAQVASSQTSEAKRAEEARKQSEQ-AVSQVTQLEAQSRDAYRRQEYQQATDLMRQAEQLRAELAQKAKEADAQAAQGKQGVADAIDRIRQSEDILNKALDAEAKAHQTAAQAALSARDQIRQTLEQTQTQIDQITAKLKDGLKVTLDADTA-----RFDKAIADLDKALAEKQYLLQIQADLQEAEKKLKEYEALLKEGK-TLPVDADVSKAKEALERLKVYADQNAQFELKVATEKAQAAITNVEGMINALNRIQTESRHQVSTNADAARAEIMSLNGANTSSTHTIYVQKVEVNATGGLVGGGVQRFADGGAVAPAFPRMAGGSVPGSGHHDT--VPRTLDA…	652	1328	membrane protein [Comamonas granuli]
AC-213-G04_NODE_31_length_5997_cov_47.7887_ID_61_7	gi|525967723|ref|WP_020832995.1|	24.43	442	208	18	89	423	672	1094	4e-16	93.2	gi|525967723|ref|WP_020832995.1|;gi|469775539|gb|AGH85729.1|	230	108	191	126	43.21	1	1	ENKIHNIQTSELSAYQQYIDKKRQ-AEIKLSKAKEALRNGDLAQAKRYMNQYESLVTSLANTEIKENKKVLISKKESNQFAINGLKRLETLTNEY-----YTKAKAKEQEAH------------------------NQKIAQL-------------------KAQLTATKSQLELELQRLNLEKQMIELLT----GKKVEIDTSEALKNIKNLDKQIKSLDK--------VKIDSDTKPVEQNIKKIDTKIKQTKPTLKINDNTKEIVSNI-------------------QKTKTKIE------------QLKTKYTITTNIDEVLKKIELL-KRPTHSTHTIYIREV-------------KQKVTGGLIEPIKLSTGGTAFKRVT-GKIPGYDPNDSD…	EERIRDIRRAGLSDYEAQEDRKRQIAEYQAS-ARAALANGEFDQARQRASKAMDLAAQVASTQSSEAKRAEDARRQSEQ-AVSQVAQLEAQAREATGRREYAQAEALTRQADELRAQSAQQAADADARAVQGKAAVNEAIGRIRDSQAILNQTLDAEAQAHQRAAQSAVSARQGIQQTLAQTDSQIAQLTAKLQQGLKVTIDA-----DTQRFDKAIADLDKALAERERLVVIKADLEQAEKTLQDYEQRLKEGK-TLPVDADVSKALASLDRLNAYARENSQLELRVATEKARAAIANVEGMLRALDRVQTESRHRVASNVDAVRVEVQSLNGMNTSSTHTIAVRRVEANALGGVVGGGVRQFAEGGPVAP--------AFPRMTGGSVPG--TGDQD…	652	1367	putative tail length tape measure protein [Ralstonia solanacearum]<>putative tail length tape measure protein [Ralstonia solanacearum FQY_4]
AC-213-G04_NODE_31_length_5997_cov_47.7887_ID_61_7	gi|496532005|ref|WP_009238696.1|	25.17	433	215	18	89	423	671	1092	5e-16	92.8	gi|496532005|ref|WP_009238696.1|;gi|308920285|gb|EFP65943.1|;gi|329309993|gb|AEB84408.1|;gi|348614415|gb|EGY63964.1|	229	109	195	109	45.03	1	1	ENKIHNIQTSELSAYQQYIDKKRQ-AEIKLSKAKEALRNGDLAQAKRYMNQYESLVTSLANTEIKENKKVLISKKESNQFAINGLKRLETLTNEYYTKAKAKE-------------------------------------------QEAHNQKI-AQLKAQLTATKSQLEL--ELQR-LNLEKQMIELLTGK-----KVEIDTSEALKNIKNLDKQIKSLDK--------VKIDSDTKPVEQNIKKIDTKIKQTKPTLKINDNTKEIVSNIQKTKTKIE-------------------------------QLKTKYTITTNIDEVLKKIELL-KRPTHSTHTIYIREVKQKVTGGLIEPI-KLSTGGT---AFKRVT-GKIPGYDPNDSDDVPALLTRG…	EERIRDIRRQGMTEYEATEDRKRQIAEMQ-EQARRALANGELELARQLAQKAMDMAAQVATSQTNEAKRGEEARKQSEQ-AVSQVTQLEAQSREAYRRQEYQQATDLMRQADQLRAELAQKAKDADAQAAQGKQGVREAIDRIRQSEEILNQTLDAEAKAHQTAARSAITARDEIQRTLTETTRQIDDITAKLKDGLKVTLDA-----DTTRFDKAIADLDKALAEKEYLLQIQADLQEAEKKLKEYEQLLKEGK-TLPVDADVSKAKEALDKLKTYADQNAQFELKVATEKAQAAITNVEGMIKALDRIQTESQHQVASNVGAVRAEIDSLNGRNTSSTHTIYVTKVETNATGGLVGGVRRFADGGAVAPAFPRMSGGSVPGSGHHDT--VPRTLDAG…	652	1345	MULTISPECIES: membrane protein [Burkholderiales]<>tape measure domain protein [Ralstonia sp. 5_7_47FAA]<>phage tape measure protein [Alicycliphilus denitrificans K601]<>tape measure domain-containing protein [Ralstonia sp. 5_2_56FAA]
AC-213-G04_NODE_31_length_5997_cov_47.7887_ID_61_7	gi|760017468|ref|WP_043700656.1|	27.74	274	146	13	184	429	768	1017	1e-15	91.3	gi|760017468|ref|WP_043700656.1|	225	76	138	52	50.36	1	1	TKAKAKEQEAHNQKIAQLKAQLTATKSQLELELQRLNLEKQMIELLTGKKVEIDTSEALKNIKNLDK-----QIKSLDKVKIDS---DTKPVEQNIKKIDTKIKQT-----KPTLKINDNTKEIVSNIQKTKTKIEQLKTKYTITTNIDEVLKKIELLKRPTHSTHTIYIREVKQKVTGGLI--------EPIK----LSTGGT--AFKRV-TGKIPGYDPNDSDDVPALLTRGEFVIKRDAVKHYGDDFLYKINNKLLPRFATGGLVEIGTPQ	TRLKAQLQEG-----ATLQVQVKADDAQAAIERIRALLQAQEIVM----SLKANADEALAALEQLKKDVTNTELTALVRAKTDAALQDIEQLQQVVEGADIQLGVSFEQARKGLLDFRQQTEDLLA---------KPTSSQHTVKPDASQVYAVLEDIKKPTSSTHTIYVRRVEARASGGLIGEGTRGPAAPGRAIAAFASGGPVGGFPLMRAGRVPGV--GNGDTVPRTLQAGSFVLRKAAVQHYGAR-LGDVLRRLVPGFASGGMVD---PQ	652	1246	hypothetical protein [Tepidimonas taiwanensis]

## Sheet: AC-213-G04-RAST
contig_id	feature_id	type	location	start	stop	strand	function	aliases	figfam	evidence_codes	nucleotide_sequence	aa_sequence
AC-213-G04_NODE_9_length_17984_cov_47.7688_ID_1	fig|6666666.122327.peg.562	peg	AC-213-G04_NODE_9_length_17984_cov_47.7688_ID_1_1902_1723	1902	1723	-	hypothetical protein				ttgtataaaataaatactataaaaaaacataaagatattgttataaaaaatagtttaaaactttcaaaatttgcagccaaaaacaacaaaataaaccaaattattattagtttgaaaaaatctgtaaatagattacttacaaaagagattattttacacattttaagccttttttgttaa	MYKINTIKKHKDIVIKNSLKLSKFAAKNNKINQIIISLKKSVNRLLTKEIILHILSLFC
AC-213-G04_NODE_9_length_17984_cov_47.7688_ID_1	fig|6666666.122327.peg.563	peg	AC-213-G04_NODE_9_length_17984_cov_47.7688_ID_1_2092_1919	2092	1919	-	hypothetical protein				ttgagtgcatttcttttagcaatagagcagatttatgaagaaaaagaggaactaataaaaaatatcgctattgctaacagaatagcacgatttgcaaaagatagtgattttagggagtttgtgagagaaaaaaaagaggtaaatttagatgaaattgagagtttttcaatttag	MSAFLLAIEQIYEEKEELIKNIAIANRIARFAKDSDFREFVREKKEVNLDEIESFSI
AC-213-G04_NODE_9_length_17984_cov_47.7688_ID_1	fig|6666666.122327.peg.564	peg	AC-213-G04_NODE_9_length_17984_cov_47.7688_ID_1_2412_2146	2412	2146	-	hypothetical protein				atgaaattttatagagaaaaaaaagtgattaaatttgatgataaagaagtagaaatttatgaaataaatataaaaagtttgcttaaacttgcaaataaagagtatcaaagtaatgaagagataatagctgataactcaaacctaacaaaagaggaacttgaaaacatctctattgaggcttttagtttaattgaaaaggaatttttagaattaaacaaaaaacactttgatgagggagaaaacaaaaccgataaaaaaaaatcttaa	MKFYREKKVIKFDDKEVEIYEINIKSLLKLANKEYQSNEEIIADNSNLTKEELENISIEAFSLIEKEFLELNKKHFDEGENKTDKKKS
AC-213-G04_NODE_9_length_17984_cov_47.7688_ID_1	fig|6666666.122327.peg.565	peg	AC-213-G04_NODE_9_length_17984_cov_47.7688_ID_1_3186_2422	3186	2422	-	hypothetical protein				atggcagtaaatagagattttgcaaaaaactatacattaggtggtggagagctttatattagatttcctaatgaagataattttagatactttggagcgactgaaagcgcaagtatctcttttagtattgataaaattgaacatcaaaatagtgaaggtgctatgctagtaacagatttggaggttacaaagtcaattagtgcagatattacaatccaaacagcagatttaaatccaaaaattttagcattagcatttaatggagaatatattgagacaaatcaagcaagtgctactgataatgaagtaaattttagtggagttagtgcaggggcggtgtatgagcttggaaaatacaaagttaaaaatgttgtagttaagtataaagatggagataat…	MAVNRDFAKNYTLGGGELYIRFPNEDNFRYFGATESASISFSIDKIEHQNSEGAMLVTDLEVTKSISADITIQTADLNPKILALAFNGEYIETNQASATDNEVNFSGVSAGAVYELGKYKVKNVVVKYKDGDNEIEASENVDYSVNYDFGTIEIANNGVLVGRDIKVTFDNDSYTKGSFTALNKTSQEVALRFISKPMHGKPSKTDIFRVNLVLDGDFALKSAEDIQKITLKGKILKDTTRVQGEQFIKKEVLV
AC-213-G04_NODE_9_length_17984_cov_47.7688_ID_1	fig|6666666.122327.peg.566	peg	AC-213-G04_NODE_9_length_17984_cov_47.7688_ID_1_4316_3321	4316	3321	-	Phage capsid protein #Fam0004			isu;Phage_capsid_proteins	atgccaaaagttcaaatcaaagacctatttcaagcaaagctttggaccaatgacatcataaacgaagccccggagttaaaaaatctgcttaatacagggttgtttgtaacatcatcagagttagagagagttgtaaatagtgtagaagcaggaagtagatttgagcttccatatattgatgagccagattatacagaaccagaggcgatggatgatagtgatgatgaagtaactacaaataaaattagttgggataatcaatttgcagtgttagggctttattcaaaatcttacaaatactctcacatcgcttcacttgtagcaagagatagcgacccagcaaaagtgattagaaacttaatcggtaactattgggcaagagacttacaaagaagaata…	MPKVQIKDLFQAKLWTNDIINEAPELKNLLNTGLFVTSSELERVVNSVEAGSRFELPYIDEPDYTEPEAMDDSDDEVTTNKISWDNQFAVLGLYSKSYKYSHIASLVARDSDPAKVIRNLIGNYWARDLQRRIIASITGIAQKAGSDLTLDVADDSEDDSKSVILNNDIIIDGASLLGDHQDKFEYMFIHSKVYSDLKKQNLIDVIPPSEEGAKPIEVWGNYRIFVNDLMPVIEGDNKKKYVSLIAQRGIFAYADKKLGADMPLLELHRDPLKGKGAGDTTIISRRGFVLHPVGWSFLKSINPKLSDLSNENNWSKKFKTKQHRFVRIITN
AC-213-G04_NODE_9_length_17984_cov_47.7688_ID_1	fig|6666666.122327.peg.567	peg	AC-213-G04_NODE_9_length_17984_cov_47.7688_ID_1_4990_4409	4990	4409	-	hypothetical protein				atgaaagagttaatccaaaaactcctaaaagaaggcaaaatcacccaagaggaataccaaaagttagaggggtatgttaaaaagttagaggagttagagcaaaaatataacgaacttgaaaagacttataatgaagtaaatagttcaaaaacttcacttgaagagaaattgagtgatattgaaacaaaacttcaaaaagcaaaagaggaaggtaaaaaagagttaatctctcagcttgaagcagagaaaaaaaagcaaaatgagttattaaaaaaacttcaaacacttgaagagactacaaaaaacttaaaaatagaaaactcacttaataaagttttagcagagtatgaagtgatagacaaagagttaatcgctgatgtattaaagcaaaaagttgag…	MKELIQKLLKEGKITQEEYQKLEGYVKKLEELEQKYNELEKTYNEVNSSKTSLEEKLSDIETKLQKAKEEGKKELISQLEAEKKKQNELLKKLQTLEETTKNLKIENSLNKVLAEYEVIDKELIADVLKQKVEFKDDNLLLNGKNLQEGVKEFFETKPHLLKPKGNEGSGTGNSNTGFSENSLTAKLLNKIKG
AC-213-G04_NODE_9_length_17984_cov_47.7688_ID_1	fig|6666666.122327.peg.568	peg	AC-213-G04_NODE_9_length_17984_cov_47.7688_ID_1_5087_5377	5087	5377	+	hypothetical protein				atgatttataagtatgatgatacttttatgattgagggaattgaaaaaaattcactagaaaatatagaagctgaaaaatataactttgtgctaaataaattaaatataaatgacaactattatcttgaaaaaataacaaaagcattagtatatatggaaattgcaaaacaaaaccttgaaactgagggtatgaaagcaaagtatgatatttacaaagcggaatatgaacactttttaagtcttgcaaaaaatcaaagtggggtttttaatttaccaattaggagaggataa	MIYKYDDTFMIEGIEKNSLENIEAEKYNFVLNKLNINDNYYLEKITKALVYMEIAKQNLETEGMKAKYDIYKAEYEHFLSLAKNQSGVFNLPIRRG
AC-213-G04_NODE_9_length_17984_cov_47.7688_ID_1	fig|6666666.122327.peg.569	peg	AC-213-G04_NODE_9_length_17984_cov_47.7688_ID_1_5377_5757	5377	5757	+	hypothetical protein				atgataaatatatatccttatttagagatgcttaaagataaattaaaagaacttaattttaaaagtgtaaaaataggacttgaaaaaggtgcagataaagcgataaactgcccatttttaagaattgttcaagaaagtgaagagtatagaggtgtaataacagatgcaactattcagttagttataggatttgataccaaaaatgattatgaactactttataaagaatttaatgaaaaactattcaggataaaaaataaactttttgaattgccttttagagttgaattgattgatgcatattttgatgaggatagattgatgagtttaaaagcggggattttgagaataaaacttgttgatttagtggagtataaataa	MINIYPYLEMLKDKLKELNFKSVKIGLEKGADKAINCPFLRIVQESEEYRGVITDATIQLVIGFDTKNDYELLYKEFNEKLFRIKNKLFELPFRVELIDAYFDEDRLMSLKAGILRIKLVDLVEYK
AC-213-G04_NODE_9_length_17984_cov_47.7688_ID_1	fig|6666666.122327.peg.570	peg	AC-213-G04_NODE_9_length_17984_cov_47.7688_ID_1_5757_6200	5757	6200	+	hypothetical protein				atgaaaatagaaatccatttacaagcaacttttacagctcttgaaaatttagacaaagaaaaagcaaaacttgcaataagagaaactacacaaaaaatgtgggaaaatgcccgtttttatgcaaagcctcatcacaaaactggaatgcttgaaagaaacataagaagtaaagttaaaaacgaagcaggtattgtatggatagatgatgaaaatatgcttgtaaattggaaaggtgagaaggtaaattatgctaattttgtattatacggcacaaagccacacaaaattaaagcaaaaaacagacgtgctttaaggttttataaaaatcttgatgaatttatttatgcaaaagcagtttatcatccaggatataagggagatgattttatagaaaaagca…	MKIEIHLQATFTALENLDKEKAKLAIRETTQKMWENARFYAKPHHKTGMLERNIRSKVKNEAGIVWIDDENMLVNWKGEKVNYANFVLYGTKPHKIKAKNRRALRFYKNLDEFIYAKAVYHPGYKGDDFIEKAIRKTLSWLWSLKWI
AC-213-G04_NODE_9_length_17984_cov_47.7688_ID_1	fig|6666666.122327.peg.571	peg	AC-213-G04_NODE_9_length_17984_cov_47.7688_ID_1_6173_6472	6173	6472	+	Chain A, D20c mutant of T4 lysozyme				atggctttggagtttaaaatggatataaaagagtttctaatcaaacacgaaggattaagattaaagccttatagatgtccggctgggaaactaactatcggagttggtagaaatatagaagataacggaatttctgaaaacgaagcgataattttacttgaaaatgatattgcaagatgtgaaaatgagttgattgatatttttacagagttttatacttatcctgaaaatgtaagaattgctctgattgatatgatttttatcttggaaaaacaagatttttacaatttaaaaatatga	MALEFKMDIKEFLIKHEGLRLKPYRCPAGKLTIGVGRNIEDNGISENEAIILLENDIARCENELIDIFTEFYTYPENVRIALIDMIFILEKQDFYNLKI
AC-213-G04_NODE_9_length_17984_cov_47.7688_ID_1	fig|6666666.122327.peg.572	peg	AC-213-G04_NODE_9_length_17984_cov_47.7688_ID_1_6469_6588	6469	6588	+	hypothetical protein				atgattaaagcaataaaagagagagactttttaaaagcaagtgaggaagcaaaaaattctaaatggtgtaggcaagtgggaagtagatgtgatgatgtggttcagatgttgagggggtaa	MIKAIKERDFLKASEEAKNSKWCRQVGSRCDDVVQMLRG
AC-213-G04_NODE_9_length_17984_cov_47.7688_ID_1	fig|6666666.122327.peg.573	peg	AC-213-G04_NODE_9_length_17984_cov_47.7688_ID_1_6598_7875	6598	7875	+	hypothetical protein				atgttagaatattacaaaaacttatggagatttgctgataatgcttataagggaagtggtggatttagtgatgggagttttttggataaatacccaagggagacagacgaaaaatataacgaaaggcaacaagtcgcttattacacaaaccttttcgccccaaaaatatcaagatatgtcggttatctttttaaaaaacaacctacaagagatacaaaaaataatttaattaagataatttttgataatgtagataatgcttcaaatcatataaatgtttttatttcaaattttgctaaaaatgccaaagtaagaggggctaatctgcttttaattgacatgccaaaggaacttccaaacaacttaaaagagcagattgaaaaaagaaaactcccttat…	MLEYYKNLWRFADNAYKGSGGFSDGSFLDKYPRETDEKYNERQQVAYYTNLFAPKISRYVGYLFKKQPTRDTKNNLIKIIFDNVDNASNHINVFISNFAKNAKVRGANLLLIDMPKELPNNLKEQIEKRKLPYFVEILPERVVEYKIENNRFEYIAFSDVIDNSTYQKEDKKEVIRYYDKYEWKVFEGDILIDSGVHNLGICPVLYFSESGNFPDIGEFTQIASLAKRHYNLQSELDEILRGQTFSILTLNADNPADIEIKLSTDNAITYAKDLNAPNFIAPPSAPAEIYLKKIADIETQIDKIAYDVSTNQSQESGIALDIKFQGLNSSLSNFALKLQDLEMRAFEVVCRYLNIPFDISISYAKDFNIIDIEKEISILSEMKQLINSPTYFKLKTLQI…
AC-213-G04_NODE_9_length_17984_cov_47.7688_ID_1	fig|6666666.122327.peg.574	peg	AC-213-G04_NODE_9_length_17984_cov_47.7688_ID_1_8547_8104	8547	8104	-	hypothetical protein				atggaaaaatatgaaaaaattattttaaaaagatttgaaaattttgatgttagttcaaaagagaaagcgattgagagttttaaaaagttgtggagagatgaaaataagtttattcagcatataaaaaaaagagaagaacttggtcatgtaaaagataaatttgattatttagaaaaaactttgaaatgtctcgctacaactgaatatataaatatagcaatttataaaaagagttgggataatatatattttgaagcaatttcaaaagattgggctgttatatttaatgaaaatggtgagataatgacaagttataagatagaaaataaaaagttacatttcatagatgtccataaaaaagctgatattttactaaaaggagtaaaaaatgaattacaa…	MEKYEKIILKRFENFDVSSKEKAIESFKKLWRDENKFIQHIKKREELGHVKDKFDYLEKTLKCLATTEYINIAIYKKSWDNIYFEAISKDWAVIFNENGEIMTSYKIENKKLHFIDVHKKADILLKGVKNELQSTFKTIYDIYKHNS
AC-213-G04_NODE_9_length_17984_cov_47.7688_ID_1	fig|6666666.122327.peg.575	peg	AC-213-G04_NODE_9_length_17984_cov_47.7688_ID_1_8868_8695	8868	8695	-	hypothetical protein				atggaaaatcataaaattaaaaaaagagtaatcgcaatagatttttcaaaagataaagcaagagctttaagaattttagaagacgaaaaaagagcaagagaaaaaatgagaaaatcacaaaataaaggtattaggctaccaaaagatgtaagaaaaataatggaagcaatctaa	MENHKIKKRVIAIDFSKDKARALRILEDEKRAREKMRKSQNKGIRLPKDVRKIMEAI
AC-213-G04_NODE_9_length_17984_cov_47.7688_ID_1	fig|6666666.122327.peg.576	peg	AC-213-G04_NODE_9_length_17984_cov_47.7688_ID_1_9060_8884	9060	8884	-	hypothetical protein				atgactattacagaattagaaaaaaaatataaaaatggaacaataacaccaggtgagaaagtattattaaaagtgaaaaaacaaatagaaaaagaaaaacaagagggagtggtttatttttgtggaggaaattctgtattagatgatttaaaacaacctctaaaaatggatttttaa	MTITELEKKYKNGTITPGEKVLLKVKKQIEKEKQEGVVYFCGGNSVLDDLKQPLKMDF
AC-213-G04_NODE_9_length_17984_cov_47.7688_ID_1	fig|6666666.122327.peg.577	peg	AC-213-G04_NODE_9_length_17984_cov_47.7688_ID_1_10594_9029	10594	9029	-	hypothetical protein				atgagtattgaagagattgcaaaagaagagatagagagtttaatagagcttataaaaggaagaggttataaagaggctataaagattattcaggatgtattaaaaagatatagcgagagggtaagggatattatagaagaagagattgttagagagattggggaattttactatttaaataataatccagaagttgcaataactcctcttcttttaagtgagaggctttatgagaattcatctaatatttcaaaagagatagctaaaatattaaaagagagtataaaggcaaaagagactattagagaaatagccttaaaaatttatgaggggtatgattttaaagaggagataatgcaagcaaaagatgttttgccaaagtatcttttaaatgcactt…	MSIEEIAKEEIESLIELIKGRGYKEAIKIIQDVLKRYSERVRDIIEEEIVREIGEFYYLNNNPEVAITPLLLSERLYENSSNISKEIAKILKESIKAKETIREIALKIYEGYDFKEEIMQAKDVLPKYLLNALKRDKEIIKLIDKLKTKPLRIVYKKLIKKMDTFTDEEFQKLLNTAYYEKMRYYAKRIADTEIHRATTLKRAKEYFDDKEIEFVRFEMSARHPKIDICDFYANLDVGFGRGIIPKNQMRTLPLHPHCYCIYAPYYRKVTGKQKDFKKAANETMSKFSDYEKKEILGSWDKLRDFQNGADIEEIFNRIRPKYPIRRYVDIIPKNFKENYLELNKSGYFDEKFQELDIKDICKKVGIDKKDIDEIIEKTNFEVEGAVAYLNNGKRIVLIG…
AC-213-G04_NODE_9_length_17984_cov_47.7688_ID_1	fig|6666666.122327.peg.578	peg	AC-213-G04_NODE_9_length_17984_cov_47.7688_ID_1_11735_10851	11735	10851	-	Phage terminase, large subunit		FIG00017949	isu;Phage_packaging_machinery	ttgtttagatttatggtgccaacagagggtattgatatatgctgggtagaagaagctcaaagtgtaagcaaggagagctgggatttgctaataccgacaataagaaaagaaggcagtgaaatttggataagttttaattcacattttgtagaggatgaaacatatcaaaggtttgtagttaatactcccccaaatgcaatagcagttaaagttaattactatgataatccattttttccagatgtattaagagaagagatggagtatttaaaaaaggttgattttaactattataagcatatttgggaaggtgagtgtttgatttatgatgataaacaagtatttaagaataagtttgaagtaggagtattgcctactaatgatgagatttatcaaggg…	MFRFMVPTEGIDICWVEEAQSVSKESWDLLIPTIRKEGSEIWISFNSHFVEDETYQRFVVNTPPNAIAVKVNYYDNPFFPDVLREEMEYLKKVDFNYYKHIWEGECLIYDDKQVFKNKFEVGVLPTNDEIYQGLDFGFAVDPSAFVRVYIVDDYLYVSDEAYGVGVEIDEMPKFFEKHIPNYKDYLIRADSARPETISHLKNKFGLRIEGVEKWKGSVEDGIEFMKSFKKIIINPNCKHTLEEFRLYSYKTNSAGDVLPLIEDKHNHAIDAVRYALTPLIKKRSKIKSFKVGLI
AC-213-G04_NODE_9_length_17984_cov_47.7688_ID_1	fig|6666666.122327.peg.579	peg	AC-213-G04_NODE_9_length_17984_cov_47.7688_ID_1_11867_11754	11867	11754	-	hypothetical protein				atgttgatgaagtgtcattcattaaagtttaattatatttataaaaagtattataacacaaaaagttacaaaaaagtaacaattttacaaaatttaggggggggtagcacttaa	MLMKCHSLKFNYIYKKYYNTKSYKKVTILQNLGGGST
AC-213-G04_NODE_9_length_17984_cov_47.7688_ID_1	fig|6666666.122327.peg.580	peg	AC-213-G04_NODE_9_length_17984_cov_47.7688_ID_1_11884_12459	11884	12459	+	PUTATIVE SIGNAL-TRANSDUCTION SENSOR PROTEIN		FIG01834653	ff	atggatagaatagaaaaaaaactgcgagaaggaaaaagactttcaaaattagatgctcctaaacatttaaaaaatgatgaaaaggttatgggagagaatgactttattgtatcaaaaactgatacaaaagggtttattacttattgtaatagaatatttacagaaatggcgatgtggaatagaaatgaattaataggagcaaatcacaatattattcgtcatccagatatgccaaaaattgcttttaaaatcgcttggaatttaatctcttcaaaacaagaattttttggatttgtaaaaaatttaagaaaagatggtggttattattgggtatttgcatatattactgctgatatagatttaaatggaaatattataggatatacatcttttaggaaa…	MDRIEKKLREGKRLSKLDAPKHLKNDEKVMGENDFIVSKTDTKGFITYCNRIFTEMAMWNRNELIGANHNIIRHPDMPKIAFKIAWNLISSKQEFFGFVKNLRKDGGYYWVFAYITADIDLNGNIIGYTSFRKKPSRTAIETLTPIYKALVDAEKIGGMEASYSLLKETLNATDENVITKYNELVFTLQKG
AC-213-G04_NODE_9_length_17984_cov_47.7688_ID_1	fig|6666666.122327.peg.581	peg	AC-213-G04_NODE_9_length_17984_cov_47.7688_ID_1_12598_13944	12598	13944	+	Signal transduction protein CetA, mediates an energy taxis response		FIG00018966	ff	ttgttacctaccgcaagacaaactatattcaaacaacaacttgatacatttacaaaaattcaaaaagtagtagaagatgtttatcaaggaaaattatactctcgtattattttagatgataatgactcaatagaatcaaaaattgcatggaatattaatgagatgcttgaccaaatagaagaccttttaagagaaaatgaaaatgttatcaaagctattacacaagggcatacatatagatatattatgcctcaaggcttacatggagaatttcaacaggttgctattgaatctcaaaaagcagcagaaagtatcaaaatttcaaaaaaagtagaattaattggtgaattatcaaaacaatttgctaaaatcgatggaggggttactgcgaattttgaa…	MLPTARQTIFKQQLDTFTKIQKVVEDVYQGKLYSRIILDDNDSIESKIAWNINEMLDQIEDLLRENENVIKAITQGHTYRYIMPQGLHGEFQQVAIESQKAAESIKISKKVELIGELSKQFAKIDGGVTANFERVGNDIKVMDNAFKEIAVKVKDSADKSSQTFEVMQQTKGDFELLSQKLEESSQEITQMAENITAISNIVELIKDIADQTNLLALNAAIEAARAGSAGRGFAVVADNVRELAEKTQKATNEISITIQTLQQQFTGISDNTDEVVKIGHKSQETLENFENLLSQLNSNLKDVTFISDHNTLVVIFLVFKIHHITYKAGVYSSVTREQVDKHIKDINSANCKLGVWLANHDVKLYLAKMKEYKEIITHHDNLHQIGEEVFKEIEEKGVN…
AC-213-G04_NODE_9_length_17984_cov_47.7688_ID_1	fig|6666666.122327.peg.582	peg	AC-213-G04_NODE_9_length_17984_cov_47.7688_ID_1_16278_14020	16278	14020	-	Uncharacterized protein Bsub YpbR				atgaaaaaaacaaaaaatgatttatatcaagtttctaaaaacattacaaatacattaaatgatatatctaaagtaggtcatattttagatgaaaatgagaatgaaacattaaaatctttacaagataaatttaaagattggaatgatagactatctgataatagatatagagtagcaattattgggacagaaaaagctggaaaatcaacttttgcaaatgctttattaagaaaaaattttttacccgaagatgaaggaagatgtacttttactactactactatagaagcaagtgacacagaagacatagcagagattcaatttttttcaaaagaagaatttataaataaattttattctttatgtgatgaaattggatttaattgtgattataatagt…	MKKTKNDLYQVSKNITNTLNDISKVGHILDENENETLKSLQDKFKDWNDRLSDNRYRVAIIGTEKAGKSTFANALLRKNFLPEDEGRCTFTTTTIEASDTEDIAEIQFFSKEEFINKFYSLCDEIGFNCDYNSVTLSQLDEFRNTVSVAIATSNALDDIRDIIDKKDKIEKYLTGQKEIFKKEQLEHIKSFITDEIKARAVKHIFIKSTQFKEQKDIIIYDVPGFDSPTKLHLEQAKWYMRNADIVIMLVSIADRISFVKAQADFLNDTKDKYGQKLADKLIVVASKFDKHIVDDKESSETKINKSYNILINELKKYNLYKERNIFKASALGFLEKHGIVDTKYAYPNLKKHNLDDGIEVVEKRLQEFLDGEALELLNEKFEIDKSEVNTFLLKFKAKY…
AC-213-G04_NODE_9_length_17984_cov_47.7688_ID_1	fig|6666666.122327.peg.583	peg	AC-213-G04_NODE_9_length_17984_cov_47.7688_ID_1_17483_16275	17483	16275	-	hypothetical protein				atgattaaatatagatatgatgatggattggagtttttaaaatattgttcagatgaggaacttgattttttagtggaattatttaaaaattctcctttaactgaagaattaacaaaacaaaaagaatatagaaaatattacccaaaacatagtaaatattggtatttaatagcagcagaattacaacattttggaggaaatacgattgctaatatagtgagacaaaaaggtgttttatataaagatatagtttgtaacatttgtgaaagagaaaatataaattatgataaaaatgctgatgtagctcaaattgaaaaagtgtttatttttgaatatttaaaaaaaagtttaaaccagatgagccaacaagaactatatgattttaaaaagcaatttgat…	MIKYRYDDGLEFLKYCSDEELDFLVELFKNSPLTEELTKQKEYRKYYPKHSKYWYLIAAELQHFGGNTIANIVRQKGVLYKDIVCNICERENINYDKNADVAQIEKVFIFEYLKKSLNQMSQQELYDFKKQFDLLNIENIYFLKKISEKLLTDKIFFQNISINILDNMGKSFFKQGLKTALPLIIQQLLKKSVATHIGVVLSLKDISDPAFRITLPAVIYISYLRKKYEEIDKKIRFRFYPKQGAIVRTDLVGGIVEHSGIVVGNNEIIEIFNENNLAVVKKVSYHEFVYNSFLRTGVTMYIAIDKLTKKIIFHENLVKNAYKHLNKQKKYLLTQDNCHSFVYKCITDKNFDTITNIWTFQDLTKMISKHLNNNREVDWVVCDINPIEYKNIKKWKMED…
AC-213-G04_NODE_31_length_5997_cov_47.7887_ID_61	fig|6666666.122327.peg.304	peg	AC-213-G04_NODE_31_length_5997_cov_47.7887_ID_61_105_1046	105	1046	+	Integrase				atgattaaacaagaattatcaaataaaaagctttttaaaaatattgtagaagaatttttagaacttaaaaaatctgaatggagtgaaaaatattacaaaaaacagcttagaagacttgaaatatatatattgccttttttaaaaaatagacctattgacctaataaaaaagggggaaatagtaaatataataaaaaatgtgaaaaatattgtaacacctactacaaaaatttcaaataaagcagaagtaacaaagcgtatatacattatattaaaacaaatctatcaatttgctttacataatgattatgtggatatagacctaactgcaaagattgatataaataatttaattcctaaacaagaagtaaagcattttgatgcaattatgaatttagat…	MIKQELSNKKLFKNIVEEFLELKKSEWSEKYYKKQLRRLEIYILPFLKNRPIDLIKKGEIVNIIKNVKNIVTPTTKISNKAEVTKRIYIILKQIYQFALHNDYVDIDLTAKIDINNLIPKQEVKHFDAIMNLDELRKLYKDILNYPSISKYALQFLALTALRPGNVQNLKWEWIDWDKKIINFPSEAMKARKPYRLPITNNLIFILEEMKKFSFFNEYVFPSPINFARKMSENTLNQAIKNLGYNHRAHGWRASFSTFAYEYQKEHGFNSEVIETQLAHAVGNKVTRAYMRSDFLEEKRKLLKWWEEFLTKPF
AC-213-G04_NODE_31_length_5997_cov_47.7887_ID_61	fig|6666666.122327.peg.305	peg	AC-213-G04_NODE_31_length_5997_cov_47.7887_ID_61_1464_1186	1464	1186	-	hypothetical protein				atgattaaaagaattgatgagagtatttttttagattttgactataaagatggtgaaattgaagatggttatagggctttttattatataaaaaatttaaatggtaatgtattaaaaaccggagaacttgaaagaaatgaagaaaatacagcctttttgcttaggataaaatcgggcgagttaattgaaggaaattttaggcttgaaattgcagttataaatgaagatattggttataaagattatatttttgatgaagatttgattgtaaggagttaa	MIKRIDESIFLDFDYKDGEIEDGYRAFYYIKNLNGNVLKTGELERNEENTAFLLRIKSGELIEGNFRLEIAVINEDIGYKDYIFDEDLIVRS
AC-213-G04_NODE_31_length_5997_cov_47.7887_ID_61	fig|6666666.122327.peg.306	peg	AC-213-G04_NODE_31_length_5997_cov_47.7887_ID_61_1627_1457	1627	1457	-	hypothetical protein				ttgagtaatgttataactcttggacttggaagtgaagaaaatataaaagccacaaaactaaacttctcaaaaaaacactacaaattagcatttaacacaaaaacacaaaaacttaattttagtttagatgtaataaggcttaatttcaaaataagggtaaaaaatgattaa	MSNVITLGLGSEENIKATKLNFSKKHYKLAFNTKTQKLNFSLDVIRLNFKIRVKND
AC-213-G04_NODE_31_length_5997_cov_47.7887_ID_61	fig|6666666.122327.peg.307	peg	AC-213-G04_NODE_31_length_5997_cov_47.7887_ID_61_2048_1620	2048	1620	-	hypothetical protein				ttgtatgatattaagattatttataaaggggagaacacccctttataccttgaaacaaataaaaaggtagataataaaaaattgaagttattaagatatgacaataaagataataaatgggtagatttgggggttatttttgataatgtagttgatggtttatataaaacagagtataagtttgaggatttaggaattgcattattaaaagtaacttatgataataaggaaattacaaaatctatattaaatataaaagaaaatctattatctaaactttataaccacacttttggaaattgggagataaaaaataatcaaatgatattttacgatttagagggtaaagagttagtaaggtttgatttatttaataaaaacggaaaacctaccgaaaaa…	MYDIKIIYKGENTPLYLETNKKVDNKKLKLLRYDNKDNKWVDLGVIFDNVVDGLYKTEYKFEDLGIALLKVTYDNKEITKSILNIKENLLSKLYNHTFGNWEIKNNQMIFYDLEGKELVRFDLFNKNGKPTEKSIFKRIKVE
AC-213-G04_NODE_31_length_5997_cov_47.7887_ID_61	fig|6666666.122327.peg.308	peg	AC-213-G04_NODE_31_length_5997_cov_47.7887_ID_61_2667_2041	2667	2041	-	hypothetical protein				atggcagttagtctttggaaaaaggatagtgaaaacacaatagagattgatttaggtttaagtgatatttatggtgcgagtgggtttaatctttatacaaagtatgctgatgaggacacacctacaaaacaagatattactttcaaagagttaatagagggcattggagatggcattacaattcatgcagatggtgatacaccaaagggtagttatactattggtgtagatgatacttctaatattaaagttggtatgagatttaaggtaaaagataaagatatttatttttatgtatcacaagtaaatgatactagtataaatgtaagaagagctacaagtggggatattagtgatggtgatgaaataaatcaggttggaaatatgggaatttatgag…	MAVSLWKKDSENTIEIDLGLSDIYGASGFNLYTKYADEDTPTKQDITFKELIEGIGDGITIHADGDTPKGSYTIGVDDTSNIKVGMRFKVKDKDIYFYVSQVNDTSINVRRATSGDISDGDEINQVGNMGIYEGKFTPTKLGGLVFMVNNPSIGLQNETAKVEVVTASVDDVSAQMGNDFNALDNKISDIQASLGTAGATIIRGKLIV
AC-213-G04_NODE_31_length_5997_cov_47.7887_ID_61	fig|6666666.122327.peg.309	peg	AC-213-G04_NODE_31_length_5997_cov_47.7887_ID_61_3072_2677	3072	2677	-	hypothetical protein				ttggcttctttatatcgtcttgatgtgatagttaggcaaaattcagacatcacacaagatgatgctattagatggactaaaaactgggtaaatcatagacaagaagctaataagaatatagatgaaaatggtgagtatataaaagaatattatgcaaatttgtatgatagtaggaccaataaaagttggaaggtttttagtgatatatctactaaaaacagagccatagcaaataggtatgtatgtaaaaacggcattatcatagatggtgtagtttatttaagtgaggttattgacgagattgagaagttaaaaatagagatagcttttttaaaagcacaactttatggaaaaatctcatctaataatgaattaaatgtaaaaattataacataa	MASLYRLDVIVRQNSDITQDDAIRWTKNWVNHRQEANKNIDENGEYIKEYYANLYDSRTNKSWKVFSDISTKNRAIANRYVCKNGIIIDGVVYLSEVIDEIEKLKIEIAFLKAQLYGKISSNNELNVKIIT
AC-213-G04_NODE_31_length_5997_cov_47.7887_ID_61	fig|6666666.122327.peg.310	peg	AC-213-G04_NODE_31_length_5997_cov_47.7887_ID_61_3707_3105	3707	3105	-	hypothetical protein				atgacaaaagcagaattaaacacacaaattcaggcagaagtaaaagagatagttgtagaaagttcaaaaatcatcaaacaatatattgatgacaattctattcaaaatccagatgtaagagagaaagtagagagtgagatagtagattctattgcgaaaaagtttgattttgaaaacgagaaagcaaaattagatgaagcgagtaaagtggcaaaagtcttattaggactttttgatgtagataaaaatggggaagtatctccaaaagaatttatggataaattaaattcaatctatgcagaacttgaaactacaaacaaactaagccaagatttgcaaaatttagtaactacatttaaaaaatacaaagatgaagtaacgaaagaacttggtagatta…	MTKAELNTQIQAEVKEIVVESSKIIKQYIDDNSIQNPDVREKVESEIVDSIAKKFDFENEKAKLDEASKVAKVLLGLFDVDKNGEVSPKEFMDKLNSIYAELETTNKLSQDLQNLVTTFKKYKDEVTKELGRLDGRITTNANAIQNMGNDLAQVKTDIQTNFFTKEEISGALTLNKEEILGEVKGIFGYAKEENGDGATL
AC-213-G04_NODE_31_length_5997_cov_47.7887_ID_61	fig|6666666.122327.peg.311	peg	AC-213-G04_NODE_31_length_5997_cov_47.7887_ID_61_5796_3841	5796	3841	-	Chromosome partition protein smc			idu(1);DNA_structural_proteins,_bacterial	atgttacaaggcacaaaagagtattacaaagcaaaagaaacactacaaaaaatttatactcaaaaacaaaaagaagcccaattaaaagagatagaacaatttaaaaaaacttatcaacaaagagtaaaaacacactcaaacacaataaaacaactccaagataaagaaaaagagttatcaaataaaataatacagatacaaaaaaatttacaaaatagacttaaacaattagaaaaaaacagaataaatgcgatagaggatattgaaaacaaaatccacaatatccaaacaagcgaattaagtgcttatcagcaatatatagacaaaaaacgacaagcagagattaaactatcaaaagcaaaagaagcattaagaaacggagatttagcacaagccaaa…	MLQGTKEYYKAKETLQKIYTQKQKEAQLKEIEQFKKTYQQRVKTHSNTIKQLQDKEKELSNKIIQIQKNLQNRLKQLEKNRINAIEDIENKIHNIQTSELSAYQQYIDKKRQAEIKLSKAKEALRNGDLAQAKRYMNQYESLVTSLANTEIKENKKVLISKKESNQFAINGLKRLETLTNEYYTKAKAKEQEAHNQKIAQLKAQLTATKSQLELELQRLNLEKQMIELLTGKKVEIDTSEALKNIKNLDKQIKSLDKVKIDSDTKPVEQNIKKIDTKIKQTKPTLKINDNTKEIVSNIQKTKTKIEQLKTKYTITTNIDEVLKKIELLKRPTHSTHTIYIREVKQKVTGGLIEPIKLSTGGTAFKRVTGKIPGYDPNDSDDVPALLTRGEFVIKRDAVK…

## Sheet: AD-702-P16-BLAST
qseqid	sseqid	pident	length	mismatch	gapopen	qstart	qend	sstart	send	evalue	bitscore	sallseqid	score	nident	positive	gaps	ppos	qframe	sframe	qseq	sseq	qlen	slen	salltitles
AD-702-P16_NODE_14_length_22565_cov_45.4336_ID_29_1	gi|223590000|gb|ACM93736.1|	93.1	116	8	0	1	116	1	116	4e-71	221	gi|223590000|gb|ACM93736.1|	562	108	114	0	98.28	1	1	MNACELPSAKKTEKKLCEVLKNAKTIVVVGLSPKEHRASNQVAKYMQEHGYKIIPVYPREDEILGEKVYRSLDEIDFEVDIVDIFRKGEDTPPIVEKAVKLPGIKCVFLQEGVINE	MSACELPSSKKTEKKLCEVLKESKTIVVVGLSPKEHRASNQVAKYMQENGYKIIPVYPREETILGEKVYRSLDEIDFEVDIVDIFRKGEDTPPIVEKAVKMPGIKCVFLQEGVINE	116	148	CoA-binding [Nautilia profundicola AmH]
AD-702-P16_NODE_14_length_22565_cov_45.4336_ID_29_1	gi|494737751|ref|WP_007473171.1|	87.07	116	15	0	1	116	1	116	4e-65	205	gi|494737751|ref|WP_007473171.1|;gi|149135859|gb|EDM24337.1|	522	101	108	0	93.1	1	1	MNACELPSAKKTEKKLCEVLKNAKTIVVVGLSPKEHRASNQVAKYMQEHGYKIIPVYPREDEILGEKVYRSLDEIDFEVDIVDIFRKGEDTPPIVEKAVKLPGIKCVFLQEGVINE	MEACELPSAKKADKKLCEVLKTSKVIVIVGLSPKPHRASHQVAKYLQEKGYKIIPVYPREEEILGERVYRSLDEIDFEVDIVDIFRKSEDTPPIVEKAVKLPGIKCVFLQEGVKNE	116	148	CoA-binding protein [Caminibacter mediatlanticus]<>CoA-binding protein [Caminibacter mediatlanticus TB-2]
AD-702-P16_NODE_14_length_22565_cov_45.4336_ID_29_1	gi|752714707|ref|WP_041361833.1|	93.07	101	7	0	16	116	1	101	3e-60	192	gi|752714707|ref|WP_041361833.1|	489	94	99	0	98.02	1	1	LCEVLKNAKTIVVVGLSPKEHRASNQVAKYMQEHGYKIIPVYPREDEILGEKVYRSLDEIDFEVDIVDIFRKGEDTPPIVEKAVKLPGIKCVFLQEGVINE	MCEVLKESKTIVVVGLSPKEHRASNQVAKYMQENGYKIIPVYPREETILGEKVYRSLDEIDFEVDIVDIFRKGEDTPPIVEKAVKMPGIKCVFLQEGVINE	116	133	CoA-binding protein [Nautilia profundicola]
AD-702-P16_NODE_14_length_22565_cov_45.4336_ID_29_1	gi|737943211|ref|WP_035907281.1|	86.14	101	14	0	16	116	1	101	2e-56	183	gi|737943211|ref|WP_035907281.1|	464	87	96	0	95.05	1	1	LCEVLKNAKTIVVVGLSPKEHRASNQVAKYMQEHGYKIIPVYPREDEILGEKVYRSLDEIDFEVDIVDIFRKGEDTPPIVEKAVKLPGIKCVFLQEGVINE	MCSVLKNSKVIVVVGLSPKPHRASNQVAKYMQENGYKIIPVYPREDEILGEKVYKSLEEIDFEIDIVDIFRKSEDTPPIVEKAIKLPGVKCVFLQEGIKNE	116	133	MULTISPECIES: CoA-binding protein [Lebetimonas]
AD-702-P16_NODE_14_length_22565_cov_45.4336_ID_29_1	gi|737944209|ref|WP_035908251.1|	86.14	101	14	0	16	116	1	101	2e-56	183	gi|737944209|ref|WP_035908251.1|	464	87	96	0	95.05	1	1	LCEVLKNAKTIVVVGLSPKEHRASNQVAKYMQEHGYKIIPVYPREDEILGEKVYRSLDEIDFEVDIVDIFRKGEDTPPIVEKAVKLPGIKCVFLQEGVINE	MCSVLKNSKIIVVVGLSPKPHRASNQVAKYMQENGYKIIPVYPREDEILGEKVYKSLEEIDFEIDIVDIFRKSEDTPPIVEKAIKLPGVKCVFLQEGIKNE	116	133	CoA-binding protein [Lebetimonas sp. JS032]
AD-702-P16_NODE_14_length_22565_cov_45.4336_ID_29_1	gi|737007479|ref|WP_035003259.1|	87.13	101	13	0	16	116	1	101	4e-56	182	gi|737007479|ref|WP_035003259.1|	462	88	95	0	94.06	1	1	LCEVLKNAKTIVVVGLSPKEHRASNQVAKYMQEHGYKIIPVYPREDEILGEKVYRSLDEIDFEVDIVDIFRKGEDTPPIVEKAVKLPGIKCVFLQEGVINE	MCSVLKNSKVIVVVGLSPKPHRASNQVAKYMQENGYKIIPVYPREIEILGEKVYRSLEEIDFEVDIVDIFRKSEDTPPIVEKAIKLPGVKCVFLQEGIKNE	116	133	CoA-binding protein [Lebetimonas sp. JH292]
AD-702-P16_NODE_14_length_22565_cov_45.4336_ID_29_1	gi|737943719|ref|WP_035907761.1|	84.16	101	16	0	16	116	1	101	1e-54	178	gi|737943719|ref|WP_035907761.1|	452	85	94	0	93.07	1	1	LCEVLKNAKTIVVVGLSPKEHRASNQVAKYMQEHGYKIIPVYPREDEILGEKVYRSLDEIDFEVDIVDIFRKGEDTPPIVEKAVKLPGIKCVFLQEGVINE	MCSVLKNSKVIVVVGLSPKPHRASNQVAKYMQENGYKIIPVYPREDEILGDKFYISLEEIDFEIDIVDIFRKSEDTPPIVEKAIKLPGVKCVFLQEGIKNE	116	133	CoA-binding protein [Lebetimonas sp. JH369]
AD-702-P16_NODE_14_length_22565_cov_45.4336_ID_29_1	gi|526474373|ref|WP_020847358.1|	51.79	112	54	0	4	115	3	114	2e-33	124	gi|526474373|ref|WP_020847358.1|;gi|526271600|gb|AGR76698.1|	312	58	78	0	69.64	1	1	CELPSAKKTEKKLCEVLKNAKTIVVVGLSPKEHRASNQVAKYMQEHGYKIIPVYPREDEILGEKVYRSLDEIDFEVDIVDIFRKGEDTPPIVEKAVKLPGIKCVFLQEGVIN	CEFPTINSKSEEILEIFKNTKTIAIAGLSPDPTKASNIVAAYLQNAGFKIVPIYPKEDTILGEKVYRSLSEIPFAIDMVDIFRKPDAIALIVDEAIKRGDIKTVWFQLGLAN	116	143	CoA-binding domain protein [Arcobacter butzleri]<>CoA-binding domain protein [Arcobacter butzleri 7h1h]
AD-702-P16_NODE_14_length_22565_cov_45.4336_ID_29_1	gi|504281062|ref|WP_014468164.1|	51.79	112	54	0	4	115	3	114	4e-33	124	gi|504281062|ref|WP_014468164.1|;gi|345468614|dbj|BAK70065.1|	310	58	79	0	70.54	1	1	CELPSAKKTEKKLCEVLKNAKTIVVVGLSPKEHRASNQVAKYMQEHGYKIIPVYPREDEILGEKVYRSLDEIDFEVDIVDIFRKGEDTPPIVEKAVKLPGIKCVFLQEGVIN	CEFPTINSKSEEILEIFKNTKTIAIAGLSPDPTKASNIVAAYLQKAGFKIVPIYPKEDTILGEKVYRSLSEIPFVIDMVDIFRKPDAIALIVDEAIKRGDIKTVWFQLGLAN	116	143	CoA-binding protein [Arcobacter butzleri]<>CoA-binding domain-containing protein [Arcobacter butzleri ED-1]
AD-702-P16_NODE_14_length_22565_cov_45.4336_ID_29_1	gi|751934389|ref|WP_041149090.1|	50.89	112	55	0	4	115	3	114	4e-33	124	gi|751934389|ref|WP_041149090.1|;gi|751434585|gb|KIM10857.1|	310	57	81	0	72.32	1	1	CELPSAKKTEKKLCEVLKNAKTIVVVGLSPKEHRASNQVAKYMQEHGYKIIPVYPREDEILGEKVYRSLDEIDFEVDIVDIFRKGEDTPPIVEKAVKLPGIKCVFLQEGVIN	CQLPTINSTTPHIREILHTIKTIAVMGLSPDEDKPSHRVAKYMQEQGYTIVPVYPKEETILGQKVYRTLAEIPFAIDCVNIFRKPDACLPITQEALKRGDAKVIWMQEGIVN	116	144	CoA-binding protein [Sulfuricurvum sp. PC08-66]<>CoA-binding protein [Sulfuricurvum sp. PC08-66]
AD-702-P16_NODE_14_length_22565_cov_45.4336_ID_29_2	gi|506382436|ref|WP_015902155.1|	94.51	91	5	0	1	91	1	91	4e-50	164	gi|506382436|ref|WP_015902155.1|;gi|223589367|gb|ACM93103.1|	415	86	88	0	96.7	1	1	MKKSELIAAVAEKSGLSKKDVNAVIDATIEVIEEALKNGKKVSFIGFGSFEVVTRAPRVARVPGTDKEVNIPETKSVKFKVGKKLKELLNK	MKKSELIAAVAEKSGLSKKDVNAVIDATIEAMEEALKAGKKVSFIGFGSFEVVTRAPRVARVPGTNKEVKIPETKSVKFKVGKKLKELLNK	92	91	DNA-binding protein [Nautilia profundicola]<>non-specific DNA-binding protein [Nautilia profundicola AmH]
AD-702-P16_NODE_14_length_22565_cov_45.4336_ID_29_2	gi|640071819|ref|WP_024789061.1|	89.01	91	10	0	1	91	1	91	2e-47	157	gi|640071819|ref|WP_024789061.1|	398	81	84	0	92.31	1	1	MKKSELIAAVAEKSGLSKKDVNAVIDATIEVIEEALKNGKKVSFIGFGSFEVVTRAPRVARVPGTDKEVNIPETKSVKFKVGKKLKELLNK	MKKSELIAAVAEKTGLSKKDTNAVIDATIQTIEEALKAGKKVSFIGFGSFESVTRAPRTARVPGTGKEIKIPETKSVKFKVGKKLKELLNK	92	91	MULTISPECIES: DNA-binding protein [Lebetimonas]
AD-702-P16_NODE_14_length_22565_cov_45.4336_ID_29_2	gi|640061742|ref|WP_024786828.1|	87.91	91	11	0	1	91	1	91	6e-47	156	gi|640061742|ref|WP_024786828.1|	395	80	84	0	92.31	1	1	MKKSELIAAVAEKSGLSKKDVNAVIDATIEVIEEALKNGKKVSFIGFGSFEVVTRAPRVARVPGTDKEVNIPETKSVKFKVGKKLKELLNK	MKKSELIAAVAEKTGLSKKDTNAVIDSTIQTIEEALKAGKKVSFIGFGSFESVTRAPRTARVPGTGKEIKIPETKSVKFKVGKKLKELLNK	92	91	MULTISPECIES: DNA-binding protein [Lebetimonas]
AD-702-P16_NODE_14_length_22565_cov_45.4336_ID_29_2	gi|494737752|ref|WP_007473172.1|	87.78	90	11	0	1	90	1	90	1e-46	156	gi|494737752|ref|WP_007473172.1|;gi|149135860|gb|EDM24338.1|	394	79	86	0	95.56	1	1	MKKSELIAAVAEKSGLSKKDVNAVIDATIEVIEEALKNGKKVSFIGFGSFEVVTRAPRVARVPGTDKEVNIPETKSVKFKVGKKLKELLN	MKKSDLVAAVAEKTGLSKKDVAAVIDATIETIQEALKNGEKVSFIGFGSFEVVTRAPRVARVPGTGKEIKIPETKSVKFKVGKKLKELVN	92	102	DNA-binding protein [Caminibacter mediatlanticus]<>non-specific DNA-binding protein [Caminibacter mediatlanticus TB-2]
AD-702-P16_NODE_14_length_22565_cov_45.4336_ID_29_2	gi|501030117|ref|WP_012082200.1|	64.37	87	31	0	1	87	1	87	7e-30	112	gi|501030117|ref|WP_012082200.1|;gi|151422433|dbj|BAF69937.1|	281	56	68	0	78.16	1	1	MKKSELIAAVAEKSGLSKKDVNAVIDATIEVIEEALKNGKKVSFIGFGSFEVVTRAPRVARVPGTDKEVNIPETKSVKFKVGKKLKE	MKKAEFVQIVAEKAGLSKKDTQKVIDAALEVITDALKNGDEVAFIGFGTFTTAQRAAREAKVPGTDRVVKVPATRVVKFKVGKKLKE	92	91	DNA-binding protein [Nitratiruptor sp. SB155-2]<>DNA-binding protein HU [Nitratiruptor sp. SB155-2]
AD-702-P16_NODE_14_length_22565_cov_45.4336_ID_29_2	gi|502619909|ref|WP_012856756.1|	60.44	91	36	0	1	91	1	91	8e-30	112	gi|502619909|ref|WP_012856756.1|;gi|268617631|gb|ACZ11996.1|	281	55	71	0	78.02	1	1	MKKSELIAAVAEKSGLSKKDVNAVIDATIEVIEEALKNGKKVSFIGFGSFEVVTRAPRVARVPGTDKEVNIPETKSVKFKVGKKLKELLNK	MKKAEFIQAVSEKAGLSKKDTQKAVDAALEAISDALVAGKEVSFIGFGTFSTATRAARKARVPGTDRVVDVAKTTAVKFKVGKKLKDVVAK	92	92	DNA-binding protein [Sulfurospirillum deleyianum]<>histone family protein DNA-binding protein [Sulfurospirillum deleyianum DSM 6946]
AD-702-P16_NODE_14_length_22565_cov_45.4336_ID_29_2	gi|644634631|ref|WP_025344727.1|	60.44	91	36	0	1	91	1	91	9e-30	112	gi|644634631|ref|WP_025344727.1|;gi|584602204|gb|AHJ12856.1|	281	55	71	0	78.02	1	1	MKKSELIAAVAEKSGLSKKDVNAVIDATIEVIEEALKNGKKVSFIGFGSFEVVTRAPRVARVPGTDKEVNIPETKSVKFKVGKKLKELLNK	MKKAEFIQAVSEKAGLSKKDSQKAVDAALEAISEALVSGKDVSFIGFGTFSTATRAARKARVPGTNRVVDVAQTTAVKFKVGKKLKDVVAK	92	92	DNA-binding protein [Sulfurospirillum multivorans]<>DNA-binding protein HU-beta [Sulfurospirillum multivorans DSM 12446]
AD-702-P16_NODE_14_length_22565_cov_45.4336_ID_29_2	gi|504582335|ref|WP_014769437.1|	60.44	91	36	0	1	91	1	91	1e-29	112	gi|504582335|ref|WP_014769437.1|;gi|390193504|gb|AFL68559.1|	279	55	71	0	78.02	1	1	MKKSELIAAVAEKSGLSKKDVNAVIDATIEVIEEALKNGKKVSFIGFGSFEVVTRAPRVARVPGTDKEVNIPETKSVKFKVGKKLKELLNK	MKKAEFIQAVSEKAGLSKKDSQKAVDAALEAISDALVAGKEVSFIGFGTFSTATRAARKARVPGTDRVVDVAKTTAVKFKVGKKLKDVVAK	92	92	DNA-binding protein [Sulfurospirillum barnesii]<>bacterial nucleoid DNA-binding protein [Sulfurospirillum barnesii SES-3]
AD-702-P16_NODE_14_length_22565_cov_45.4336_ID_29_2	gi|640520292|ref|WP_024954697.1|	61.54	91	35	0	1	91	1	91	2e-29	112	gi|640520292|ref|WP_024954697.1|	279	56	68	0	74.73	1	1	MKKSELIAAVAEKSGLSKKDVNAVIDATIEVIEEALKNGKKVSFIGFGSFEVVTRAPRVARVPGTDKEVNIPETKSVKFKVGKKLKELLNK	MKKADFIQAVAEKAGLSKKDSQKAVDAALETINDALVAGKSVSFIGFGTFSTAPRAARKARVPGTDRVVDVPATTAVKFKVGKKLKEAVAK	92	92	DNA-binding protein [Sulfurospirillum arcachonense]
AD-702-P16_NODE_14_length_22565_cov_45.4336_ID_29_2	gi|647482313|ref|WP_025803598.1|	61.8	89	34	0	1	89	1	89	2e-29	112	gi|647482313|ref|WP_025803598.1|	279	55	68	0	76.4	1	1	MKKSELIAAVAEKSGLSKKDVNAVIDATIEVIEEALKNGKKVSFIGFGSFEVVTRAPRVARVPGTDKEVNIPETKSVKFKVGKKLKELL	MKKAEFIAAVAEKAGLTKKDTESVVDAALEVTKECLVNGDSISFIGFGSFDVATRAAREGKVPGTDKTYKSPATNVVKFKVGKQLKDAV	92	98	DNA-binding protein [Campylobacter sp. CIT045]
AD-702-P16_NODE_14_length_22565_cov_45.4336_ID_29_3	gi|501030620|ref|WP_012082703.1|	41.55	414	231	9	1	406	1	411	4e-101	318	gi|501030620|ref|WP_012082703.1|;gi|151422936|dbj|BAF70440.1|	815	172	271	11	65.46	1	1	MARMVTPLTELKIKRAKPKDKMYKLFDGNGLYLEIKPNGKKTWRIKYRFNNKEKTYTIGEYPIIPLTQARGITQEVKNKVLQGIDPVQDRKE-KQIKQELSNKKLFKNIVEEFLELKKSEWSEKYYKKQ-LRRLEIYILPFLKDRPIDLIKKGEIVNVIKNVRNI-VTPTTKISNKAEVTKRIYIILKQIYQFALHNDYVDIDITAKIDINNLIPKQEEVKHFDAIMNLDELRKLYKDILNYPS-ISKYALQFLALTALRPGNVQNLKWEWIDWDKKIINFPSEAMKAR-KPYRLPLTNTLIFILEEMKKFSLSINIYVFPSPINFARKMSENTLNQAIKNLGYN---HRAHGWRASFSTFAYEYQKEHGFSSEVIETQLAHAIGNKVTRAYMRSDFLE…	MPKSIRPLNDLQLRNAKPKEKNYKLRDGEGLYILIKPNGRKIFRLDYVYAGKRNTYTIGDYPQISLAQARKIKYEVKELIKNGIDPNRYKQEQKRIKELEANKKFTSFVIERFIQHKAKEVSKARLQKNYINTFANYITPFIGEVKIDEVTKQDIIKIVKNTYSTKLQKDNRSTGKTYKAREVYRLLKSLFDFAIHNDYTQTNPAVGIDIDSLIPKHKPTRH-KAVTN-ERIKEIYQKICSLQNPYFRLPLQYIALTAVRFGNVANLKWDYKDFDKRVIIYPAEAMKTKNQPFRIPLTDAIVKVIQQAKAIASPYSEIVFGSPINAHKPISDNTLRKVLK-IDLNEPEQDLHGFRSSFETIALEHQKEHGCSFEAIEAQLHHNIGSKVTQSYLRSDFLE…	407	412	phage integrase family site specific recombinase [Nitratiruptor sp. SB155-2]<>site-specific recombinase, phage integrase family [Nitratiruptor sp. SB155-2]
AD-702-P16_NODE_14_length_22565_cov_45.4336_ID_29_3	gi|640077473|ref|WP_024791016.1|	42.05	409	221	12	8	404	3	407	3e-88	285	gi|640077473|ref|WP_024791016.1|	729	172	259	16	63.33	1	1	LTELKIKRAK--PKDKMYKLF-DGNGLYLEIKPNGKKTWRIKYRFNN--KEKTYTIGEYPIIPLTQARGITQEVKNKVLQGIDPVQDRKEKQIKQE-LSNKKLFKNIVEEFLELKKSEWSEKYYKKQ-LRRLEIYILPFLKDRPIDLIKKGEIVNVIKNVRNI-VTPTTKISNKAEVTKRIYIILKQIYQFALHNDYVDIDITAKIDINNLIPKQEEVKHFDAIMNLDELRKLYKDILNYPS-ISKYALQFLALTALRPGNVQNLKWEWIDWDKKIINFPSEAMKA-RKPYRLPLTNTLIFILEEMKKFSLSINIYVFPSPINFARKMSENTLNQAIKNLGYN--HRAHGWRASFSTFAYEYQKEHGFSSEVIETQLAHAIGNKVTRAYMRSDFLEERR…	LTDTKIRSLKYIPESRYKNWYSDGNGLYLVVEKT-KKVWRLRYKLKEWKTHKPFTIGEYPYMSLAEARKKAIELKSLVQKGIDLQKWKKQKELEKERLQNRKRVSDLVEEYLEIKKQNVSESRFKKNYVGTFNNYVIPFIGKKFIEDVTKQDILNLIKEVPKIKLKNDTRSVNKTYKAKEVLHILRDLFEFGIDNDYLDYNPAYNIKIDRILPQHKE-QHISALLDIDDLRELYKKILNIENPITSKIIQFQALTILRNGNIRNLRWEYINWEKKLIIYPKEVMKATHSDFRLPLTDTLIAILESFKRLSGDKEFVFISSKTN--KPISENFLSDKYKKIGYKDIHSPHGWRSSFRTIAAECIEEHKCGIEAIESQLHHKIGNKVTQAYLRTDFLEHRR…	407	411	MULTISPECIES: hypothetical protein [Lebetimonas]
AD-702-P16_NODE_14_length_22565_cov_45.4336_ID_29_3	gi|503320030|ref|WP_013554691.1|	38.11	412	223	10	1	406	1	386	4e-86	279	gi|503320030|ref|WP_013554691.1|;gi|319419896|gb|ADV47006.1|	713	157	243	32	58.98	1	1	MARMVTPLTELKIKRAKPKDKMYKLFDGNGLYLEIKPNGKKTWRIKYR--FNNKEKTYTIGEYPIIPLTQARGITQEVKNKVLQGIDPVQDRKEKQIKQELSNKKLFKNIVEEFLELKKSEWSEKYYKKQLRRLEIYILPFLKDRPIDLIKKGEIVNVIKNVRNIVTPTTKISNKAEVTKRIYIILKQIYQFALHNDYVDIDITAKIDINNLIPKQEEVKHFDAIMNLDELRKLYKDILNYPS--ISKYALQFLALTALRPGNVQNLKWEWIDWDKKIINFPSEAMKARKPYRLPLTNTLIFILEEMKKFSLSINIYVFPSPINFARKMSENTLNQAIKNLGYNHR--AHGWRASFSTFAYEYQKEHGFSSEVIETQLAHAIGNKVTRAYMRSDFLEER…	MARGVVPLSDTKIRQAKPREKPYKLFDGGGLYLYVSPKGAKSWRMKYRHPVTKKDQTITFGLYPGISLKRAREMREEVRSALIDGLDP---------KCPAGEEVRFRDLATEWLDLQKI--GNKHRRFQRGRLDNHINPRIGDLPIDKITRRDVARVLTEV--------YAAGKEETAGRLHSIITSVLRYAVARGLIEHNVAADIDRATLIPPPEK-KHLRTITNPKEIGHFVQAVKEYPGYWVTSRALLLQLYTATRPGEARGMRWDEIDGD--LWHIPAHRMKMKRPHTVPLSVPARQIIEEMRGFC-GDSEFVFPSPFSKTRPISNNTVNVAIKRIGYGDKLVAHGLRSMFSTIAHE---QSGFPHEVIEAQLAHATGSEVSRAYNRAEYLDER…	407	388	integrase family protein [Nitratifractor salsuginis]<>integrase family protein [Nitratifractor salsuginis DSM 16511]
AD-702-P16_NODE_14_length_22565_cov_45.4336_ID_29_3	gi|502619705|ref|WP_012856556.1|	36.58	421	242	6	1	405	1	412	1e-82	271	gi|502619705|ref|WP_012856556.1|;gi|268617425|gb|ACZ11790.1|	693	154	247	25	58.67	1	1	MARMVTPLTELKIKRAKPKDKMYKLFDGNGLYLEIKPNGKKTWRIKY-RFNNKEKTYTIGEYPIIPLTQARGITQEVKNKVLQGIDPVQDRK----------EKQIKQELSNKKLFKNIVEEFLELKKSEWSEKYYKKQLRRLEIYILPFLKDRPIDLIKKGEIVNVIKNVRNIVTPTTKISNKAEVTKRIYIILKQIYQFALHNDYVDIDITAKIDINNLIPKQEEVKHFDAIMNLDELRKLYKDILNYPS--ISKYALQFLALTALRPGNVQNLKWEWIDWDKKIINFPSEAMKARKPYRLPLTNTLIFILEEMKKFSLSINIYVFPSPINFARKMSENTLNQAIKNLGYNHR---AHGWRASFSTFAYEYQKEHGFSSEVIETQLAHAIGNKVTRA…	MPKKVLPLTDTELKKSKIQEKTYRLTDGAGLYLLVEPNGSKGWRLDYTRPNGGRNTISLGTYPTITLCEAREKRDELKKQIKKGVDPSLERKGVKELQREEKEADHAEEERKQNTFEKVARDFFESITIELVPKYHSSKLARLENHIFPYMGNIPIDQVSRLMIIEHLERL--------KAANKIETARRILNIIEQVYRYAVTHELAPHNIIADIDKRYVIGKKE-VRHFPTITDPVEIGKLVRMIDEYPGDISTKYALKLAILTAQRPYNIRFAEWNEFDLERDVWQISAEKMKMKRPHIIPIILQIKTILRELEPFTKNRSQYLFPALTSNVRPISENTMNQALRRLGYTKEEIVSHGFRAMFSTIANEHIPEHGFHSDIIERHLAHSEQNKTKGA…	407	419	integrase family protein [Sulfurospirillum deleyianum]<>integrase family protein [Sulfurospirillum deleyianum DSM 6946]
AD-702-P16_NODE_14_length_22565_cov_45.4336_ID_29_3	gi|764553062|ref|WP_044417608.1|	37.98	416	234	8	1	405	1	403	7e-82	268	gi|764553062|ref|WP_044417608.1|	686	158	251	24	60.34	1	1	MARMVTPLTELKIKRAKPKDKMYKLFDGNGLYLEIKPNGKKTWRIKYRFNNKEKTYTIGEYPIIPLTQARGITQEVKNKVLQGIDPVQDRKEKQIKQELSNKKLFKNIVEEFLELKKSEWSEKYYKKQLRRLEIYILPFLKDRPIDLIKKGEIVNVIKNVRNIVTPTTKISNKAEVTKRIYIILKQIYQFALHNDYVDIDITAKIDINNLIPKQEEVKHFDAIMNLDELRKLYKDILNYPSISK------YALQFLALTALRPGNVQNLKWEWIDWDKKIINFPSEAMKARKPYRLPLTNTLIFILEEMKKFSLSINIYVFPSPINFARKMSENTLNQAIKNLGYN--HRAHGWRASFSTFAYEYQKEHGFSSEVIETQLAHAIGNKVTRAYMRSD---…	MPKIVKPLTDKEIKAAKPKEKQYKLSDGQSLYLIIKSNGTKFFRFDFKFENKRKSMSFGVYPEVTLSEARILRDKTKELLKQNINPIL---EKNI-SSIDNSNTFKNISEKWLSKMKKEWIDKTYVKVENVIRNHAYPYIGNKLIEDITRTDILNIIDRMN-----TKGLHGSAE---KMMSNFNRIYKYAVTYNYVEHNIIADIDKKNVIISTSN-NHMSAIIKEDEIKELLEDISNFENLYKASITTIVALKLAPYVALRPYNLRTLEWSEVDFEKKVIDIPSEKMKTKKDFILPLSKQAIEILKMIEPFSAHKSKYVFPSPVSNLKCLSDATLGHALKKLGYQNRHTTHGFRSTFSTIAHEKMKEHGFNSDIIESCLAHEEKNKIKAAYNRASKMK…	407	409	integrase [Arcobacter anaerophilus]
AD-702-P16_NODE_14_length_22565_cov_45.4336_ID_29_3	gi|640076056|ref|WP_024790491.1|	40	415	224	12	3	404	2	404	5e-80	264	gi|640076056|ref|WP_024790491.1|	674	166	256	25	61.69	1	1	RMVTPLTELKIKRAKPKDKMYKLFDG--NGLYLEIKPNGKKTWRIKYRFNNKEKTYTIGEYPIIPLTQARGITQEVKNKVLQGIDPVQDRKEKQIKQELSNK-KLFKNIVEEFLELKKSEWSEKYYKKQLRRLEI-YILPFLKDRPIDLIKKGEIVNVIKNVRNIVTP-TTKISNKAEVTKRIYIILKQIYQFALHNDYVDIDITAKIDINNLIPKQEEVKHFDAIMNLDELRKLYKDILNY--PSISKYALQFLALTALRPGNVQNLKWEWIDWDKKIINFPSEAMKA-RKPYRLPLTNTLIFILEEMKKFSLSINIYVFPSPINFARKMSENTLNQAIKN-----LGYNHRAHGWRASFSTFAYEYQKEHGFSSEVIETQLAHAIGNKVTRAYMRSD…	KIISPLTQKAI-NAAIKKQKKKITDGYVKGLTLMLVRQSYK-WRLRYKLGKKDSYYTIGDYPTIGLSEARKIAQEIRNLLLKGIDPNEYKRQKQIELKIKQETKTFNHFANQFLELKKKEVTESRFKRNYLGTYIHYIQPFIGNKKINEITRTDIIEIIKQVPKIKLPNATRSTNKTYKAKEVLQVIKKIFDYIINLGLLEYNPAFTIDVKHLLPKEEKTK-MKAILKPNKARELYKKILNIKTPTVKK-LLQFQALTGLRNVGLYRLKWDYVDFEKKLIIYPPKTYKDNQEPFRMPLTDTLIEILIYFKQ--------IYPVYTFKEEKLQEDSFSSKLSKYYREYLTKEHNPHGWRATFSTLAYENQKLHNISVEAIELQLNHKVGNKVTRAYMRSD…	407	407	MULTISPECIES: hypothetical protein [Lebetimonas]
AD-702-P16_NODE_14_length_22565_cov_45.4336_ID_29_3	gi|655952135|ref|WP_028995065.1|	35.15	404	235	8	8	402	6	391	2e-77	257	gi|655952135|ref|WP_028995065.1|	656	142	220	27	54.46	1	1	LTELKIKRAKPKDKMYKLFDGNGLYLEIKPNGKKTWRIKYRFNNKEKTYTIGEYPIIPLTQARGITQEVKNKVLQGIDPVQDRKEKQIKQELSNKKLFKNIVEEFLELKKSEWSEKYYKKQLRRLEIYILPFLKDRPIDLIKKGEIVNVIKNVRNIVTPTTKISNKAEVTKRIYIILKQIYQFALHNDYVDIDITAKIDINNLIPKQEEVKHFDAIMNLDELRKLYKDILNYPS--ISKYALQFLALTALRPGNVQNLKWEWIDWDKKIINFPSEAMKARKPYRLPLTNTLIFILEEMKKFSLSINIYVFPSPINFARKMSENTLNQAIKNLGYN----HRAHGWRASFSTFAYEYQKEHG---FSSEVIETQLAHAIGNKVTRAYMRSDFLEERRKLL…	LTAVKINQAKPGEKSQKLTDGGGMYLLLDTKGGKYWRLDYRFAKKRKTLALGTFPDVSLEEARQARDAARKQITSGIDPSAVRKVEKLTASHRANNTFEAVAREWHQEFSPTWTKHTQEKNLRIFVVYAFPWIGNRPIAEVTAPELLAIIRRVKDM--------GYLDTAHRLRMTAGQVFRYGISTGRCERDISA--DLRGAIPPQRK-RHYAAITDPTEFGKLLRDIWAYQGSLITRSAFRLSALFGLRPGEVRNLEWSEVDFDSRLIRIPLGKMKARRLHVVPLADQAAAILEDLKPLT-GAGRFCFPGLQSRDRPMSENTINSALRRLGYDTQSEQSAHGFRSSFSTMA------HGSGLFRPEVVEVQLAHKHGDAVRLAYDRGDFLEERRNLM…	407	409	integrase [Azonexus hydrophilus]
AD-702-P16_NODE_14_length_22565_cov_45.4336_ID_29_3	gi|640061673|ref|WP_024786802.1|	39.28	415	227	12	3	404	2	404	7e-77	256	gi|640061673|ref|WP_024786802.1|	653	163	253	25	60.96	1	1	RMVTPLTELKIKRAKPKDKMYKLFDG--NGLYLEIKPNGKKTWRIKYRFNNKEKTYTIGEYPIIPLTQARGITQEVKNKVLQGIDPVQDRKEKQIKQELSNK-KLFKNIVEEFLELKKSEWSEKYYKKQLRRLEI-YILPFLKDRPIDLIKKGEIVNVIKNVRNIVTP-TTKISNKAEVTKRIYIILKQIYQFALHNDYVDIDITAKIDINNLIPKQEEVKHFDAIMNLDELRKLYKDILNY--PSISKYALQFLALTALRPGNVQNLKWEWIDWDKKIINFPSEAMKA-RKPYRLPLTNTLIFILEEMKKFSLSINIYVFPSPINFARKMSENTLNQAIKN-----LGYNHRAHGWRASFSTFAYEYQKEHGFSSEVIETQLAHAIGNKVTRAYMRSD…	KIISPLTQKAI-NAAIKKQKKKITDGYVKGLTLMLVRQSYK-WRLRYKLGKKDSYYTIGDYPTIGLSEARKIAQEIRNLLLKGIDPNEYKRQKQIELKIKQETKTFNHFANQFLVNKKKGVTKSRFKRNYLGTYIHYIQPFIGNKKINEITRTDIIEIIKQVPKIKLPNATRSTNKTYKAKEVLQVIKKIFDYIINLGLLEYNPAFTIDVKHLLPKEEKTK-MKAILKPNKARELYKKILNIKTPTVKK-LLQFQALTGLRNVGLYRLKWDYVDFEKKLIIYPPKTYKDNQEPFRMPLTDTLIEILIYFKQ--------IYPVYTFKEEKLQEDSFSSKLSKYYREYLTKEHNPHGWRATFSTLAYENQKLHNISVEAIELQLNHKVGNKVTRAYMRSD…	407	407	hypothetical protein [Lebetimonas sp. JH369]
AD-702-P16_NODE_14_length_22565_cov_45.4336_ID_29_3	gi|495519054|ref|WP_008243699.1|	36.08	424	242	9	1	406	1	413	2e-76	255	gi|495519054|ref|WP_008243699.1|;gi|385344000|gb|EIF50717.1|	651	153	247	29	58.25	1	1	MARMVTPLTELKIKRAKPKDKMYKLFDGNGLYLEIKPNGKKTWRIKYR--FNNKEKTYTIGEYPIIPLTQARGITQEVKNKVLQGIDPVQDRKEK---QIKQELSNKKLFKNIVEEFLELKKSEWSEKYYKKQLRRLEIYILPFLKDRPIDLIKKGEIVNVIKNVRNIVTPTTKISNKAEVTKRIYIILKQIYQFALHNDYVDIDITAKIDINNLIPKQEEVKHFDAIMNLDELRKLYKDILNYPS--ISKYALQFLALTALRPGNVQNLKWEWIDWDKKIINFPSEAMKAR---------KPYRLPLTNTLIFILEEMKKFSLSINIYVFPSPINFARKMSENTLNQAIKNLGYNHR--AHGWRASFSTFAYEYQKEHGFSSEVIETQLAHAIGNKVT…	MARRTLPLTDTEIKKAKPKEKGYKLFDGDGLFLWINTAGGKLWRLKYTSPVSQKEKTYSIGKYPEITLAAARAERERLRQLIKSGIDPSQEKQENKKVRIINENERSDTFGKIALDFL-AHKTKISDDYKDMQLRRLERHIFPSLKNVPIKSIARADIIELIRLI--------EANGTLEMASRVFSLCNEVFRYSAANDKIPYNILQDIDKKSVF-KQPDEKHYPVILDEKEIKILLDVIEDYQGDISTKYALRLLPHLASRPGNIRVAEWKEIDFENSEWIIPGEKMKIKVKFKGTNEVQPHIVPLSKQSMKIIKELKKLT-GDGPYLFPSALHKDRPMSDNTLSSAMKRLGYKDKMNPHSFRAMFSTILHGKIDEHGYHSDIIERQLAHKERNRVK…	407	416	integrase family protein [Sulfurovum sp. AR]<>integrase family protein [Sulfurovum sp. AR]
AD-702-P16_NODE_14_length_22565_cov_45.4336_ID_29_3	gi|505467339|ref|WP_015654190.1|	35.65	418	245	6	3	405	4	412	2e-74	249	gi|505467339|ref|WP_015654190.1|;gi|410996606|gb|AFV98071.1|	637	149	236	24	56.46	1	1	RMVTPLTELKIKRAKPKDKMYKLFDGNGLYLEIKPNGKKTWRIKYRFNNKEKTYTIGEYPIIPLTQARGITQEVKNKVLQGIDPVQDRK----EKQIKQELSNKK------LFKNIVEEFLELKKSEWSEKYYKKQLRRLEIYILPFLKDRPIDLIKKGEIVNVIKNVRNIVTPTTKISNKAEVTKRIYIILKQIYQFALHNDYVDIDITAKIDINNLIPKQEEVKHFDAIMNLDELRKLYKDILNYPS--ISKYALQFLALTALRPGNVQNLKWEWIDWDKKIINFPSEAMKARKPYRLPLTNTLIFILEEMKKFSLSINIYVFPSPINFARKMSENTLNQAIKNLGYNHR---AHGWRASFSTFAYEYQKEHGFSSEVIETQLAHAIGNKVTRAYMR…	RQVTSLTDTAIKNAKPKDKEYTLPDGNGLQLNIKPDGRKVWEIRYTVEGKAKKTTGGAYPATSLSKARAKRDELKAKVINGIDPIKEKQAQKEQKRIEAEEAKAETTILLNTFEKVSREFIDSITGELVPRYHSLKLARLENHIFPYIGDKPINDVTRMMIIECLDRLKAV--------NKADTALRTLNIISQVYRYAVTREITPHNITADIDKRFVIGKIER-KNMATITDPKKVGILLNAIDDYHGEIIVKSALQLATLTAQRPYNIRFAEWDEFDLEKNEWIIPAEKMKMKRPHIVPITKQVKEVIETLRPHTQHKSKYLFHSLHTSIKPISENTMNQALRRLGYTKEEIVSHGFRAMFSTIANENITVHGYHTDVIERCLAHVEGNKVKGAYNH…	407	416	hypothetical protein [uncultured Sulfuricurvum sp. RIFRC-1]<>hypothetical protein B649_08795 [Candidatus Sulfuricurvum sp. RIFRC-1]
AD-702-P16_NODE_14_length_22565_cov_45.4336_ID_29_6	gi|268617672|gb|ACZ12037.1|	48.89	45	23	0	1	45	1	45	0.0007	43.5	gi|268617672|gb|ACZ12037.1|	101	22	27	0	60	1	1	MTYKEINEIFKIPQRTLVDWKNSNDWRKELFEFLRGVSKEDISKL	MKAKEIADIFGVPQSTLNEWKKEGHSKKALADFLTNVDKESILKL	59	127	hypothetical protein Sdel_1012 [Sulfurospirillum deleyianum DSM 6946]
AD-702-P16_NODE_14_length_22565_cov_45.4336_ID_29_7	gi|670502051|ref|WP_031449965.1|	59.68	124	50	0	7	130	10	133	6e-45	154	gi|670502051|ref|WP_031449965.1|	390	74	93	0	75	1	1	LIKHEGLKLKPYLCPAGKLTIGVGRNLEDLGISESEAMYLFKNDIKRCENELKEIFDDFNKLPENVKIALIDMIFNLGKSRFMKFKKMIQAIKDKDFKKAAYEAKNSKWCKQVKVRCEDVCEMF	LIKHEGLRLKPYHCPAGKLTIGVGRNLEDKGISEKEAVLLLENDIEECLEDLKTIFQAFDLLPEPVQRVLVDMRFNLGPNRFRRFKKMLAAVKNQDFTQAAVEMKDSRWYSQVGKRAETLINIM	133	136	lysozyme [Desulfobacula sp. TS]
AD-702-P16_NODE_14_length_22565_cov_45.4336_ID_29_7	gi|504769253|ref|WP_014956355.1|	57.03	128	55	0	3	130	6	133	2e-44	153	gi|504769253|ref|WP_014956355.1|;gi|405105506|emb|CCK79003.1|	386	73	93	0	72.66	1	1	VKEFLIKHEGLKLKPYLCPAGKLTIGVGRNLEDLGISESEAMYLFKNDIKRCENELKEIFDDFNKLPENVKIALIDMIFNLGKSRFMKFKKMIQAIKDKDFKKAAYEAKNSKWCKQVKVRCEDVCEMF	IADQLIKHEGLRLKPYHCPAGKFTIGVGRNLEDKGITEKEALMLLKNDIQECIQDLKTIFQAFDLLPEPVRRVLVDMRFNLGPNRFRHFKKMITAVKNQNFIQAAAEMKDSRWYTQVGQRARTLVKMM	133	138	lysozyme [Desulfobacula toluolica]<>putative lysozyme [Desulfobacula toluolica Tol2]
AD-702-P16_NODE_14_length_22565_cov_45.4336_ID_29_7	gi|504769244|ref|WP_014956346.1|	57.03	128	55	0	3	130	6	133	3e-44	152	gi|504769244|ref|WP_014956346.1|;gi|405105497|emb|CCK78994.1|	385	73	94	0	73.44	1	1	VKEFLIKHEGLKLKPYLCPAGKLTIGVGRNLEDLGISESEAMYLFKNDIKRCENELKEIFDDFNKLPENVKIALIDMIFNLGKSRFMKFKKMIQAIKDKDFKKAAYEAKNSKWCKQVKVRCEDVCEMF	IADQLIKHEGLRLKPYHCPAGKLTIGVGRNLEDKGITEKEAALLLENDIEECLEDLKTIFQEFDLLPEPVQRVLVDMRFNLGPNRFRRFKKMIAAVEHQNFNQAAMEMKDSRWYSQVGKRAETLINMM	133	136	lysozyme [Desulfobacula toluolica]<>predicted lysozyme [Desulfobacula toluolica Tol2]
AD-702-P16_NODE_14_length_22565_cov_45.4336_ID_29_7	gi|494025792|ref|WP_006968000.1|	54.76	126	57	0	7	132	12	137	1e-42	149	gi|494025792|ref|WP_006968000.1|;gi|474486258|gb|EMS77870.1|	375	69	89	0	70.63	1	1	LIKHEGLKLKPYLCPAGKLTIGVGRNLEDLGISESEAMYLFKNDIKRCENELKEIFDDFNKLPENVKIALIDMIFNLGKSRFMKFKKMIQAIKDKDFKKAAYEAKNSKWCKQVKVRCEDVCEMFLS	LTTHEGLRLKPYLCPAGKLTIGIGRNLEGKGITKQEAVMLLENDIQECLDDLIPLFDAFDTLPEPVRQVLVDMRFNLGPGRFRQFKKMIAAVNARDFPQAAAQMKASRWYLQVGKRAETLTAMMAS	133	143	lysozyme [Desulfotignum phosphitoxidans]<>lysozyme [Desulfotignum phosphitoxidans DSM 13687]
AD-702-P16_NODE_14_length_22565_cov_45.4336_ID_29_7	gi|636809899|ref|WP_024336097.1|	53.97	126	58	0	7	132	12	137	2e-42	148	gi|636809899|ref|WP_024336097.1|	374	68	90	0	71.43	1	1	LIKHEGLKLKPYLCPAGKLTIGVGRNLEDLGISESEAMYLFKNDIKRCENELKEIFDDFNKLPENVKIALIDMIFNLGKSRFMKFKKMIQAIKDKDFKKAAYEAKNSKWCKQVKVRCEDVCEMFLS	LTRHEGLRLKPYLCPAGKLTIGIGRNLEGKGITKQEAVMLLENDIQECLDDLIPLFDAFDTLPEPVRQVLVDMRFNLGPGRFRQFKKMIAAVNARNFPQAAAQMKASRWYLQVGKRAETLTAMMAS	133	148	lysozyme [Desulfotignum balticum]
AD-702-P16_NODE_14_length_22565_cov_45.4336_ID_29_7	gi|636809965|ref|WP_024336163.1|	53.97	126	58	0	7	132	12	137	3e-42	148	gi|636809965|ref|WP_024336163.1|	373	68	90	0	71.43	1	1	LIKHEGLKLKPYLCPAGKLTIGVGRNLEDLGISESEAMYLFKNDIKRCENELKEIFDDFNKLPENVKIALIDMIFNLGKSRFMKFKKMIQAIKDKDFKKAAYEAKNSKWCKQVKVRCEDVCEMFLS	LTRHEGLRLKPYLCPAGKLTIGIGRNLEGKGITKQEAVMLLENDIQECLDDLIPLFDAFDTLPEPVRQVLVDMRFNLGPGRFRQFKKMIAAVNARNFPQAAAQMKASRWYLQVGKRAETLTAMMAS	133	143	lysozyme [Desulfotignum balticum]
AD-702-P16_NODE_14_length_22565_cov_45.4336_ID_29_7	gi|494025785|ref|WP_006967993.1|	52.38	126	60	0	7	132	12	137	1e-40	144	gi|494025785|ref|WP_006967993.1|;gi|474486254|gb|EMS77866.1|	363	66	89	0	70.63	1	1	LIKHEGLKLKPYLCPAGKLTIGVGRNLEDLGISESEAMYLFKNDIKRCENELKEIFDDFNKLPENVKIALIDMIFNLGKSRFMKFKKMIQAIKDKDFKKAAYEAKNSKWCKQVKVRCEDVCEMFLS	LTRHEGLRLKPYLCPAGKLTIGFGRNLEGKGITKQEAVMLLENDIQECLDDLIPLFDEFDTLPEPVRQVLVDMRFNLGPGRSRQFKKMIAAVNARNFPQATTQMKASRWYLQVGKRAETLTAMMVS	133	151	putative lysozyme [Desulfotignum phosphitoxidans]<>putative lysozyme [Desulfotignum phosphitoxidans DSM 13687]
AD-702-P16_NODE_14_length_22565_cov_45.4336_ID_29_7	gi|739637626|ref|WP_037493496.1|	48.84	129	66	0	2	130	4	132	5e-35	129	gi|739637626|ref|WP_037493496.1|	324	63	88	0	68.22	1	1	DVKEFLIKHEGLKLKPYLCPAGKLTIGVGRNLEDLGISESEAMYLFKNDIKRCENELKEIFDDFNKLPENVKIALIDMIFNLGKSRFMKFKKMIQAIKDKDFKKAAYEAKNSKWCKQVKVRCEDVCEMF	DLIDSLVRDEGLRLKPYRCTAGKLTIGVGRNIEDNGITKAEAIILLTNDVNTVFRELDKNIPWWADLPDGPRVALANMCFNLGWPRLSGFKKMLAALKDRNFKKAADEALDSKWAKDVGKRSQRISELI	133	135	lysozyme [Sneathiella glossodoripedis]
AD-702-P16_NODE_14_length_22565_cov_45.4336_ID_29_7	gi|518235974|ref|WP_019406182.1|	47.73	132	67	2	2	132	3	133	4e-34	127	gi|518235974|ref|WP_019406182.1|	318	63	89	2	67.42	1	1	DVKEFLIKHEGLKLKPYLCPAGKLTIGVGRNLEDLGISESEAMYLFKNDIKRCENELKEIFDDFNKLPENVKIA-LIDMIFNLGKSRFMKFKKMIQAIKDKDFKKAAYEAKNSKWCKQVKVRCEDVCEMFLS	DLRSLLRHHEGVRSKPYLCTAGKTTIGVGRNLDDLGLSPDEIDYLFENDLRRVELELHRAF-PWAKTLDSVRYAVMVDMLFNLGLRRLQNFRKFLAAMERKDWKTASIEMMDSLWAKQVKRRATRLRDMVLT	133	139	hypothetical protein [Pseudomonas stutzeri]
AD-702-P16_NODE_14_length_22565_cov_45.4336_ID_29_7	gi|522071582|ref|WP_020582791.1|	47.93	121	63	0	3	123	5	125	1e-32	122	gi|522071582|ref|WP_020582791.1|;gi|658302831|gb|KEI71224.1|	307	58	83	0	68.6	1	1	VKEFLIKHEGLKLKPYLCPAGKLTIGVGRNLEDLGISESEAMYLFKNDIKRCENELKEIFDDFNKLPENVKIALIDMIFNLGKSRFMKFKKMIQAIKDKDFKKAAYEAKNSKWCKQVKVRC	LTDTLIRHEGMRLEPYHDTVGKLTIGVGRNLDDNGISREEALLLLSNDIDQARSELLSCYPWVASLNQTRQDALINMVFNLGMPRFSKFRKMLAAMEEGDFEQAAQEMLDSRWAEQVKGRA	133	137	hypothetical protein [Endozoicomonas elysicola]<>lysozyme [Endozoicomonas elysicola]
AD-702-P16_NODE_14_length_22565_cov_45.4336_ID_29_15	gi|497529498|ref|WP_009843696.1|	41.88	117	55	2	7	123	6	109	6e-19	87	gi|497529498|ref|WP_009843696.1|;gi|159173131|gb|EDP57961.1|	214	49	71	13	60.68	1	1	NIIGGGDIVKKGAELLDEAFYTDEERAKDREKLLQMKAEQKIRLLEAYHPFKVTQRILAIAFTFTFLFIVINGILGALYGIVDMERVKDALEFAESVHLGGIVMIIMSFYFGGGFIE	NLFGSSEMVSKGISLIDDSFYTDEE-----------KAVQKKQILKAYEPYKIAQRLLAIMFCFTFLTILTLLIVMSFF--VDITTQINAIEKIMTSSLVSPVMLILGFYFAGGMIE	134	118	hypothetical protein [Vibrio sp. AND4]<>hypothetical protein AND4_05304 [Vibrio sp. AND4]
AD-702-P16_NODE_14_length_22565_cov_45.4336_ID_29_15	gi|399528339|ref|YP_006560262.1|	36.92	130	69	4	5	133	4	121	6e-15	76.6	gi|399528339|ref|YP_006560262.1|;gi|392284441|gb|AFM54870.1|	187	48	74	13	56.92	1	1	LKNIIGGGDIVKKGAELLDEAFYTDEERAKDREKLLQMKAEQKIRLLEAYHPFKVTQRILAIAFTFTFLFIVINGILGALYGIVDMERVKDAL-EFAESVHLGGIVMIIMSFYFGGGFIESYRRGNNGKN	LSTIFGTGDVITKGMDLIDKMHTSDAE-------MIAAKSKAKTDLMAAYAPFKIAQRILATMFAVTFLSSFVLVLVMALFYDAKIDVVRSVIGEF----YIGEIMLTIIVFYFGGGFVEG-ALGAKGKN	134	124	hypothetical protein P12026_24 [Marinomonas phage P12026]<>hypothetical protein P12026_24 [Marinomonas phage P12026]
AD-702-P16_NODE_14_length_22565_cov_45.4336_ID_29_15	gi|460042906|ref|YP_007518360.1|	45.12	82	34	3	6	85	5	77	2e-11	67	gi|460042906|ref|YP_007518360.1|;gi|383389495|gb|AFH14490.1|	162	37	50	11	60.98	1	1	KNIIGGGDIVKKGAELLDEAFYTDEERAKDREKLLQMKAEQKIRLLEAYHPFKVTQRILAIAFTFTFL--FIVINGILGALY	KTIFGGGDIIKSGVDLIDSLHTSDEEE-------IAAKSKAKVDLLSAYAPFKVAQRVLAFSFTFVYLLSFAMIMG--GTIY	134	131	hypothetical protein VvAW1_00018c [Vibrio phage VvAW1]<>hypothetical protein VvAW1_00018c [Vibrio phage VvAW1]
AD-702-P16_NODE_14_length_22565_cov_45.4336_ID_29_15	gi|775452052|dbj|BAQ86530.1|	32.8	125	70	4	1	123	1	113	2e-10	64.3	gi|775452052|dbj|BAQ86530.1|	155	41	69	14	55.2	1	1	MFDFLKNIIGGGDIVKKGAELLDEAFYTDEERAKDREKLLQMKAEQKIRLLEAYHPFKVTQRILAIAFTFTFL--FIVINGILGALYGIVDMERVKDALEFAESVHLGGIVMIIMSFYFGGGFIE	MLGVIGKILGSEKVIESGLKLIDDMHTSTEEEVK-------AKADAKTQLLQAYAPFKIAQRYLALMFGLTFLSSYVLVLGM--TISGQGDPDAVTKVMEL---FNINYAMLIILTFYFSGGVIE	134	121	hypothetical protein [uncultured Mediterranean phage uvMED]
AD-702-P16_NODE_14_length_22565_cov_45.4336_ID_29_15	gi|775459074|dbj|BAQ92825.1|	34.11	129	64	6	1	123	18	131	4e-08	57.8	gi|775459074|dbj|BAQ92825.1|	138	44	66	21	51.16	1	1	MFDFLKNIIGG---GDIVKKGAELLDEAFYTDEERAKDREKLLQMKAEQKIRLLEAYHPFKVTQRILAIAFTFTFLFI-VINGILGALYGI--VDMERVKDALEFAESVHLGGIVMIIMSFYFGGGFIE	MFKFLGKIFNPKKLGDSIISG---IDKSFLSKEESIDYFQKMLVL-----------YEPYKLAQRILAIMFSSAFLFVHIVTAITHFYYSLKDFDSESIVNLYKYNND-SLGTIVLIIISFYFAGGVLE	134	139	hypothetical protein [uncultured Mediterranean phage uvMED]
AD-702-P16_NODE_14_length_22565_cov_45.4336_ID_29_15	gi|746399774|ref|WP_039441998.1|	30.33	122	65	4	6	123	3	108	4e-07	54.7	gi|746399774|ref|WP_039441998.1|	130	37	59	20	48.36	1	1	KNIIGGGDIVKKGAELLDEA----FYTDEERAKDREKLLQMKAEQKIRLLEAYHPFKVTQRILAIAFTFTFLFIVINGILGALYGIVDMERVKDALEFAESVHLGGIVMIIMSFYFGGGFIE	QRIFGSQDLLKQSLTTLSEAGDAMFFTDEEKAK-----------HTINLLKAYEPFKLVQRCIVLLFTVPYVSLQSMVILGCMHGF-DWQPISEMINEA----FGYPVLAAVGLYLTGGVLP	134	110	hypothetical protein [Vibrio navarrensis]
AD-702-P16_NODE_14_length_22565_cov_45.4336_ID_29_15	gi|740312894|ref|WP_038150215.1|	33.73	83	44	1	4	86	3	74	2e-06	52	gi|740312894|ref|WP_038150215.1|	123	28	41	11	49.4	1	1	FLKNIIGGGDIVKKGAELLDEAFYTDEERAKDREKLLQMKAEQKIRLLEAYHPFKVTQRILAIAFTFTFLFIVINGILGALYG	LLAKIFGSDSVIDNSMKAIDKVFYTDEE-----------KAENKANLLKLYEPFKLAQRLLALTFAIPFVSVFSICAIGYMLG	134	74	hypothetical protein, partial [Vibrio litoralis]
AD-702-P16_NODE_14_length_22565_cov_45.4336_ID_29_15	gi|490871261|ref|WP_004733275.1|	34.94	83	39	2	8	86	7	78	2e-05	49.7	gi|490871261|ref|WP_004733275.1|;gi|84378212|gb|EAP95071.1|	117	29	44	15	53.01	1	1	IIGGGDIVKKGAELL----DEAFYTDEERAKDREKLLQMKAEQKIRLLEAYHPFKVTQRILAIAFTFTFLFIVINGILGALYG	IFGSQSSISKGLDALTNTGDAMFFTDEEKAK-----------HKLALLKAYEPFKLVQRYIVLLFTIPYVALHVMVILGCMHG	134	111	MULTISPECIES: hypothetical protein [Vibrio]<>hypothetical protein V12B01_23170 [Vibrio splendidus 12B01]
AD-702-P16_NODE_14_length_22565_cov_45.4336_ID_29_15	gi|515159255|ref|WP_016787835.1|	34.94	83	39	2	8	86	7	78	2e-05	49.7	gi|515159255|ref|WP_016787835.1|	117	29	44	15	53.01	1	1	IIGGGDIVKKGAELL----DEAFYTDEERAKDREKLLQMKAEQKIRLLEAYHPFKVTQRILAIAFTFTFLFIVINGILGALYG	IFGSHSSINKGLDALTNTGDAMFFTDEEKAK-----------HKLALLKAYEPFKLVQRYIVLLFTIPYVALHVMVILGCMHG	134	111	hypothetical protein [Vibrio cyclitrophicus]
AD-702-P16_NODE_14_length_22565_cov_45.4336_ID_29_15	gi|656256840|ref|WP_029203155.1|	30	120	64	4	8	123	7	110	2e-05	49.7	gi|656256840|ref|WP_029203155.1|	117	36	59	20	49.17	1	1	IIGGGDIVKKGAELL----DEAFYTDEERAKDREKLLQMKAEQKIRLLEAYHPFKVTQRILAIAFTFTFLFIVINGILGALYGIVDMERVKDALEFAESVHLGGIVMIIMSFYFGGGFIE	IFGSQSSINKGLDALTNTGDVMFFTDEEKAK-----------HKLALLKAYEPFKLVQRYIVLLFTIPYVALHVMVILGCMHG-YDWKPLREMTNEA----FGYPVLAAIGLYLTGGAVK	134	111	hypothetical protein [Vibrio cyclitrophicus]
AD-702-P16_NODE_14_length_22565_cov_45.4336_ID_29_21	gi|696287359|ref|WP_032863064.1|	40.51	79	47	0	67	145	259	337	1e-06	59.7	gi|696287359|ref|WP_032863064.1|	143	32	43	0	54.43	1	1	YLTFVFGASCKADSPRSFVFGNGCEVSGWYSIAFGDSCIATADYSEAWGNGCEATADFAYARGYQVKSSAVAAQTFGAN	YTATALGASAQAEGKNTTAVGQNSKATKLGASAFGGLAEATAEYSSALGNGAKATANFATATGNQANASAVGATVAGSN	288	1221	hypothetical protein, partial [Acinetobacter sp. NIPH 2100]
AD-702-P16_NODE_14_length_22565_cov_45.4336_ID_29_21	gi|480207676|gb|ENX43429.1|	40.51	79	47	0	67	145	259	337	1e-06	59.7	gi|480207676|gb|ENX43429.1|	143	32	43	0	54.43	1	1	YLTFVFGASCKADSPRSFVFGNGCEVSGWYSIAFGDSCIATADYSEAWGNGCEATADFAYARGYQVKSSAVAAQTFGAN	YTATALGASAQAEGKNTTAVGQNSKATKLGASAFGGLAEATAEYSSALGNGAKATANFATATGNQANASAVGATVAGSN	288	1225	hypothetical protein F887_00612, partial [Acinetobacter sp. NIPH 2100]
AD-702-P16_NODE_14_length_22565_cov_45.4336_ID_29_21	gi|491288800|ref|WP_005146817.1|	39.24	79	48	0	67	145	259	337	9e-06	57	gi|491288800|ref|WP_005146817.1|;gi|480147334|gb|ENW84411.1|	136	31	42	0	53.16	1	1	YLTFVFGASCKADSPRSFVFGNGCEVSGWYSIAFGDSCIATADYSEAWGNGCEATADFAYARGYQVKSSAVAAQTFGAN	YTATALGASAQAEGKNTTAVGQKSKATKLGASALGGLAEATAEYSSALGNGAKATANFATATGNQANASAVGATVAGSN	288	1698	hypothetical protein [Acinetobacter sp. ANC 3929]<>hypothetical protein F909_00318 [Acinetobacter sp. ANC 3929]
AD-702-P16_NODE_14_length_22565_cov_45.4336_ID_29_21	gi|491419430|ref|WP_005277230.1|	32.93	164	84	4	18	157	332	493	1e-05	56.6	gi|491419430|ref|WP_005277230.1|;gi|480196488|gb|ENX32487.1|	135	54	69	26	42.07	1	1	GNLQKADIDNNFDL-LADEIDKVGIVSDGITLTP--------KNGEDRIVVGG---------------GEANSYLTFVFGASCKADSPRSFVFGNGCEVSGWYSIAFGDSCIATADYSEAWGNGCEATADFAYARGYQVKSSAVAAQTFGANIENKQIQSISYG	GELAKAD--NNGDLALGANAHATGVTRDGSTYSAVAVGRNALAQGEDALAVGNSAKATANYAGAVGNFAEASAQNAMAVGNSAKASGNFSSAFGNFSEASGMQSTANGNRAKATADFSSAYGNIAEASGVQSSAIGNSSKASGTRSSAFGDNTKAVGTGSVATG	288	2399	hypothetical protein [Acinetobacter sp. NIPH 1859]<>hypothetical protein F889_03469 [Acinetobacter sp. NIPH 1859]
AD-702-P16_NODE_14_length_22565_cov_45.4336_ID_29_21	gi|491326911|ref|WP_005184873.1|	35.44	79	51	0	67	145	360	438	0.0002	53.1	gi|491326911|ref|WP_005184873.1|;gi|480158184|gb|ENW95044.1|	126	28	41	0	51.9	1	1	YLTFVFGASCKADSPRSFVFGNGCEVSGWYSIAFGDSCIATADYSEAWGNGCEATADFAYARGYQVKSSAVAAQTFGAN	YTATAVGAASRADGKNTTAVGQNSKATALGASAFGALSEATAQYGSALGNGSKATADFSTAIGNRAEATATGATVAGSN	288	2304	hypothetical protein [Acinetobacter sp. ANC 4105]<>hypothetical protein F904_00621 [Acinetobacter sp. ANC 4105]
AD-702-P16_NODE_14_length_22565_cov_45.4336_ID_29_21	gi|306860939|gb|EFM92946.1|	34.31	102	67	0	64	165	667	768	0.0003	52.4	gi|306860939|gb|EFM92946.1|	124	35	45	0	44.12	1	1	ANSYLTFVFGASCKADSPRSFVFGNGCEVSGWYSIAFGDSCIATADYSEAWGNGCEATADFAYARGYQVKSSAVAAQTFGANIENKQIQSISYGGSYGETAK	SNGYRTTAIGHSSSATGAMAVALGNQANARGNLSQAFGDHAIASAENATAIGTNANANAEKGIAFGTQAGVSGVSGIAFGDGAMSNAKQAISIGKSARTTAE	288	2057	Autotransporter adhesin [Actinobacillus pleuropneumoniae serovar 6 str. Femo]
AD-702-P16_NODE_14_length_22565_cov_45.4336_ID_29_21	gi|742909568|ref|WP_039020881.1|	33.33	114	72	3	47	157	89	201	0.0007	51.2	gi|742909568|ref|WP_039020881.1|	121	38	56	4	49.12	1	1	TLTP--KNGEDRIVVGGGEANSYL-TFVFGASCKADSPRSFVFGNGCEVSGWYSIAFGDSCIATADYSEAWGNGCEATADFAYARGYQVKSSAVAAQTFGANIENKQIQSISYG	TMSPGAQTGTGSVAIGA-KANSGVGSTALGFSSNASGERSVALGQATVSTGSRSIAIGSAAKATSDYTLALGNSAQATTEGAIALGKDTVASAMDALAFGRLAKASGTNSIAAG	288	553	adhesin, partial [Escherichia coli]
AD-702-P16_NODE_14_length_22565_cov_45.4336_ID_29_21	gi|480187279|gb|ENX23551.1|	35.87	92	57	2	67	157	334	424	0.0007	51.2	gi|480187279|gb|ENX23551.1|	121	33	47	2	51.09	1	1	YLTFVFGASCKADSPRSFVFGNGCEVSGWYSIAFGDSCIATADYSEAWGNGCEATADFAYARGYQVKSSAVAAQTFGAN-IENKQIQSISYG	YTATAMGEGARAEGKNTTAIGQQSKATAFGASAFGALSEATAQYASALGDGSKATADFTTAIGNQANASAVGATVAGSNSIASGQL-STGYG	288	874	hypothetical protein F892_00146, partial [Acinetobacter sp. NIPH 2168]
AD-702-P16_NODE_14_length_22565_cov_45.4336_ID_29_21	gi|696288118|ref|WP_032863804.1|	30.23	129	82	3	67	194	334	455	0.0008	50.8	gi|696288118|ref|WP_032863804.1|	120	39	59	8	45.74	1	1	YLTFVFGASCKADSPRSFVFGNGCEVSGWYSIAFGDSCIATADYSEAWGNGCEATADFAYARGYQVKSSAVAAQTFGAN-IENKQIQSISYGGSYGETAKQNLRHFNSLKTTDDTQTEFNIPLALWLKS	YTATAMGEGARAEGKNTTAIGQQSKATAFGASAFGALSEATAQYASALGDGSKATADFTTAIGNQANASAVGATVAGSNSIASGQLST-----GYGALVKATGEKSTALGT--GAQSEGDSSVAIGENS	288	813	hypothetical protein, partial [Acinetobacter sp. NIPH 2168]
AD-702-P16_NODE_14_length_22565_cov_45.4336_ID_29_24	gi|736756975|ref|WP_034760556.1|	37.61	444	254	7	23	456	9	439	1e-75	282	gi|736756975|ref|WP_034760556.1|	722	167	261	23	58.78	1	1	QLKKEIKKFSENVNKSNISLKEQESELNKLSKSVKNVVTAYMGFQ-----GIKGAVGIVADFEQSIAKLGAISGASKDDLEKLKQKAEELGKSTMFSASEVAEGMNYLAMAGYKTKDIMASIGDVLNLAAVGQVDLAQASDIASNILSGFNLKAEETKKVVDVMTATITNANTNIPEMGEAMKYVAPQAKALGVSLEETATAIGILSNAGIKGTMAGTGLSTMLIRLSAPTGRAKDAIDELGIKLYDANGKFVGLTEVLKQFKEKMAGMSQEMKTKYMRDIFGLETMKTAITLIDSVGNSYDELYSKIAKSMGVTEDKV-KQMTDTFNGHLKELESAFQGLIITVGNELLPALTDFVKWLTEATQNVEKFYS----ENKELINTIAELTAIFIGLGKIR…	RLTMDAQEFTRRMREARGSLEETRSSTLRARESFSKMQTAMFAVAAAVGTGLGASINVARNFEEAMSRVKAISGATGDEFEALKAKAKELGATTQFSATEAAQGMEYLSMAGFKVNDIIGAMPSVLNLAAAAKLDLGRSADIVSNIMTGFGVKAEDASGAVDVLVKTMTTANTDLPQLGDAMKYVAPVASSLGLSIEETAAAVAKMSDAGIQGSQAGTSLRAALLSLSNPVGQTEKAMNRLNIEVLNSEGNMKSLPELIGHVSEKMEGMTDAQKTATAAQLVGTEAASGFVTLL-GVGEDALADYTKTLENSGGTAERVAKTQMENLNGALKELQSAAEGLGIEIGEELLPVITDFVKYGIDIVRMVQDMDSATLQANIAFVGTTAAIGAIITTLVKFG…	1453	924	hypothetical protein [Bacillus vietnamensis]
AD-702-P16_NODE_14_length_22565_cov_45.4336_ID_29_24	gi|517502465|ref|WP_018672673.1|	41.13	406	218	4	10	400	36	435	1e-73	271	gi|517502465|ref|WP_018672673.1|	692	167	227	21	55.91	1	1	IKANTAKAVEEIEQLKKEIKKFSENVNKSNISLKEQESELNKLSKSVK----NVVTAYMGFQGIKGAVGIVADFEQSIAKLGAISGASKDDLEKLKQKAEELGKSTMFSASEVAEGMNYLAMAGYKTKDIMASIGDVLNLAAVGQVDLAQASDIASNILSGFNLKAEETKKVVDVMTATITNANTNIPEMGEAMKYVAPQAKALGVSLEETATAIGILSNAGIKGTMAGTGLSTMLIRLSAPTGRAKDAIDELGIKLYDANGKFVGLTEVLKQFKEKMAGMSQEMKTKYMRDIFGLETMKTAITLIDSVGNSYDELYSKIAKSMGVTEDKVKQMTDTFNGHLKELESAFQGLIITVGNELLPALTD-----------FVKWLTEATQNVEKFYSENKEL…	IAASTGSYRNAQSRLTNENSRFVQRQNAATQSLNNFSGGLPNLLGKLKMLAGAVVAVGTAFDGIKTA----ADFESSMSRVAALSSASAGDLAKLTTKAKELGASTVFSASQAAEGMQFLAMAGYKTNEIIAAMPGLLDAAAAGQTDLGTTADIVSNILSGFGIAAGDTGRVADVLTKAFTSANVDLQMLGYTMKYAAPWAKALGVSLEETAAAAGILGNAGIQAEQAGTTLRGLFARFAKPPKEAAEALDKLGVKLFDSKGKMKSLATILGELQNAMKGMSSEQKTSLASIIAGLEAGSGFLALMDAGPDKLRKFTKELENSGGTAGRVSKVQLDNFNGSLVQLESALEGLKIEVFSPLLPTLKDLAEKGANAASVFNKWL--GSKEAQKWGKTTKDV…	1453	672	hypothetical protein [Brevibacillus laterosporus]
AD-702-P16_NODE_14_length_22565_cov_45.4336_ID_29_24	gi|736674398|ref|WP_034680904.1|	37.02	416	251	3	23	433	12	421	3e-72	260	gi|736674398|ref|WP_034680904.1|	664	154	249	11	59.86	1	1	QLKKEIKKFSENVNKSNISLKEQESELNKLSKSVKNVVTAYMGF---QG--IKGAVGIVADFEQSIAKLGAISGASKDDLEKLKQKAEELGKSTMFSASEVAEGMNYLAMAGYKTKDIMASIGDVLNLAAVGQVDLAQASDIASNILSGFNLKAEETKKVVDVMTATITNANTNIPEMGEAMKYVAPQAKALGVSLEETATAIGILSNAGIKGTMAGTGLSTMLIRLSAPTGRAKDAIDELGIKLYDANGKFVGLTEVLKQFKEKMAGMSQEMKTKYMRDIFGLETMKTAITLIDSVGNSYDELYSKIAKSMGVTEDKVKQMTDTFNGHLKELESAFQGLIITVGNELLPALTDFVKWLTEATQNVEKFYSENKELINTIAELTAIFIGLGKIRSIIEG…	KLELDAKNYSQSIEKAKGKTKELESSAKDTESSIKKLGVAFAGLTLAMGGVITASVKTAAQFESSMARVKAITQANVMEFDALRKKAEELGASTVFSASQTAEGMSYLAMAGFNVQEIISAMPGVLNLAAAGQMELARTADIASNILTGFKIEAGETSRVVDVLAKTMTSSNTNIEQLGYAMKYVAPIASNAGLSLEETAAAVGKLSDAGIQGEMAGTTLRAILLRLISPSAEAAKLMNELGFSITDANGKMLELPQIISNAERAFSGLTETQRLEYAATIAGTEAASGFLTLLSTEESTLAEFTSQLQDSAGAAQEMADIQNNTLNGSIAAFKSALEAAGIAVGDKFAPAIREVTSILTSLAKGFADLNTPAQNAIITFSMLVPL------VGSLVFG…	1453	432	hypothetical protein, partial [Bacillus mannanilyticus]
AD-702-P16_NODE_14_length_22565_cov_45.4336_ID_29_24	gi|489436248|ref|WP_003341766.1|	39.09	417	225	5	7	400	11	421	3e-72	266	gi|489436248|ref|WP_003341766.1|;gi|372457993|emb|CCF14212.1|	681	163	228	29	54.68	1	1	IIEIKANTAKAVE-EIEQLKKEIKKFSENVNKSNISLKEQESELNKLSKSVKN-----------VVTAYMGFQGIKGAVGIVADFEQSIAKLGAISGASKDDLEKLKQKAEELGKSTMFSASEVAEGMNYLAMAGYKTKDIMASIGDVLNLAAVGQVDLAQASDIASNILSGFNLKAEETKKVVDVMTATITNANTNIPEMGEAMKYVAPQAKALGVSLEETATAIGILSNAGIKGTMAGTGLSTMLIRLSAPTGRAKDAIDELGIKLYDANGKFVGLTEVLKQFKEKMAGMSQEMKTKYMRDIFGLETMKTAITLIDSVGNSYDELYSKIAKSMGVTEDKVKQMTDTFNGHLKELESAFQGLIITVGNELLPALTD-----------FVKWLTEATQN…	IVDVMTPTLRRVSSELERTNLSVKKVAATTGSYRNAQNAATQSVNNFSGGLPNLLGKLKMVAGAVVAVSTAFDGIKTA----ADFESSMSRVAALSSASAGDLAKLTTKAKELGASTVFSASQAAEGMQFLAMAGYKTNEIIAAMPGLLDAAAAGQTDLGTTADIVSNILSGFGIAAGDTGRVADVLTKAFTSANVDLQMLGYTMKYAAPWAKALGVSLEETAAAAGILGNAGIQAEQAGTTLRGLFARFAKPPKEAAEAFDKLGVKLFDSGGKMKSLATILEDLQNAMKGMTSEQKTALSGIIAGMEAGSGFLALMDAGPDKLRKFTKELENSGGTAGRVSKIQLDNFNGSLVELESALEGLKIEIFTPMLPTLRDLAEKGANAASVFNKWL--GSKE…	1453	652	phage tail tape measure protein, TP901 family, core region [Brevibacillus laterosporus]<>phage tail tape measure protein, TP901 family, core region [Brevibacillus laterosporus GI-9]
AD-702-P16_NODE_14_length_22565_cov_45.4336_ID_29_24	gi|228590179|gb|EEK48047.1|	28.37	920	523	28	47	940	16	825	2e-70	268	gi|228590179|gb|EEK48047.1|	685	261	452	136	49.13	1	1	SELNKLSKSVKNVVTAYMGFQGIKGAVGIVADFEQSIAKLGAISGASKDDLEKLKQKAEELGKSTMFSASEVAEGMNYLAMAGYKTKDIMASIGDVLNLAAVGQVDLAQASDIASNILSGFNLKAEETKKVVDVMTATITNANTNIPEMGEAMKYVAPQAKALGVSLEETATAIGILSNAGIKGTMAGTGLSTMLIRLSAPTGRAKDAIDELGIKLYDANGKFVGLTEVLKQFKEKMAGMSQEMKTKYMRDIFGLETMKTAITLIDSVGNSYDELYSK-IAKSMGVTEDKVKQMTDTFNGHLKELESAFQGLIITVGNELLPALTDFVKWLTEATQNVEKFYSENKELINTIAELTAIFIGLGKIRSIIEGVLGAKAAVEITKTTLSVKKLKEAFVLLG…	SQLATASAVVGTTMVAAIG-----ASVGAAANFEQGMARVKAISNATDSEFAALSQTAKDLGASTQFSATQAAEGLSFLSMAGFKAQDSIDALPAVLNLAAAGQLDLGRSADIVSNIMTGFGISANDTGHAVDVLTKTMTSANTDLPMLGDAMKYVAPVAASLGISMEDTATAVAKMSDAGIQGSMAGTALRAALLQLNSPVGAAEKEFEKLGLSVKDANGNMLPLPEIIGRVNEKTKDMTDSQKTATAAHLVGTEAASGFVALL-KVGEEGLRSYSKGLEDSAGTAERVAKIQQDTLKGAWDQLTSAAEGLAIGIGEKMLPAFTAVTKGAT-------KF-------IDVLAGLDPQMVSA-GLAAAGTAAGVALFAVGVTKAITAVRALSVALI---…	1453	1088	Phage tail tape measure protein, TP901 [Bacillus cereus ATCC 10876]
AD-702-P16_NODE_14_length_22565_cov_45.4336_ID_29_24	gi|446819212|ref|WP_000896468.1|	28.37	920	523	28	47	940	47	856	5e-70	267	gi|446819212|ref|WP_000896468.1|;gi|674826641|gb|KFL79185.1|	683	261	452	136	49.13	1	1	SELNKLSKSVKNVVTAYMGFQGIKGAVGIVADFEQSIAKLGAISGASKDDLEKLKQKAEELGKSTMFSASEVAEGMNYLAMAGYKTKDIMASIGDVLNLAAVGQVDLAQASDIASNILSGFNLKAEETKKVVDVMTATITNANTNIPEMGEAMKYVAPQAKALGVSLEETATAIGILSNAGIKGTMAGTGLSTMLIRLSAPTGRAKDAIDELGIKLYDANGKFVGLTEVLKQFKEKMAGMSQEMKTKYMRDIFGLETMKTAITLIDSVGNSYDELYSK-IAKSMGVTEDKVKQMTDTFNGHLKELESAFQGLIITVGNELLPALTDFVKWLTEATQNVEKFYSENKELINTIAELTAIFIGLGKIRSIIEGVLGAKAAVEITKTTLSVKKLKEAFVLLG…	SQLATASAVVGTTMVAAIG-----ASVGAAANFEQGMARVKAISNATDSEFAALSQTAKDLGASTQFSATQAAEGLSFLSMAGFKAQDSIDALPAVLNLAAAGQLDLGRSADIVSNIMTGFGISANDTGHAVDVLTKTMTSANTDLPMLGDAMKYVAPVAASLGISMEDTATAVAKMSDAGIQGSMAGTALRAALLQLNSPVGAAEKEFEKLGLSVKDANGNMLPLPEIIGRVNEKTKDMTDSQKTATAAHLVGTEAASGFVALL-KVGEEGLRSYSKGLEDSAGTAERVAKIQQDTLKGAWDQLTSAAEGLAIGIGEKMLPAFTAVTKGAT-------KF-------IDVLAGLDPQMVSA-GLAAAGTAAGVALFAVGVTKAITAVRALSVALI---…	1453	1119	hypothetical protein [Bacillus cereus]<>phage tail tape measure protein, TP901 family, core region [Bacillus cereus ATCC 10876]
AD-702-P16_NODE_14_length_22565_cov_45.4336_ID_29_24	gi|757652674|ref|WP_042891452.1|	32.39	602	333	13	16	598	157	703	2e-69	266	gi|757652674|ref|WP_042891452.1|	680	195	305	74	50.66	1	1	KAVEEIEQLKKEIKKFSENVNKSNISLKEQESELNKLSKSVKNVVTAYMGFQGIKGA----------VGIVADFEQSIAKLGAISGASKDDLEKLKQKAEELGKSTMFSASEVAEGMNYLAMAGYKTKDIMASIGDVLNLAAVGQVDLAQASDIASNILSGFNLKAEETKKVVDVMTATITNANTNIPEMGEAMKYVAPQAKALGVSLEETATAIGILSNAGIKGTMAGTGLSTMLIRLSAPTGRAKDAIDELGIKLYDANGKFVGLTEVLKQFKEKMAGMSQEMKTKYMRDIFGLETMKTAITLIDSVGNSYDELYSK---IAKSMGVTEDKVKQMTDTFNGHLKELESAFQGLIITVGNELLPALTDFVKWLTEATQNVEKFYSENKELINTIAELT…	RAREGEAKLKHQIQQTNQVMEKQSTLLHRVSEKMKATGHSMQNV-GATMGLSFMAGATTLGYALKKTISTAADFESAMSRVAALSGASDVELKKLNDTARQLGSTTSFSASQAAEGMQYLAMAGFKTNDIIAAMPGLLDLAAAGQMELGRAADITSNIMSGFGIAATEAGRVADVLAKASTSANTDVSQLGEAMVYLAPVSKSLGWSLEEATAAVMAMSDAGIQGAQAGAAFSTSMGRLAKPTGEAKDIIDTLNIKLFDQKGTMKSMPNVIRELERATNGMTDQQKSATLTTIFGAEAYKHWSVLID---KSSDALASNTEILKNSAGTAKEIAEKQLANLKGELVNLNSAIEGASISIGNALIPAISALGSGVKSAVDWFNSLDESTQQMIATGAALT…	1453	1182	hypothetical protein, partial [Bacillus cereus]
AD-702-P16_NODE_14_length_22565_cov_45.4336_ID_29_24	gi|501217043|ref|WP_012260061.1|	36.77	465	247	8	71	522	60	490	5e-69	264	gi|501217043|ref|WP_012260061.1|;gi|163865768|gb|ABY46824.1|	675	171	254	47	54.62	1	1	GAVGI----VADFEQSIAKLGAISGASKDDLEKLKQKAEELGKSTMFSASEVAEGMNYLAMAGYKTKDIMASIGDVLNLAAVGQVDLAQASDIASNILSGFNLKAEETKKVVDVMTATITNANTNIPEMGEAMKYVAPQAKALGVSLEETATAIGILSNAGIKGTMAGTGLSTMLIRLSAPTGRAKDAIDELGIKLYDANGKFVGLTEVLKQFKEKMAGMSQEMKTKYMRDIFGLETMKTAITLIDSVGNSYDELYSKIAKSMGVTEDKVKQM-TDTFNGHLKELESAFQGLIITVGNELLPALTDFVKWLTEATQNVEKFYSENKELINTIAELTAIFIGLGKIRSIIEGVLGAKAA---VEITKTTLSVKKLKEAFVLLGSAIMKLGKANIYLIALT…	GAIGASVQSAMNFEQSMAKVKAISGATDTEFAQLTKTAKDLGASTQFSASQAAEGLSFLSMAGFKAQDSIDALPAVLNLAAVGGMDLGKSADIASNIMTGFGLSAKDTDKAVDILAKTMTTANTDLDMLGMGMKYVAPVASALGWGMEDTATAIAKMSDAGIQGSQAGTSLRAMLLSLANPTGQTAKAFDELGISVVDANGQFKPLPELIGHISGKMEGMTDAQKTVTAAQLVGTEASAGFLALI-SQGQGSLEGYKRSLENAGGTAERVARIQQETLKGAWDELTSAVEGLAIEIGEAFLPALTNMAGGMA--------------GLVGVIGKLDPQFVSFG----LTLGAVSAGTALVGVGIYKIVTAMKALSVA---------------ITMNPAT…	1453	1127	tail tape measure protein [Bacillus weihenstephanensis]<>phage tail tape measure protein, TP901 family [Bacillus weihenstephanensis KBAB4]
AD-702-P16_NODE_14_length_22565_cov_45.4336_ID_29_24	gi|500306843|gb|EOO28613.1|	32.39	602	333	13	16	598	157	703	9e-69	266	gi|500306843|gb|EOO28613.1|	680	195	305	74	50.66	1	1	KAVEEIEQLKKEIKKFSENVNKSNISLKEQESELNKLSKSVKNVVTAYMGFQGIKGA----------VGIVADFEQSIAKLGAISGASKDDLEKLKQKAEELGKSTMFSASEVAEGMNYLAMAGYKTKDIMASIGDVLNLAAVGQVDLAQASDIASNILSGFNLKAEETKKVVDVMTATITNANTNIPEMGEAMKYVAPQAKALGVSLEETATAIGILSNAGIKGTMAGTGLSTMLIRLSAPTGRAKDAIDELGIKLYDANGKFVGLTEVLKQFKEKMAGMSQEMKTKYMRDIFGLETMKTAITLIDSVGNSYDELYSK---IAKSMGVTEDKVKQMTDTFNGHLKELESAFQGLIITVGNELLPALTDFVKWLTEATQNVEKFYSENKELINTIAELT…	RAREGEAKLKHQIQQTNQVMEKQSTLLHRVSEKMKATGHSMQNV-GATMGLSFMAGATTLGYALKKTISTAADFESAMSRVAALSGASDVELKKLNDTARQLGSTTSFSASQAAEGMQYLAMAGFKTNDIIAAMPGLLDLAAAGQMELGRAADITSNIMSGFGIAATEAGRVADVLAKASTSANTDVSQLGEAMVYLAPVSKSLGWSLEEATAAVMAMSDAGIQGAQAGAAFSTSMGRLAKPTGEAKDIIDTLNIKLFDQKGTMKSMPNVIRELERATNGMTDQQKSATLTTIFGAEAYKHWSVLID---KSSDALASNTEILKNSAGTAKEIAEKQLANLKGELVNLNSAIEGASISIGNALIPAISALGSGVKSAVDWFNSLDESTQQMIATGAALT…	1453	1548	phage tail tape measure protein, TP901 family, core region [Bacillus cereus VD133]
AD-702-P16_NODE_14_length_22565_cov_45.4336_ID_29_24	gi|736880679|ref|WP_034880262.1|	41.64	353	192	4	73	414	2	351	4e-68	248	gi|736880679|ref|WP_034880262.1|	634	147	211	14	59.77	1	1	VGIVADFEQSIAKLGAISGASK--DDLEKLKQKAEELGKSTMFSASEVAEGMNYLAMAGYKTKDIMASIGDVLNLAAVGQVDLAQASDIASNILSGFNLKAEETKKVVDVMTATITNANTNIPEMGEAMKYVAPQAKALGVSLEETATAIGILSNAGIKGTMAGTGLSTMLIRLSAPTGRAKDAIDELGIKLYDANGKFVGLTEVLKQFKEKMAGMSQEMKTKYMRDIFGLETMKTAITLIDSVGNSYDELYSKIAKSMGVTEDKVKQMTDTFNGHLKELESAFQGLIITVGNELLPALTDFV-------KWLTEATQNVEKFYSENKELINTIAELTAIFIGL--GKIRSII	VMVAANFEQSMADLGAISGMTKTSDEFKALEVQAKKLGSTTQYSASESAQAMQYLAMAGFKTNEILEASGDVLNLAAAGNMGLAEAADIASNILSGFNLEASKQASVNDVLANTFTTSNTNLQMLGETMKYVAPVASSVGASIEEVAGMTGLLGNVGIQGSQAGTALRAMFLRLASPTKEAASMLEELGIVTQDADGNLRSMPELLKEMGDSLDGLGSGDKANYLSKIFGTEAVSAVTELMNQANSGGLEDYINSLDKSGTAANIAASRMDTTQGAIKKLTSAGEGLAIALGSVLLPAVASVVGIMATMAGWLASMA---ERFPMITTAVVGLVAAIAALKIGLLAGKLAMIL	1453	449	hypothetical protein, partial [Endozoicomonas montiporae]
AD-702-P16_NODE_14_length_22565_cov_45.4336_ID_29_28	gi|399529096|ref|YP_006561141.1|	30.2	245	150	8	10	237	5	245	5e-15	81.6	gi|399529096|ref|YP_006561141.1|;gi|373429441|gb|AEY69567.1|	200	74	112	21	45.71	1	1	NYTLGGGELYIKL--PGES---NFRYFAATESVSLSFAIDKIEHQNSEGAMLVTDLEVTKSVSADITIQTADLNPQVLALAFSGDYKEITQNSGTNEEVDFSAVSAGAVYELGK--------YKVKNVVVKYQDGDNEVEAVENVDYSVNYDFGSIEIASDGVLV--GKDIKVTFDYDAYTKGEFTALNQTSKEVALRFISKPMHGKPSKTDIF--RVNLALDGDFALKSAEDVQKITLKGKVLK	NYTLGRGELYFNKFKPGTQVGIGERYFGNTPSLSANVQSDNLDHYNSDRGVKEKDASVVLQTNRTGSFVTDHISPENLALFFFGSVNALTVAAATNLAVAFDKVKVGYFYQLGESMANPTGDRNITNLKLTDDKTPTPTPLVAGTDYMLNPELGRVEILGGGAIVDGTTNLRGTYDITASTR-EIIISGSQPVEGSLKYIAQNPVG--DKIDYFWPWVKLTPNGDFALK-GDEWQQIPFNIEILK	255	262	hypothetical protein AH2_00057 [Burkholderia phage AH2]<>hypothetical protein AH2_00057 [Burkholderia phage AH2]
AD-702-P16_NODE_14_length_22565_cov_45.4336_ID_29_28	gi|490196395|ref|WP_004094937.1|	30	230	150	6	3	224	5	231	1e-14	80.5	gi|490196395|ref|WP_004094937.1|;gi|337275712|gb|EGO64168.1|	197	69	102	11	44.35	1	1	VNRDFAKNYTLGGGELYIK---LPGESNF-RYFAATESVSLSFAIDKIEHQNSEGAMLVTDLEVTKSVSADITIQTADLNPQVLALAFSGDYKEITQNSGTNEEVDFSAVSAGAVYELGKYKVKNVVVK--YQDGDNEVEAVENVDYSVNYDFGSIEIASDGVLVGKD--IKVTFDYDAYTKGEFTALNQTSKEVALRFISKPMHGKPSKTDIFRVNLALDGDFALKSAE	INTPDSGNLLLGAGELFFNRFDAAGNPTFERSLGDASSVMYTTETEALEHYSSMSAERGLYASANKSTKPSIKITLHEFDPLNLAIAFLGESSIVKQEAATGKTQKIAKAVKGGWFALGYREVTNVVVKDEMETGPKTYQA--GVDYTVDPGTGRIQIL-DGGSIADDAPLSVTFDLEAYEKIKISGGKANKIKGYLRFVGDPTQGPAYDAEFWRVSMTPDGDIGLISEE	255	260	hypothetical protein [Acetonema longum]<>hypothetical protein ALO_09204 [Acetonema longum DSM 6540]
AD-702-P16_NODE_14_length_22565_cov_45.4336_ID_29_28	gi|502728550|ref|WP_012963534.1|	32.18	174	109	5	9	176	4	174	2e-12	73.6	gi|502728550|ref|WP_012963534.1|;gi|288787607|dbj|BAI69354.1|;gi|308751808|gb|ADO45291.1|	179	56	88	9	50.57	1	1	KNYTLGGGELYIKLPGESNFRYFAATESVSLSFAIDKIEHQNSEGAMLVTDLEVTKSVSADITIQTADLNPQVL---ALAFSGDYKEITQNSGTNEEVDFSAVSAGAVYELGKYKVKNV--VVKYQDGDNEVEAVENVDYSVNYDFGSIEIASDGVLV-GKDIKVTFDYDAYTK	KVYTLGRGMLFLKPVGETGFEDFGNVKDFSLTVKTEKLEHYSTASGIKVKDAEIVKSQDFNVSFEIDELRTETLEKFALASRTD-ANITAGTVADEPVN--AVKQGFWYKLAHEKIKTTPAPVVTNDAASPTTYTEGTDYEIDYEAGAIYIVPGGNITNGTNLKIDYSYDALTK	255	243	hypothetical protein [Hydrogenobacter thermophilus]<>hypothetical protein HTH_0895 [Hydrogenobacter thermophilus TK-6]<>conserved hypothetical protein [Hydrogenobacter thermophilus TK-6]
AD-702-P16_NODE_14_length_22565_cov_45.4336_ID_29_28	gi|552541455|ref|WP_022999920.1|	25.88	255	160	7	6	237	5	253	7e-12	72.8	gi|552541455|ref|WP_022999920.1|;gi|550670125|gb|ERP95693.1|;gi|550681360|gb|ERS05759.1|	177	66	114	29	44.71	1	1	DFAKNYTLGGGELYI-------KLPGESNFRYFAATESVSLSFAIDKIEHQNSEGAMLVTDLEVTKSVSADITIQTADLNPQVLALAFSGDYKEITQNSGTNEEVDFSAVSAGAVYELGKYKVK---------------NVVVKYQDGDNEVEAVENVDYSVNYDFGSIEIASDGVLV-GKDIKVTFDYDAYTKGEFTALNQTSKEVALRFISKPMHGKPSKTDIFRVNLALDGDFALKSAEDVQKITLKGKVLK	DYQPNYTLGRGELWFADFVSGTREPG--GYRYIGNTPEFNATVENEELPHYNSDHGIREKDESISLQTDRSATFITDHISPENIALFFLGSSALTTIVAATVDDEEIDGVIPGLSYSLGQTPANPLGAGLLEAYTPGTANIIVTNEAGDTTY--VEDTDYKITMTLGFLEVLSGGSIASGSKIKVSYKIASGSQTRIISGSQ-PIEGSMKFIADNPAGKNRDWLMPWVKLTPNGDFALK-GDEWQEIPFSVEILK	255	269	MULTISPECIES: hypothetical protein [Labrenzia]<>hypothetical protein Q669_29430 [Labrenzia sp. C1B10]<>hypothetical protein Q675_28995 [Labrenzia sp. C1B70]
AD-702-P16_NODE_14_length_22565_cov_45.4336_ID_29_28	gi|553780497|ref|WP_023112123.1|	29.72	249	160	6	1	237	1	246	9e-12	72.4	gi|553780497|ref|WP_023112123.1|;gi|552329137|gb|ERV88463.1|	176	74	115	15	46.18	1	1	MAVNRDFAKNYTLGGGELYIK--LPGES---NFRYFAATESVSLSFAIDKIEHQNSEGAMLVTDLEVTKSVSADITIQTADLNPQVLALAFSGDYKEITQNSGTNEEVDFSAVSAGAVYELGKYKVKNVVVKYQD------GDNEVEAVENVDYSVNYDFGSIEIASDGVLVGKDIKVTFDYDAYTKGEFTALNQTSK-EVALRFISKPMHGKPSKTDIFRVNLALDGDFALKSAEDVQKITLKGKVLK	MPIQGENGRNYALTRGEVWFDKFAPGTTVGTGERYFGNTPEITSSTDSENLDHFDSDHGVNEKDDSVTLSQNDTGQMTTDNIVVENLALYFRGITENLTQTAQTALTQTFK-VKRGRRYQLGVSEATPQGLRHLDNVTLKKGATDVAAAGN--YEVDLDMGAIYIEVDATGLADDDEVTATYDVKAYTQTVVLSGTDEIEGALRYIGFNPKGEQMDYYWPRVKLSPNGDFALKSGDDWQTIPYNIEFLK	255	262	hypothetical protein [Pseudomonas aeruginosa]<>hypothetical protein Q039_03812 [Pseudomonas aeruginosa BWHPSA026]
AD-702-P16_NODE_14_length_22565_cov_45.4336_ID_29_28	gi|759818536|ref|WP_043514921.1|	29.32	249	161	6	1	237	1	246	1e-11	72	gi|759818536|ref|WP_043514921.1|	175	73	115	15	46.18	1	1	MAVNRDFAKNYTLGGGELYIK--LPGES---NFRYFAATESVSLSFAIDKIEHQNSEGAMLVTDLEVTKSVSADITIQTADLNPQVLALAFSGDYKEITQNSGTNEEVDFSAVSAGAVYELGKYKVKNVVVKYQD------GDNEVEAVENVDYSVNYDFGSIEIASDGVLVGKDIKVTFDYDAYTKGEFTALNQTSK-EVALRFISKPMHGKPSKTDIFRVNLALDGDFALKSAEDVQKITLKGKVLK	MPIQGENGRNYALTRGEVWFDKFAPGTTVGTGERYLGNTPEITSSTDSENLDHFDSDHGVNEKDDSVTLSQNDTGQVTTDNIVVENLALYFRGITESLTQTAQTDLTQTFK-VKRGRRYQLGVSETSPQGLRHLDNVTLKKGATDVAAAGN--YEVDLDMGAIYIEVDATGLADDDEVTATYDVKAYTQTVVLSGTDEIEGALRYIGFNPKGEQMDYYWPRVKLSPNGDFALKSGDDWQTIPYNIEFLK	255	262	hypothetical protein [Pseudomonas aeruginosa]
AD-702-P16_NODE_14_length_22565_cov_45.4336_ID_29_28	gi|738010742|ref|WP_035972124.1|	28.11	249	158	6	9	237	5	252	2e-11	71.2	gi|738010742|ref|WP_035972124.1|	173	70	107	21	42.97	1	1	KNYTLGGGELYIK--LPGESNF---RYFAATESVSLSFAIDKIEHQNSEGAMLVTDLEVTKSVSADITIQTADLNPQVLALAFSGDYKEITQNSGTNEEVDFSAVSAGAVYELG-----KYKVKNVVVK---------YQDGDNEVEAVENVDYSVNYDFGSIEIASDGVLVGKDIKVTFDYDAYTKGEFTALN-QTSKEVALRFISKPMHGKPSKTDIFRVNLALDGDFALKSAEDVQKITLKGKVLK	KNYTLGRGKLYFAKFLTGTQNVNGERYIGNTPALGLKFDATMLDHYDSDQGIKEKDNSITLQVNREGTFTTDNVSPENLALLFFGTNDVLSVTGATVTGETFMAVHTGVTYQLGVTLANPAGARGIVYPGVSGTLFKVTDDAGSPATFTAGTDYNFDPVTGRLEILAGGAIVDGTTNIKVNYTTQTATQQRVISGSTPVEGLMRYISKNPAGLDMDYLLPWAKLTPDGDFTLKSDE-WQQLKFKVEVLK	255	266	hypothetical protein [Bradyrhizobium sp. WSM3983]
AD-702-P16_NODE_14_length_22565_cov_45.4336_ID_29_28	gi|685888642|ref|WP_031630044.1|	29.32	249	161	6	1	237	1	246	3e-11	70.9	gi|685888642|ref|WP_031630044.1|;gi|574028883|gb|ETV05606.1|;gi|618771943|gb|KAJ09104.1|	172	73	114	15	45.78	1	1	MAVNRDFAKNYTLGGGELYIK--LPGES---NFRYFAATESVSLSFAIDKIEHQNSEGAMLVTDLEVTKSVSADITIQTADLNPQVLALAFSGDYKEITQNSGTNEEVDFSAVSAGAVYELGKYKVKNVVVKYQD------GDNEVEAVENVDYSVNYDFGSIEIASDGVLVGKDIKVTFDYDAYTKGEFTALNQTSK-EVALRFISKPMHGKPSKTDIFRVNLALDGDFALKSAEDVQKITLKGKVLK	MPIQGENGRNYALTRGEVWFDKFAPGTTVGTGERYLGNTPEITSSTDSENLDHFDSDHGVNEKDDSVTLSQNDTGQVTTDNIVVENLALYFRGITENLTQTAQTALTQTFK-VKRGRRYQLGVSEASPQGLRHLDNVTLKKGATDVAAAGN--YEVDLDMGAIYIEVDATGLADDDEVTATYDVKAYTQTVVLSGTDEIEGALRYIGFNPKGEQMDYYWPRVKLSPNGDFALKSGDDWQTIPYNIEFLK	255	262	hypothetical protein [Pseudomonas aeruginosa]<>hypothetical protein Q051_01449 [Pseudomonas aeruginosa BWHPSA046]<>hypothetical protein M003_18140 [Pseudomonas aeruginosa IGB83]
AD-702-P16_NODE_14_length_22565_cov_45.4336_ID_29_28	gi|333792206|gb|EGL63576.1|	27.19	228	152	4	21	237	25	249	5e-11	70.1	gi|333792206|gb|EGL63576.1|	170	62	101	14	44.3	1	1	KLPGESNFRYFAATESVSLSFAIDKIEHQNSEGAMLVTDLEVTKSVSADITIQTADLNPQVLALAFSGDYKEITQNSGTNEEVDFSAVSAGAVYELG--------KYKVKNVVVKYQDGDNEVEAVENVDYSVNYDFGSIEIASDGVLVGKDIKVTFDYDAYTKGEFTALNQTSKEVALRFISKPMHGKPSKTDIFRVNLALDGDFAL---KSAEDVQKITLKGKVLK	QVPGP--FRELGNTPEFTLAREAETLPHYSSRVGFRTLDEEVAIEATLTGSVTTDDMKAENAAYFFMSEVKTITVTASSNVEETFEEVKAGDLYQLGFNDTNPSGARKVTTVVITDGAATTPATFVLDEDYLLDADLGTVYIPAGSAAIGGSIEVSYSVAASTRDQIVA-GETQVEGALKFISNNPIGPQFDITFPRVRLSPNGDLALIMDPESSEWQQLPLSISVMK	255	264	hypothetical protein AGRO_3645 [Agrobacterium sp. ATCC 31749]
AD-702-P16_NODE_14_length_22565_cov_45.4336_ID_29_28	gi|738815863|ref|WP_036706302.1|	31.3	246	142	13	10	237	6	242	5e-11	70.1	gi|738815863|ref|WP_036706302.1|;gi|694228100|gb|KGJ23761.1|	170	77	120	27	48.78	1	1	NYTLGGGELYIK--LPGESN---FRYFAATESVSLSFAIDKIEHQNSEGAMLVTDLEVTKSVSADITIQ--TADLNPQVLALAFSGDYKE-ITQNSGTNEEVDFSAVSAGAV---YELG-----KYKVKNVV-VKYQDGDNEVEAVENVDYSVNYDFGSIEIASDG-VLVGKDIKVTFDYDAYTKGEFTALNQTSKEVALRFISKPMHGKPSKTDIFRVNLALDGDFALKSAEDVQKITLKGKVLK	NYTLGRGKLYFSPFRPGTTNPAGFRYIGNTPSLSYTATVEKLDHYNSDAGIRVKDASVV--LSADFAMQFTTDDISAENVAMFFLNENPETITQASATGQT---ETITVGALERRYALGVSDATPTGLQNVSGVTVSNGATALEA--EVDYQVDLATGTVKFLEGGAVSVGDTLTVSYGVEAATY-ERVISGSSAVRGALRFVSDNPKGDNFTIYAPCVEITPNGDYELK-GDDWQTLSFSVSVEK	255	258	hypothetical protein [Paracoccus sp. 5503]<>hypothetical protein IX56_00350 [Paracoccus sp. 5503]
AD-702-P16_NODE_14_length_22565_cov_45.4336_ID_29_30	gi|738534090|ref|WP_036482501.1|	32.12	330	216	6	1	328	1	324	1e-46	172	gi|738534090|ref|WP_036482501.1|;gi|667918256|gb|KFB11033.1|	436	106	170	8	51.52	1	1	MAYTKLSDVLVRELWTNEFIDESPELRNILDSGLLVRDARLDSVVNAVEAGNTFELPFIADPDYSEPAIMDDS-ENEITPDKIEWANQYAMLGMYAKAWAEATLIKALSTNDPVAYLRDNFIAKYWAMDLQRRIVKTLEGIIADNVANYNSDLVLDVADDSDDDSKSV-LLDADILIDTKGLVGDKQDSFGFLFIHSKVYNDLQKKNLIDTVVPSEGMKPIKMYGDYRVFVNDLLPVIQGENKKQYVSVIAQNGAIAYSEKNLPSDMPAIDYVENKLAGMGAGQKTIITRRGLVVHPIGHSFDKTQVEGQSPTLAELANGNAWDRKFRQK	MAVTRLTDVIVPEVFYPYMVKETMEKSAIFQSGILRQDGSLASFLGG--GGRTVNVPFWKDLDNTESNVANDNPASTATPGKITADKDVALRQIRTYGWSSAKLTAELAGDDPQRRIAER-VSAYWIRQFQRILTNTLKGVFEDNIANDSADMVHTIGTDAAGSATAAEIISAEAILDTKQTMGDAADELDSLIMHSAAFTRLQKLNLIDYIPDSEGKVRFPTYLGYRVIVDDNVTVVAGTNRSMYWTYLVANGALGWAE--VPVATP-VETDHKPAQGNGMGVDELWVRRQFVMHPYGIKWTDTTVTDEFPTFAELATAGNWDRVYPER	339	336	hypothetical protein [Nitratireductor basaltis]<>putative Coat protein [Nitratireductor basaltis]
AD-702-P16_NODE_14_length_22565_cov_45.4336_ID_29_30	gi|751306322|ref|WP_041014703.1|	32.45	339	218	6	1	337	1	330	4e-46	171	gi|751306322|ref|WP_041014703.1|;gi|703405457|emb|CEG53046.1|	432	110	175	11	51.62	1	1	MAYTKLSDVLVRELWTNEFIDESPELRNILDSGLLVRDARLDSVVNAVEAGNTFELPFIADPDYSEPAIM-DDSENEITPDKIEWANQYAMLGMYAKAWAEATLIKALSTNDPVAYLRDNFIAKYWAMDLQRRIVKTLEGIIADNVANYNSDLVLDVADDSDDDSKSVLLDADILIDTKGLVGDKQDSFGFLFIHSKVYNDLQKKNLIDTVVPSEGMKPIKMYGDYRVFVNDLLP-VIQGENKKQYVSVIAQNGAIAYSEKNLPSDMPAIDYVENKLAGMGAGQKTIITRRGLVVHPIGHSFDKTQVEGQSPTLAELANGNAWDRKFRQKNSKFVFAIT	MAVTRLTDVIVPEAFTDYLVQNTMERTALVQSGVMARNAVITTQLNA--GADSFSVPFWRDLGDEEANISSDDPTVFSTPNLIQASKQLVRKAFLHQSWSAMNLASELAGSDAMARIQDRAVA-YWDRQLQRRLVASLNGVLADNVANDSSDMVLDITAATAN-----AFSPEAVIDAAGTLGDAMDGVTGIAMHSDLYRQALKADLIEFVQPSAGSMRMPTYRGLAVIVDDGMPKVSDGATGFNYTSVLFGQGAIGFG-LTAPTVADGTELENLPSAGRGAGQQILHSRVNLAVHPAGFAWVEGTIAGESPTIAELATAAHWSRVVERKAVPLAFLVT	339	331	hypothetical protein [Pseudomonas xanthomarina]<>conserved hypothetical protein [Pseudomonas xanthomarina]
AD-702-P16_NODE_14_length_22565_cov_45.4336_ID_29_30	gi|654786511|ref|WP_028240529.1|	32.65	340	216	7	1	337	1	330	6e-44	165	gi|654786511|ref|WP_028240529.1|	417	111	177	13	52.06	1	1	MAYTKLSDVLVRELWTNEFIDESPELRNILDSGLLVRDARLDSVVNAVEAGNTFELPFIADPDYSEPAIM-DDSENEITPDKIEWANQYAMLGMYAKAWAEATLIKALSTNDPVAYLRDNFIAKYWAMDLQRRIVKTLEGIIADNVANYNSDLVLDVADDSDDDSKSVLLDADILIDTKGLVGDKQDSFGFLFIHSKVYNDLQKKNLIDTVVPSEGMKPIKMYGDYRVFVNDLLP-VIQGENKKQYVSVIAQNGAIAYSEKNLPSDMPAIDYVEN-KLAGMGAGQKTIITRRGLVVHPIGHSFDKTQVEGQSPTLAELANGNAWDRKFRQKNSKFVFAIT	MATVQLSDIIKPDVFTDYVVQNVMEKTALVQSGVLVPNAVINDQLTA--GSDAFSVPFWRDLGNDEANIVNDDPDSRATPKKIQTGKQFIRKAYLHQSWSAMNLASELAGSDALARIQDRAVA-YWNRQLQRRLVATLTGVLADNVANDSDDMVLDITAATAN-----AFSPEAVIDAAGTLGDSMDTVTGIAMHSDLYRQALKADLIEFVQPSAGSMRLPTYRGLAVIVDDGMPKVSDGESGFNYTSVLFGAGAVGYGLT--APRVAAGTEVENIPGAGNGGGQQILHSRVNLAVHPAGFAWVEGTLAGDSPTIAELSAAVHWDRVVERKAVPMAFLVT	339	331	hypothetical protein [Pseudomonas azotifigens]
AD-702-P16_NODE_14_length_22565_cov_45.4336_ID_29_30	gi|712916150|ref|YP_009103910.1|	33.04	342	217	6	1	338	1	334	9e-44	164	gi|712916150|ref|YP_009103910.1|;gi|587758087|gb|AHK11814.1|	416	113	177	12	51.75	1	1	MAYTKLSDVLVRELWTNEFIDESPELRNILDSGLLVRDARLDSVVNAVEAGNTFELPFIADPDYSEPAIMDD-SENEITPDKIEWANQYAMLGMYAKAWAEATLIKALSTNDPVAYLRDNFIAKYWAMDLQRRIVKTLEGIIADNVANYNSDLVLDVADDS-DDDSKSVLLDADILIDTKGLVGDKQDSFGFLFIHSKVYNDLQKKNLIDTVVPSEGMKPIKMYGDYRVFVNDLLPVIQGENKKQYVSVIAQNGAI--AYSEKNLPSDMPAIDYVENKLAGMGAGQKTIITRRGLVVHPIGHSFDKTQVEGQSPTLAELANGNAWDRKFRQKNSKFVFAITN	MATVQISDIYNPLVFSAAEQEMQIEKNAFLASGVMVEDPRLTAM--ASVGGNIGELPFFKPLGTQEPNYSSDVPGNTSTPNKITKGIMKYRLASQNQSWSTMDLAVDLSLQDPVAAITGR-VGQYWATTNERRLIQSTMGILADNVANDSGDMVVNIATDAVGAPSAAELISNDAILDAQQTAGDHQSGFGAIAMHSVVYSRLRKQQLITFIRDADNNTLFQTYGNLRVIVDDSLSAVAGTNRVTYTTVLFGNGAVVAGMGSVKVPSEIG-----RNPNAGNGGGEEVIYSRRADIIHPLGFEFTSASIAGQSATLAELATAANWSRVWERKSVPLAFLRTN	339	335	major capsid protein [Shewanella sp. phage 3/49]<>major capsid protein [Shewanella sp. phage 3/49]
AD-702-P16_NODE_14_length_22565_cov_45.4336_ID_29_30	gi|489256149|ref|WP_003164092.1|	33.14	344	215	8	1	338	1	335	1e-43	164	gi|489256149|ref|WP_003164092.1|;gi|328847178|gb|EGF96740.1|	414	114	171	15	49.71	1	1	MAYTKLSDVLVRELWTNEFIDESPELRNILDSGLLVRDARLDSVVNAVEAGNTFELPFIADPDYSEPAIM-DDSENEITPDKIEWANQYAMLGMYAKAWAEATLIKALSTNDPVAYLRDNFIAKYWAMDLQRRIVKTLEGIIADNVANYNSDLVLDVADD-SDDDSKSVLLDADILIDTKGLVGDKQDSFGFLFIHSKVYNDLQKKN-LIDTVVPSEGMKPIKMYGDYRVFVNDLLPVIQGENKKQYVSVIAQNGAIAYSEKN--LPSDMPAIDYVENKLAGM-GAGQKTIITRRGLVVHPIGHSFDKTQVEGQSPTLAELANGNAWDRKFRQKNSKFVFAITN	MGVTQLSDLQFGPNWERYTTEAATRLNAFAASGVLVRDPYLDSL--AAQQGITYNLPHYKRLVKNEPNISSDDPTQKATPQKIGTGVEVARKLMRNNGWSSADLNTAFIANDPMAAI-GNQVGEYWAAVNQDTVLNTALGLLADNIANDSGDMLIDVATDASGTPTDAELFGTDIMINAAQTMGDAKSKLVAIGIHSVIHARMQRLGALVDHYDPETGALAFQTFQGKRVIMDDGMPVTVGTNRVTYTSILFGAGAFRHGAGSPKTPTE------VEREAAGGNGEGIETLWNRRQDIVHPTGFAWKEASVAGDSPTYAELKAAENWDRAFERKNVPLAFVRTN	339	336	coat protein [Brevundimonas diminuta]<>coat protein [Brevundimonas diminuta ATCC 11568]
AD-702-P16_NODE_14_length_22565_cov_45.4336_ID_29_30	gi|550962118|ref|WP_022710429.1|	31.29	342	227	6	1	338	1	338	7e-43	162	gi|550962118|ref|WP_022710429.1|	410	107	171	8	50	1	1	MAYTKLSDVLVRELWTNEFIDESPELRNILDSGLLVRDARLDSVVNAVEAGNTFELPFIADPDYSEPAIMDDSENEIT-PDKIEWANQYAMLGMYAKAWAEATLIKALSTNDPVAYLRDNFIAKYWAMDLQRRIVKTLEGIIADNVANYNSDLVLDVADDSDDDSKSVLLDADILIDTKGLVGDKQDSFGFLFIHSKVYNDLQKKNLIDTVVPSEGMKPIKMYGDYRVFVNDLLPVIQG--ENKKQYVSVIAQNGAIAYSEKNLPSDMPAIDYVENKLAGMGAGQKTIITRRGLVVHPIGHSFDKTQVEGQSPTLAELANGNAWDRKF-RQKNSKFVFAITN	MATTRISDVIVPEVFYPYMIKRTKERGAIFQSGILRNDANMAKFL--IGGGKTSNVPFWRDLTDVDSDIGSDDPTQLSVPGKIEAGKDVAARHVRTKSWSSMRLSGVLAGDDPMKAI-GNLVSDWWIRNLNTLLVASLHGVYLDNVANDSGDMVNNIGITTGTPTDANLISAEAILDTKQTMGDAAEDLSTLIMHSAIYTRLQKQNLIDFIPDARGEVRFPTYLGYRVVVSDTAKIISNGTGNPTSYVTYLLGNEAICFNEQAM-STSPNIEIDRKPEQGNGVGGDILYTRRQFVLHPYGIKWTDASVAGEFPTTAEMATAANWDRVYPERKQIPISFLVTN	339	339	coat protein [Pseudochrobactrum sp. AO18b]
AD-702-P16_NODE_14_length_22565_cov_45.4336_ID_29_30	gi|499709603|ref|WP_011390337.1|	32.84	338	217	7	4	338	6	336	4e-42	160	gi|499709603|ref|WP_011390337.1|;gi|83593919|ref|YP_427671.1|;gi|83576833|gb|ABC23384.1|;gi|346719105|gb|AEO49120.1|	404	111	176	10	52.07	1	1	TKLSDVLVRELWTNEFIDESPELRNILDSGLLVRDARLDSVVNAVEAGNTFELPFIADPDYSEPAIMDDSENEITPDKIEWANQYAMLGMYAKAWAEATLIKALSTNDPVAYLRDNFIAKYWAMDLQRRIVKTLEGIIADNVANYNSDLVLDVADDSDDDSKSVLLDAD--ILIDTKGLVGDKQDSFGFLFIHSKVYNDLQKKN-LIDTVVPSEGMKPIKMYGDYRVFVNDLLPVIQGENKKQYVSVIAQNGAIAYSEKNLPSDMPAIDYVENKLAGMGAGQKTIITRRGLVVHPIGHSFDKTQVEGQSPTLAELANGNAWDRKFRQKNSKFVFAITN	TRLSDVIVAEVFQPYVIARALELDALIQSGVVVRDPQFDALAGG--PGASFNLPFFNDLDGESNVGSDDPESFAAPAKLIAGRDGAVKHVRNKSWSSMDLTAALLASDPVRAVAD-LVAPFWVRDRQKVLVASLAGVVADNLAHDNGDMVHDVSSDAAAPATAAELISDEAVLVAAQTL-GDMKSRLSAIALHSVVHTRLQRLGALLPVHDPQTGDLRYHTYLGYRVIVDDGLPVSRGANRVVYTSYLFADGAVAYGEGT--PKLP-VETERVPGAGDGEGMEILHTRRHFLLHPRGIRWIGAAMAKTAPSNAELANPANWDRVYARKAIRFAALRTN	339	337	hypothetical protein [Rhodospirillum rubrum]<>hypothetical protein Rru_A2587 [Rhodospirillum rubrum ATCC 11170]<>conserved hypothetical protein [Rhodospirillum rubrum ATCC 11170]<>hypothetical protein F11_13290 [Rhodospirillum rubrum F11]
AD-702-P16_NODE_14_length_22565_cov_45.4336_ID_29_30	gi|490783153|ref|WP_004645322.1|	32.37	346	207	9	1	337	1	328	5e-42	160	gi|490783153|ref|WP_004645322.1|;gi|479865056|gb|ENU16966.1|;gi|554689333|gb|ESJ96400.1|	404	112	176	27	50.87	1	1	MAYTKLSDVLVRELWTNEFIDESPELRNILDSGLLVRDARLDSVVNAVEAGNTFELPFIADPDYS-EPAIMDDS-ENEITPDKIEWANQYAMLGMYAKAWAEATLIKALSTNDPVAYLRDNFIAKYWAMDLQRRIVKTLEGIIADNVANYNSDLVLDVADDSDDDSKSVLLDADILIDTKGLVGDKQDSFGFLFIHSKVYNDLQKKNLIDTVVPSEGMKPIKMYGDYRVFVNDLLPVIQGENKKQYVSVIAQNGAIAYSEKNLPSDMPAIDYVENKLAGMGAGQKTIITRRGLVVHPIGHSFDKTQVEGQ-------SPTLAELANGNAWDRKFRQKNSKFVFAIT	MASVRLTDIYNRDLLASYIDRDSLEKTAFADSGVLVTNNEFSQLLNARTA--IQEVPYWNDLDASIEPNYSNDNPADKAVPLALNTGVMKARIAHLNEGWAAANLVKELTAQDPLAAVGRK-LNRYWQRQVQRRLIASVLGVYADNVANHASDMVVSDAVGT--------LDADIIIDAGATMGDSDEGLGALVVHSKKYADLQKQNLIEFVEHSDAKTQIATYQGKRLVKDDGMPMISG----QYLSILLGAGAIGYGFGQ-PDNAQTVSYKDEE--ANGGGVETIWSRRKTFIHPLGYSFTSATITGNGTEDPAISASWADLALAANWTRVYDRKAIPLAFILT	339	329	MULTISPECIES: hypothetical protein [Acinetobacter]<>hypothetical protein F995_00586 [Acinetobacter sp. CIP A162]<>hypothetical protein P800_01224 [Acinetobacter lwoffii NIPH 512]
AD-702-P16_NODE_14_length_22565_cov_45.4336_ID_29_30	gi|497802657|ref|WP_010116841.1|	32.08	346	208	9	1	337	1	328	1e-41	159	gi|497802657|ref|WP_010116841.1|	401	111	176	27	50.87	1	1	MAYTKLSDVLVRELWTNEFIDESPELRNILDSGLLVRDARLDSVVNAVEAGNTFELPFIADPDYS-EPAIMDDS-ENEITPDKIEWANQYAMLGMYAKAWAEATLIKALSTNDPVAYLRDNFIAKYWAMDLQRRIVKTLEGIIADNVANYNSDLVLDVADDSDDDSKSVLLDADILIDTKGLVGDKQDSFGFLFIHSKVYNDLQKKNLIDTVVPSEGMKPIKMYGDYRVFVNDLLPVIQGENKKQYVSVIAQNGAIAYSEKNLPSDMPAIDYVENKLAGMGAGQKTIITRRGLVVHPIGHSFDKTQVEGQ-------SPTLAELANGNAWDRKFRQKNSKFVFAIT	MASVRLTDIYNRDLLASYIDRDSLEKTAFADSGVLVTNNEFSQLLNARTA--IQEVPYWNDLDASIEPNYSNDNPADKAVPLALNTGVMKARIAHLNEGWAAANLVKELTAQDPLAAVGRK-LNRYWQRQVQRRLIASVLGVYVDNVANHSSDMVVSDAVGT--------LDADIIIDAGATMGDSDEGLGALVVHSKKYADLQKQNLIEFVEHSDAKTQIATYQGKRLIKDDGMPMISG----QYLSILLGAGAIGYGFGQ-PDNAQTVSYKDEE--ANGGGVETIWSRRKTFIHPLGYSFTSETITGNGTEDPAVSASWADLALAANWTRVYDRKAIPLAFILT	339	329	coat protein [Acinetobacter sp. P8-3-8]
AD-702-P16_NODE_14_length_22565_cov_45.4336_ID_29_30	gi|636826446|ref|WP_024352499.1|	31.98	344	219	8	1	338	1	335	3e-41	158	gi|636826446|ref|WP_024352499.1|	399	110	171	15	49.71	1	1	MAYTKLSDVLVRELWTNEFIDESPELRNILDSGLLVRDARLDSVVNAVEAGNTFELPFIADPDYSEPAIM-DDSENEITPDKIEWANQYAMLGMYAKAWAEATLIKALSTNDPVAYLRDNFIAKYWAMDLQRRIVKTLEGIIADNVANYNSDLVLDVADDSDD-DSKSVLLDADILIDTKGLVGDKQDSFGFLFIHSKVYNDLQK-KNLIDTVVPSEGMKPIKMYGDYRVFVNDLLPVIQGENKKQYVSVIAQNGAIAYSEKN--LPSDMPAIDYVENKLAGM-GAGQKTIITRRGLVVHPIGHSFDKTQVEGQSPTLAELANGNAWDRKFRQKNSKFVFAITN	MAVTQLSDLKFGPNWERYTTEAATRLNAFAASGVLVRDPFLDSL--AAQQGITYNLPHYKRLTKNEPNVSSDDPTQKATPQKIGTGVEVARKLMRNNGWSSADLNTAFIANDPMAEI-GNQVGEYWAAVNQDTVLNTALGLLADNIANDSGDMLVNVATDATGAPTDAELFGTDIMINAAQTMGDAKAKLVAIAVHSVIHARMQRIGALTDHFDPETGALAFQSFQGKRVIMDDGMPVTVGTNRVTYTSILFGAGAFRHGAGSPKTPTE------VEREAAGGNGEGIETLWNRRQDILHPTGFAWKEASVAGDSPTYAELKAAANWDRAFERKNVPLAFVRTN	339	336	hypothetical protein [Brevundimonas naejangsanensis]
AD-702-P16_NODE_14_length_22565_cov_45.4336_ID_29_31	gi|501029765|ref|WP_012081848.1|	56.44	202	81	4	1	196	1	201	5e-65	212	gi|501029765|ref|WP_012081848.1|;gi|151422081|dbj|BAF69585.1|;gi|470903902|dbj|BAN05347.1|	539	114	153	7	75.74	1	1	MLKILQQLLEVGKISEEAAKAIDEDVSKTFKELRDEAASWRVKYKELNQTYEEVVNSKTSLEEQLKSLDEKIAKAKEEGKAELVTQLEAEKKEKEELQTKLQQLEATSKSLRIENALNKALSA--YDVIDSEVVAEVIRAK-VDVVDGEVKFSDG---LPLEDGIKKFFENKPHLLKAKGNEGSGVGNNPNSGGEPKTLTEL	MFQKLQEMLEAGKISEEVAKALDDEIGKALKDVRDEAASWRVKYKELQQNYEEVAKSKEKLEAELSSLDEKIQKAKEEGKNELVKELEAERNEKEELTKRLSELEASARNLRIENELSRALSKFEYEPIDSEIVADFLKSRHIDVVDGEIRFKKGDELMPLEEGLKAIVEERPNLFKAKGNPGSGI-ESTQSGNWSKKKSEM	209	223	hypothetical protein [Nitratiruptor sp. SB155-2]<>hypothetical protein [Nitratiruptor sp. SB155-2]<>hypothetical protein [Nitratiruptor phage NrS-1]
AD-702-P16_NODE_14_length_22565_cov_45.4336_ID_29_31	gi|590102307|emb|CDI04106.1|	29.27	123	80	3	79	194	76	198	0.0002	50.4	gi|590102307|emb|CDI04106.1|	119	36	63	7	51.22	1	1	GKAELVTQLEAEKK--EKEELQTKLQQLEATSKSLRI--ENALNKALSAYDVIDSEVVAEVIRAKVDVVDGEVKFSDG---LPLEDGIKKFFENKPHLLKAKGNEGSGVGNNPNSGGEPKTLT	GQAEAVKQFEARVKRLEKDLADTTKQRDDGQQRYRQVLAEKEMQKALAHHAFVDQELVEDYVKSRLVWDDDALMYRHGETPMALDEGVKLLVKDRPHLLKQAPAGGSGWNPTGQSSGSPDPNT	209	217	hypothetical protein BN873_890012 [Candidatus Competibacter denitrificans Run_A_D11]
AD-702-P16_NODE_14_length_22565_cov_45.4336_ID_29_32	gi|752706858|ref|WP_041353984.1|	35.71	98	61	2	15	111	1	97	1e-10	63.5	gi|752706858|ref|WP_041353984.1|	153	35	62	2	63.27	1	1	MIYEYDDTFMLNAIETSSIENIEAEKYNFVLNKLNIDDNYYLEKLTKSLVYMELAKQNLETDGMKAKYDIYKAEYDHFLNLAK-NNQSGVFNLAINRG	MLYIYEDSFLIKKVDDVELQSLE-DKAIQEADKLGITDELYKEQLVKAKVYTQIAIRHIEADGMKEKYEAYKVQLDETYKKAKTNSPSNISSMSIARG	112	97	hypothetical protein [Nitratiruptor sp. SB155-2]
AD-702-P16_NODE_14_length_22565_cov_45.4336_ID_29_34	gi|151422079|dbj|BAF69583.1|	37.09	151	91	3	1	148	1	150	1e-22	98.6	gi|151422079|dbj|BAF69583.1|;gi|470903900|dbj|BAN05345.1|	244	56	85	4	56.29	1	1	MKIEIQNLEATFKALENLDKEKARLAIRETTKKMWENVRFYAKPHHKTGILERNI-RSKVKNEAGIVWIDDENMLVKWKGKRVNYAEFVLYGSKPHKIEAKYPRKALRFSYKNLDE--FIYRKTVYHPGYRGDDFMKKAIRKTLSQLDKIL	MKVEIQGLSELQTLFKKLDKDSKCDLITTLLNKTYDLSKKNMAKHHKTGKMEHNLYKKKSGCDAAVVGISDDGMMVDWKGKSVNYALFVHFGTQPHFIHPRFKR-ALRWVKDGSDKSNFAFAKAVRHPGYKGDPFLYNALDEASKEVNQIF	152	157	hypothetical protein [Nitratiruptor sp. SB155-2]<>tail protein [Nitratiruptor phage NrS-1]
AD-702-P16_NODE_14_length_22565_cov_45.4336_ID_29_34	gi|590102309|emb|CDI04108.1|	25.68	148	99	4	1	148	2	138	5e-08	58.2	gi|590102309|emb|CDI04108.1|	139	38	72	11	48.65	1	1	MKIEIQNLEATFKALENLDKEKARLAIRETTKKMWENVRFYAKPHHKTGILERNIRSKVKNEAGIVWIDDENMLVKWKGKRVNYAEFVLYGSKPHKIEAKYPRKALRFSYKNLDEFIYRKTVYHPGYRGDDFMKKAIRKTLSQLDKIL	IEITPEGIEAVRRTFERLAPAARTQALEGLAKSAFDTAQHGVAQHTQTGALEDSL--SLKPDGDEAWIIGHDL------RRAPHALFVHWGTRPHVITHK-DKQALRWVHGN--GYVFAKFVRHPGYRGHSYLVEAADAAVRDFPRIV	152	145	conserved hypothetical protein [Candidatus Competibacter denitrificans Run_A_D11]
AD-702-P16_NODE_14_length_22565_cov_45.4336_ID_29_34	gi|310621042|gb|EFQ04587.1|	31.75	126	73	3	27	148	12	128	9e-07	54.7	gi|310621042|gb|EFQ04587.1|	130	40	60	13	47.62	1	1	IRETTKKMWENVRFYAKPHH----KTGILERNIRSKVKNEAGIVWIDDENMLVKWKGKRVNYAEFVLYGSKPHKIEAKYPRKALRFSYKNLDEFIYRKTVYHPGYRGDDFMKKAIRKTLSQLDKIL	IRQAVKASAIEVQDEAQTHHNYTSRTGDLTRSIDMRMLTDKSAVVYLDEGL--------ADYGPFVHEGTRPHMIRPKN-RKALRWVPTGGNSFLFAKNVLHPGNRMDPFLYRALDTKRPDIIKIF	152	159	hypothetical protein HMPREF9429_00523 [Megasphaera micronuciformis F0359]
AD-702-P16_NODE_14_length_22565_cov_45.4336_ID_29_34	gi|764896359|ref|WP_044484071.1|	27.46	142	76	5	22	151	11	137	5e-06	52.4	gi|764896359|ref|WP_044484071.1|	124	39	65	27	45.77	1	1	KARLAIRETTKKMWENVRFYAKPHHK----TGILERNIRSKVKNEAGIVWIDDENMLVKWKGKRVNYAEFVLYGSKPHKIEAKYPRKALRFSYKNLDEFIYRKTVYHPGYRGDDFMKKA--------IRKTLSQLDKILKGV	QTRDMVRRQVKMAVRDVREYARDHHRFVTRSGMTEKSIMSEVKENQGTVYLGSSTAVFQHEGTK---AHLILPRSK----------KVLRFAINK--SFVFSKRVRHPGIKADHFLYTAADVMQPVIVSRFAKALDSLLGGL	152	137	hypothetical protein [Phascolarctobacterium succinatutens]
AD-702-P16_NODE_14_length_22565_cov_45.4336_ID_29_34	gi|524589588|emb|CDD11472.1|	27.46	142	76	5	22	151	23	149	5e-06	52.4	gi|524589588|emb|CDD11472.1|	124	39	65	27	45.77	1	1	KARLAIRETTKKMWENVRFYAKPHHK----TGILERNIRSKVKNEAGIVWIDDENMLVKWKGKRVNYAEFVLYGSKPHKIEAKYPRKALRFSYKNLDEFIYRKTVYHPGYRGDDFMKKA--------IRKTLSQLDKILKGV	QTRDMVRRQVKMAVRDVREYARDHHRFVTRSGMTEKSIMSEVKENQGTVYLGSSTAVFQHEGTK---AHLILPRSK----------KVLRFAINK--SFVFSKRVRHPGIKADHFLYTAADVMQPVIVSRFAKALDSLLGGL	152	149	putative uncharacterized protein [Phascolarctobacterium succinatutens CAG:287]
AD-702-P16_NODE_14_length_22565_cov_45.4336_ID_29_34	gi|750491612|ref|WP_040773483.1|	32.43	111	62	3	27	133	1	102	6e-06	51.6	gi|750491612|ref|WP_040773483.1|	122	36	54	13	48.65	1	1	IRETTKKMWENVRFYAKPHH----KTGILERNIRSKVKNEAGIVWIDDENMLVKWKGKRVNYAEFVLYGSKPHKIEAKYPRKALRFSYKNLDEFIYRKTVYHPGYRGDDFM	MRQAVKASAIEVQDEAQTHHNYTSRTGDLTRSIDMRMLTDKSAVVYLDEGL--------ADYGPFVHEGTRPHMIRPKN-RKALRWVPTGGNSFLFAKNVLHPGNRMDPFL	152	102	hypothetical protein, partial [Megasphaera micronuciformis]
AD-702-P16_NODE_14_length_22565_cov_45.4336_ID_29_34	gi|568080429|ref|WP_024060156.1|	27.91	129	77	4	27	149	11	129	1e-05	51.2	gi|568080429|ref|WP_024060156.1|;gi|566243203|gb|ETJ02455.1|	121	36	59	16	45.74	1	1	IRETTKKMWENVRFYAKPHHK----TGILERNIRSKVKNEA--GIVWIDDENMLVKWKGKRVNYAEFVLYGSKPHKIEAKYPRKALRFSYKNLDEFIYRKTVYHPGYRGDDFMKKAIRKTLSQLDKILK	ICQAVKASTIEVRDTAQEKHRFTSRTGNLEKAVDYRISNSGMQGVVFIDSD---------VAKYGPFVHAGTPAHVIRPHF-KKVLRFVPQGGNGFIFARKVVHPGTAPDPFLYEALQDNVSNITSIFS	152	154	hypothetical protein [Veillonella dispar]<>hypothetical protein Q619_VDC00007G0031 [Veillonella dispar DORA_11]
AD-702-P16_NODE_14_length_22565_cov_45.4336_ID_29_34	gi|495877083|ref|WP_008601662.1|	29.06	117	67	4	27	137	11	117	5e-05	49.7	gi|495877083|ref|WP_008601662.1|;gi|294457542|gb|EFG25904.1|	117	34	57	16	48.72	1	1	IRETTKKMWENVRFYAKPHHK----TGILERNIRSKVKNEA--GIVWIDDENMLVKWKGKRVNYAEFVLYGSKPHKIEAKYPRKALRFSYKNLDEFIYRKTVYHPGYRGDDFMKKAI	IRQAVKASTIDVRETAQEQHRFTSQTGNLEKAIDYQISNSGMQGVVFLDID---------VAKYGPFVHEGTPAHVINPRF-KKVLRFVPRGGNGFVFARRVFHPGTAPDPFLYDAL	152	154	hypothetical protein [Veillonella sp. 6_1_27]<>hypothetical protein HMPREF0874_00760 [Veillonella sp. 6_1_27]
AD-702-P16_NODE_14_length_22565_cov_45.4336_ID_29_34	gi|736933726|ref|WP_034930932.1|	30.95	126	71	5	11	136	2	111	6e-05	48.9	gi|736933726|ref|WP_034930932.1|	115	39	60	16	47.62	1	1	TFKALENLDKEKARLAIRETTKKMWENVRFYAKPHHKTGILERNIRSKVKNEAGIVWIDDENMLVKWKGKRVNYAEFVLYGSKPHKIEAKYPRKALRFSYKNLDEFIYRKTVYHPGYRGDDFMKKA	TMKRLAQLPKR----ALAATAEDVEDYVESQAATHHKTGAL---VRSIYKRPIAGGWEVGHDL------QHAPHAVFVHWGTKPHVIRPKN-KKTLR--WPSGGAFSFARSARHPGYKGDPWLVRA	152	111	hypothetical protein, partial [Candidatus Accumulibacter sp. SK-01]
AD-702-P16_NODE_14_length_22565_cov_45.4336_ID_29_34	gi|576670862|gb|EUB24559.1|	30	130	73	4	18	139	2	121	8e-05	49.3	gi|576670862|gb|EUB24559.1|	116	39	63	18	48.46	1	1	LDKEKARLAIRETTKKMWENVRFYAKPHH----KTGILERNIRSKVK----NEAGIVWIDDENMLVKWKGKRVNYAEFVLYGSKPHKIEAKYPRKALRFSYKNLDEFIYRKTVYHPGYRGDDFMKKAIRK	LPKEVFERRLRQAVKSSTFMVQNEAQQKHDFITRTAQLERAVDTKFSFDNGNNIGVVYIDNQ---------VAPYGIFVHQGTKPHIIKPKT-KRALRWVPMAGNSFFFAKEVHHPGTKSDPFLYEALER	152	158	hypothetical protein HMPREF1504_1267 [Veillonella sp. ICM51a]
AD-702-P16_NODE_14_length_22565_cov_45.4336_ID_29_35	gi|501029762|ref|WP_012081845.1|	61.63	417	158	2	9	424	6	421	0	541	gi|501029762|ref|WP_012081845.1|;gi|151422078|dbj|BAF69582.1|;gi|470903899|dbj|BAN05344.1|	1395	257	319	2	76.5	1	1	MWTFAKEAYEGSGGFADGSYIDQYPRESDEKYIERQKIAYYTNHFAPKINRYIGYLFKQTPTRSSNNQLIKKIFDDVDNRGNSIDVFMSNFAKNAKVRGVNLLLVDMPKNLPTNLKEQIDNRVLPYFVEILPERVTSYKLDEFGKFEYVMFSDIINNSTPDKEEIIEITRYYDKNQWIIFDKDNKIIEQGVHNLGMCPLLIFSETGEFPIIGEFSQIASLSKRHYNLLSELDEILRSQTFSILTVQSDHPSDVEFKLSTDNAIAYQKDVERPDFIAPPSAPAEIYQEKIKEIEAQIDKIAYDISTNQAQESGIALDIKFQGLNSSLSNFAMRLNDLELRAFEAVCRYLNITNDTVIQYPKTFSIIDIQKEIGVLEEMKNL-VNSPTYFKLKALQIISND…	MWQFAYEAYKGDGGFSDGGYIDKYPRESDEKYSNRQKIAFYTNLFAPNVTRYIGYIFKNRPIRTSSNKFIQMVFDDCDKQGNDIDIFMSNFAKESKVRGVGIVLVDMPKDVGQTIGDQLKNRALPFFTSIAPENITEYKIDAYGNFEYVKFKDTIDRSEPGNPNIINVERYFDRTSWQVL-QGGEVIESGEHNLGLTPVLIFSETGKFPDIGEFTQVASIAKRHYNLRSELDEIMRGQTFSVLTIQADNPSDFSLKLSTDNAIIYGKEMTRPSFIAPEVGPANIYQEEIEKLEALIDKITYNFTTNQTQESGIALDIKFQGLNSSLSNFAMRLEDFEARLFDIVCRYLNINNDVTIQYSKSFSIVDITKEFSTLEAFKELGYSAPTYERLKLLQIINND…	430	424	hypothetical protein [Nitratiruptor sp. SB155-2]<>hypothetical protein [Nitratiruptor sp. SB155-2]<>44 kDa structural protein [Nitratiruptor phage NrS-1]
AD-702-P16_NODE_14_length_22565_cov_45.4336_ID_29_35	gi|590102308|emb|CDI04107.1|	37.79	426	237	10	12	424	13	423	1e-85	280	gi|590102308|emb|CDI04107.1|	716	161	240	28	56.34	1	1	FAKEAYEGSGGFADGSYIDQYPRESDEKYIERQKIAYYTNHFAPKINRYIGYLFKQTPTRSSNNQLIKKIFDDVDNRGNSIDVFMSNFAKNAKVRGVNLLLVDMPKNLPTNLKEQIDN-RVLPYFVEILPERVTSYKLDEFGKFEYVMFSDIINNSTPDKE-EIIEITRYYDKNQWIIFDKDNKIIEQGVHNLGMCPLLIFSETGEFPIIGEFSQIASLSKRHYNLLSELDEILRSQTFSILTVQSDHP-------SDVEFKLSTDNAI-AYQKDVERPDFIAPPSAPAEIYQEKIKEIEAQIDKIAY--DISTNQAQESGIALDIKFQGLNSSLSNFAMRLNDLELRAFEAVCRYLNITN-DTVIQYPKTFSIIDIQKEIGVLEEMKNLVNSPTYFKL…	FIADALNSTGGFADGTYLVAYPRELADKIKSRRELAWYDNALKPACQRFVGYLLKRPAFRDTQNEALAGFIASCNWQDDSLDVFLSGFMVDAKARGSMLLLVDMPTQ-----QQILDGLRTLPYLVPIYPEAIKTYRLNPRGQLAAVVFTDQVQ----DKDGRWVAVERTYTETGWQFTGGETG---SGTHPLGVCPVLAFTESGLFPSLGEFAAIAVLSKRLYNLRSELDEILRAQTFSLLMLRVPEARFPLADLKEVAQGIGTGNILQAYQDGAE---FIAPPSGPANTYLDVIAQVEGLIRKAALIVDIPNSNSQESGVALQLRFQALNSSLVHFARRMEDFERKIWWLVKAWLNLHEAEIAIAWGKDFSIADLATEMEIAQNMAALNAPPAYTRA…	430	440	conserved hypothetical protein [Candidatus Competibacter denitrificans Run_A_D11]
AD-702-P16_NODE_14_length_22565_cov_45.4336_ID_29_35	gi|736933654|ref|WP_034930864.1|	32.34	436	244	11	7	398	8	436	1e-62	221	gi|736933654|ref|WP_034930864.1|	564	141	218	51	50	1	1	LNMWTFAKEAYEGSGGFADG-SYIDQ-----------------------------YPRESDEKYIERQKIAYYTNHFAPKINRYIGYLFKQTPTR-SSNNQLIKKIFDDVDNRGNSIDVFMSNFAKNAKVRGVNLLLVDMPKN----LPTNLKEQIDNRVLPYFVEILPERVTSYKLD-EFGKFEYVMFSDIINNSTPDKEEIIEITRYYDKNQWIIFDKDNKIIEQGVHNLGMCPLLIFSETGE-FPIIGEFSQIASLSKRHYNLLSELDEILRSQTFSILTVQSDHPS-----DVEFKLSTDNAIAYQKDVERPDFIAPPSAPAEIYQEKIKEIEAQIDKIAYDISTNQ--AQESGIALDIKFQGLNSSLSNFAMRLNDLELRAFEAVCRYLNITND…	LARFQFLAEAFHGVGGFAPRIVWVDETVQVRDPGGNTTQAVRRVPKMAGPCHLVPHPRESPEKFAARAATASYENHLREACERFVGYLGRRRPMRQGTESPLAQLLLGDADLRGTPLDGVFSQLAMHAKARGSVLLLLDMPGAPDDASPRSLQDQIERRAVPYLRILMPEDLLSFEVDAESGAFTEVRLRTVERIAGKHRDCI----RTWTAAGWALHAGD-ELVANGEHRFGQCPVLPFTESGDCFPHIGKYAQIADMSRGIYNHRSRLEELLAAQTFSILTLQVPQTGNQNVMDAVATIGTSSILTHQGNT--PAFISPDQGNAETYLRVIDSMQQAIRRVAMDEASAEGGAAESGIARRLRFERLNSDLASFASRLQSLERRMWKMFHQALGTTNR…	430	506	hypothetical protein, partial [Candidatus Accumulibacter sp. SK-01]
AD-702-P16_NODE_14_length_22565_cov_45.4336_ID_29_35	gi|503302119|ref|WP_013536780.1|	35.26	380	227	6	12	379	8	380	2e-60	214	gi|503302119|ref|WP_013536780.1|;gi|317113504|gb|ADU95994.1|	544	134	204	19	53.68	1	1	FAKEAYEGSGGFADGSYIDQYPRESDEKYIERQKIAYYTNHFAPKINRYIGYLFKQTPTRSSNNQLIKKIFDDVDNRGNSIDVFMSNFAKNAKVRGVNLLLVDMPKNLPTNLKEQIDNRVLPYFVEILPERVTSYKLDEFGKFEYVMFSDIINNSTPDKEEIIEITRYYDKNQWIIF-DKDNKIIE-QGVHNLGMCPLLIFSET-----GEFPIIGEFSQIASLSKRHYNLLSELDEILRSQTFSILTVQSDHPSDVE----FKLSTDNAIAYQKD-VERPDFIAPPSAPAEIYQEKIKEIEAQIDKIAYDISTNQAQESGIALDIKFQGLNSSLSNFAMRLNDLELRAFEAVCRYLNITNDTVIQYPKTFSIIDIQKEI	FLIDAYTGKGGFLDGTYLIAHPRESDEKLERRKKLAVYPNYVKKVVDSYLSHLFKKSPIRSIETQEYQEFIQDVDRQGTYIDDFMRRAFKLSMITGVVYIIVDKPPGKATTKLEEKQLNLRPYLALRTRSQLYSYTLDEYGRLSSITFRETQPDNTI-------IYRYFDTQRWAIYTDPELKEIESQGEHKLGVVPVVPLHSTDPLLPNDLTATPWILDIANLNFDLYNALSELRELFRNQTFSIFTIPVKDKADAEKLKDLTISTENAIPYSPEGGGKPDFIAPPPDPVQAYMQYIESLVQQIYRLANLEFTGGVQKSGIAKEYDWLEFNRTLTSFALQCEQAEYKIAELVCRWQDTEFKGYIQYPRDFSIRNLAEEL	430	440	hypothetical protein [Thermovibrio ammonificans]<>hypothetical protein Theam_0020 [Thermovibrio ammonificans HB-1]
AD-702-P16_NODE_14_length_22565_cov_45.4336_ID_29_35	gi|764932655|ref|WP_044503180.1|	35.86	382	227	10	10	379	3	378	6e-60	213	gi|764932655|ref|WP_044503180.1|	541	137	207	18	54.19	1	1	WTFAKEAYEGSGGFADGSYIDQYPRESDEKYIERQKIAYYTNHFAPKINRYIGYLFKQTPTRSSNN---QLIKKIFDDVDNRGNSIDVFMSNFAKNAKVRGVNLLLVDMPKNLPT-NLKEQIDNRVLPYFVEILPERVTSYKLDEFGKFEYVMFSDIINNSTPDKEEIIEITRYYDKNQWIIFDKDNKIIEQGVHNLGMCPLL-IFSETGEFPII---GEFSQIASLSKRHYNLLSELDEILRSQTFSILTVQSDHPSDVEFKLSTDNAIAYQKD-VERPDFIAPPSAPAEIYQEKIKEIEAQIDKIA---YDISTNQAQESGIALDIKFQGLNSSLSNFAMRLNDLELRAFEAVCRYLNITNDTVIQYPKTFSIIDIQKEI	YNLLRDAYYGAGGFATGSYLNKHKRESNEDYQFRRENAYYLNYFAPIVNALVDPIFKRQPLRDYSGPAESAVKAFLDDVDTNGTGIHMFLKRAAIMAKVYGVAFLVVDNVRDQQARTLAEMIQHRELPYAYIMGPESVVEYGIDKIGALLYIQFQEV--SSIQDGRVQYRYTR-YDRDGWAVW-GDDLGRASGKHNLGRVPVVPLFSRMLEQQTMLPTPELMPIARTAKALYNHCSWLGEILRNQTFPLLTIPTLDANDL--VVGTNNALGYSPDSAHSPAFIAPPSDPAAILQTQIGSLIQEMYRMANLSFVISTTQNNNSGIARQWEFERTNQQLANFALQCAKAEEAMVDLVAGWVNGSIDYTVTYPDDFGIVDVANEL	430	440	hypothetical protein [Megasphaera sp. NP3]
AD-702-P16_NODE_14_length_22565_cov_45.4336_ID_29_35	gi|738290060|ref|WP_036243830.1|	33.59	384	233	10	10	379	3	378	6e-57	204	gi|738290060|ref|WP_036243830.1|	520	129	204	22	53.12	1	1	WTFAKEAYEGSGGFADGSYIDQYPRESDEKYIERQKIAYYTNHFAPKINRYIGYLFKQTPTRSSNN---QLIKKIFDDVDNRGNSIDVFMSNFAKNAKVRGVNLLLVDMPKNLPT-NLKEQIDNRVLPYFVEILPERVTSYKLDEFGKFEYVMFSDI--INNSTPDKEEIIEITRYYDKNQWIIFDKDNKIIEQGVHNLGMCPLL-IFS---ETGEFPIIGEFSQIASLSKRHYNLLSELDEILRSQTFSILTVQSDHPSDVEFKLSTDNAIAYQKDVER-PDFIAPPSAPAEIYQEKIKEIEAQIDKIA---YDISTNQAQESGIALDIKFQGLNSSLSNFAMRLNDLELRAFEAVCRYLNITNDTVIQYPKTFSIIDIQKEI	YTLLKDAYYGSGGFETGQYLNKHKREADDDYRFRQKNAYYLNYFSPIVNALVDPIFKRQPLRDYSGPAAPTIKEFLKDVDTSGTDIHMFMKRAAIMAKVYGVSFIVIDNVRELQARTLAEMLQQREFPFAYVLGPQDLVEYGIDKTGALLYIQFQEIASIKDGAPQYRYV-----YYDRKRWEVW-GDELMKSSGKHGLGCVPVVPLFSRMLEQKTMRPVPDLLPIARTAKALYNHCSWLGEILRNQTFPLLTIPSLDVNDL--VVGTNNALGYNPDCSHAPAFIAPPSDPATVLQNQIASLIQEMYRMANLSFVINTSQNNNSGIARQWEFERTNQQLANFSLQCARAEEAVMGVVAKWLNSDIEYTVTYPDDFGIVDVANEL	430	423	hypothetical protein, partial [Megasphaera sp. NM10]
AD-702-P16_NODE_14_length_22565_cov_45.4336_ID_29_35	gi|519681377|gb|EPP17834.1|	33.59	384	233	10	10	379	3	378	2e-56	204	gi|519681377|gb|EPP17834.1|	519	129	204	22	53.12	1	1	WTFAKEAYEGSGGFADGSYIDQYPRESDEKYIERQKIAYYTNHFAPKINRYIGYLFKQTPTRSSNN---QLIKKIFDDVDNRGNSIDVFMSNFAKNAKVRGVNLLLVDMPKNLPT-NLKEQIDNRVLPYFVEILPERVTSYKLDEFGKFEYVMFSDI--INNSTPDKEEIIEITRYYDKNQWIIFDKDNKIIEQGVHNLGMCPLL-IFS---ETGEFPIIGEFSQIASLSKRHYNLLSELDEILRSQTFSILTVQSDHPSDVEFKLSTDNAIAYQKDVER-PDFIAPPSAPAEIYQEKIKEIEAQIDKIA---YDISTNQAQESGIALDIKFQGLNSSLSNFAMRLNDLELRAFEAVCRYLNITNDTVIQYPKTFSIIDIQKEI	YTLLKDAYYGSGGFETGQYLNKHKREADDDYRFRQKNAYYLNYFSPIVNALVDPIFKRQPLRDYSGPAAPTIKEFLKDVDTSGTDIHMFMKRAAIMAKVYGVSFIVIDNVRELQARTLAEMLQQREFPFAYVLGPQDLVEYGIDKTGALLYIQFQEIASIKDGAPQYRYV-----YYDRKRWEVW-GDELMKSSGKHGLGCVPVVPLFSRMLEQKTMRPVPDLLPIARTAKALYNHCSWLGEILRNQTFPLLTIPSLDVNDL--VVGTNNALGYNPDCSHAPAFIAPPSDPATVLQNQIASLIQEMYRMANLSFVINTSQNNNSGIARQWEFERTNQQLANFSLQCARAEEAVMGVVAKWLNSDIEYTVTYPDDFGIVDVANEL	430	458	hypothetical protein NM10_06801 [Megasphaera sp. NM10]
AD-702-P16_NODE_14_length_22565_cov_45.4336_ID_29_35	gi|503894510|ref|WP_014128504.1|	31.81	437	273	12	8	428	11	438	2e-53	196	gi|503894510|ref|WP_014128504.1|;gi|350279275|gb|AEQ22465.1|	498	139	224	25	51.26	1	1	NMWTFAKEAYEGSGGFADGSYIDQYPRESDEKYIERQKIAYYTNHFAPKINRYIGYLFKQTPTR---SSNNQLIKKIFDDVDNRGNSIDVFMSNFAKNAKVRGVNLLLVD--MPKNLPTNLKEQIDNRVLPYFVEILPERVTSYKLDEFGKFEYVMFSDIINNSTPDKEEIIEITRYYDKNQWIIFDKDNKIIEQGVHNLGMCPLLIFS----ETGEFPIIGEFSQIASLSKRHYNLLSELDEILRSQTFSILTVQSDHPSDVEFKLSTDNAIAYQKDVER--PDFIAPPSAPAEIYQEKIKEIEAQIDKIA-YDISTNQAQE-SGIALDIKFQGLNSSLSNFAMRLNDLELRAFEAVCRYLNITNDTVIQYPKTFSIIDIQKEIGVLEEMKNLVNSPT…	NMYRLMRDSYYGDGGYR-GPYLIPHKRETRQNYLDRQQTAYYLNHFALIVNALVNPIFKRSPLRDWSGSAGPVAEAFLEDVDGAGNDMDSFMQAAALSAKLYGAVFIVVENFQAMELPASMGEALAQRKFPYAYTLDPDRVEGVSIDKNGRVLSIKFRDTAVSSTMGGEK--ERTVYFDTHSWSVYE-DGALVSSGEHNLGEVPVVWFPSQHVKNGELNPTPELYPIAGISCSLYNHCSWLTEILRSQTFPLLTFPSKEASDL--VIGNNNALCYDGDTVRFQPGFISPPSDPAALIQSQIKAMVEEMYRMAGLTFATTTKQEASGISRQWEFERTNQRLAAFAKRCAAAERKVMALVARWMGLDLEFQATYSSDFGITDVATE---LKNAQAVLDMQL…	430	468	hypothetical protein [Acidaminococcus intestini]<>conserved hypothetical protein [Acidaminococcus intestini RyC-MR95]
AD-702-P16_NODE_14_length_22565_cov_45.4336_ID_29_35	gi|496305487|ref|WP_009014665.1|	31.79	431	269	12	14	428	2	423	7e-52	192	gi|496305487|ref|WP_009014665.1|;gi|226903888|gb|EEH89806.1|	487	137	221	25	51.28	1	1	KEAYEGSGGFADGSYIDQYPRESDEKYIERQKIAYYTNHFAPKINRYIGYLFKQTPTR---SSNNQLIKKIFDDVDNRGNSIDVFMSNFAKNAKVRGVNLLLVD--MPKNLPTNLKEQIDNRVLPYFVEILPERVTSYKLDEFGKFEYVMFSDIINNSTPDKEEIIEITRYYDKNQWIIFDKDNKIIEQGVHNLGMCPLLIFS----ETGEFPIIGEFSQIASLSKRHYNLLSELDEILRSQTFSILTVQSDHPSDVEFKLSTDNAIAYQKDVER--PDFIAPPSAPAEIYQEKIKEIEAQIDKIA-YDISTNQAQE-SGIALDIKFQGLNSSLSNFAMRLNDLELRAFEAVCRYLNITNDTVIQYPKTFSIIDIQKEIGVLEEMKNLVNSPTYFKLK-…	RDSYYGDGGYR-GPYLIPHKRETRQNYLDRQQTAYYLNHFALIVNALVNPIFKRSPLRDWSGSAGPVAEAFLEDVDGAGNDMDSFMQAAALSAKLYGAVFIVVENFQAMELPASMGEALAQRKFPYAYTLDPDRVEGVSIDKNGRVLSIKFRDTAVSSTMGGEK--ERTVYFDTHSWSVYE-DGALVSSGEHNLGEVPVVWFPSQHVKNGELNPTPELYPIAGISCSLYNHCSWLTEILRSQTFPLLTFPSKEASDL--VIGNNNALCYDGDTVRFQPGFISPPSDPAALIQSQIKAMVEEMYRMAGLTFATTTKQEASGISRQWEFERTNQRLAAFAKRCAAAERKVMALVARWMGLDLEFQATYSSDFGITDVATE---LKNAQAVLDMQLTDQLKV…	430	453	hypothetical protein [Acidaminococcus sp. D21]<>hypothetical protein ACDG_00165 [Acidaminococcus sp. D21]
AD-702-P16_NODE_14_length_22565_cov_45.4336_ID_29_35	gi|502728536|ref|WP_012963520.1|	32.58	396	226	14	1	379	2	373	3e-48	181	gi|502728536|ref|WP_012963520.1|;gi|288787593|dbj|BAI69340.1|;gi|308751794|gb|ADO45277.1|	460	129	202	41	51.01	1	1	MDFSFCLNMWTFAKEAYEGSGGFADGSYIDQYPRESDEKYIERQKIAYYTNHFAPKINRYIGYLFKQTPTRS-SNNQLIKKIFDDVDNRGNSIDVFMSNFAKNAKVRGVNLLLVDMPK-NLPTNLKEQIDNRVLPYFVEILPERVTSYKLDEFGKFEYVMFSDIINNSTPDKEEIIEITRYYDKNQWIIFDKDNKIIEQGVHNLGMCPLLIFSETGEFPIIGE-------FSQIASLSKRHYNLLSELDEILRSQTFSILTVQ-SDHPSDVEFK---LSTDNAIAYQKD-VERPDFIAPPSAPAEIYQEKIKEIEAQIDKIAYD--ISTNQAQESGIALDIKFQGLNSSLSNFAMRLNDLELRAFEAVCRYLNITN-DTVIQYPKTFSIIDIQKEI	IDYKLC---W----DSYTGLGGFSDGSYLVKYPRETDEKYARRRQLAIYPNFVKKIVDTYVGALFRVEPQRDFATNTEYAEFCQNIDLRGTDIDDFMRNIAKLTLIYGTVFVIVDKPKAEAPTKAHEKLQG-IRPYATIRLPTQIQEIEIDDYGRIQKIVFSE------------LNMLREFTPGTWKV--RVGNETYEGTTPFGEVPVVAASWTD--PILPTDVIVPPFIHDIARVSKDLYNAISELREILRNSTFPILTIPIPDQISEEKLRNIVIGTENFIGYYPEKGGKPDFIAPPESPAKVYLEYINTLIDMIYSLANLEFIKGTQQQKSGVALEFEFQNLNSLLTQIAQNLEQAEYRIADLVAKWEGKDGFKGTIIYEKDFSYRDVEREL	430	435	hypothetical protein [Hydrogenobacter thermophilus]<>hypothetical protein HTH_0881 [Hydrogenobacter thermophilus TK-6]<>conserved hypothetical protein [Hydrogenobacter thermophilus TK-6]

## Sheet: AD-702-P16-RAST
contig_id	feature_id	type	location	start	stop	strand	function	aliases	figfam	evidence_codes	nucleotide_sequence	aa_sequence
AD-702-P16_NODE_14_length_22565_cov_45.4336_ID_29	fig|6666666.116862.peg.114	peg	AD-702-P16_NODE_14_length_22565_cov_45.4336_ID_29_457_732	457	732	+	DNA-binding protein HU-beta		FIG00023268	isu;DNA_structural_proteins,_bacterial	atgaaaaagtctgaattaattgcagcagtagcagaaaaatcgggtttaagcaaaaaagatgttaatgcagtaattgacgctacaattgaagtaatagaagaagctctaaaaaatggaaaaaaagttagttttatcggatttggtagttttgaagttgtaacaagagcaccaagagtagcaagagttccaggaacagataaagaagttaacattcctgaaactaaatcagttaagtttaaagttggtaaaaaacttaaagaacttttaaataaatag	MKKSELIAAVAEKSGLSKKDVNAVIDATIEVIEEALKNGKKVSFIGFGSFEVVTRAPRVARVPGTDKEVNIPETKSVKFKVGKKLKELLNK
AD-702-P16_NODE_14_length_22565_cov_45.4336_ID_29	fig|6666666.116862.rna.1	rna	AD-702-P16_NODE_14_length_22565_cov_45.4336_ID_29_856_938	856	938	+	tRNA-Leu-CAA				gccggcgtggcggaactggtagacgcgtcggactcaaaatccgatgggctctgcccatgtgggttcgagtcccaccgccggta
AD-702-P16_NODE_14_length_22565_cov_45.4336_ID_29	fig|6666666.116862.peg.115	peg	AD-702-P16_NODE_14_length_22565_cov_45.4336_ID_29_1136_2356	1136	2356	+	Integrase				atggcaagaatggtaacccctttaacagagctaaaaatcaaaagagcaaaacctaaagataaaatgtataaattatttgatggtaacggactttatttagaaataaagcctaacggcaagaaaacttggagaataaaatatagatttaataataaggaaaaaacctatacaataggagaataccctatcatacccctaacacaagcaaggggtataacacaagaagttaaaaataaagttttacaaggaatagatccggtccaagatagaaaagaaaagcaaataaaacaagaattatcaaataaaaaacttttcaaaaatattgtagaagaatttttagaacttaaaaaatctgaatggagtgaaaaatattacaaaaaacagcttagaagacttgaa…	MARMVTPLTELKIKRAKPKDKMYKLFDGNGLYLEIKPNGKKTWRIKYRFNNKEKTYTIGEYPIIPLTQARGITQEVKNKVLQGIDPVQDRKEKQIKQELSNKKLFKNIVEEFLELKKSEWSEKYYKKQLRRLEIYILPFLKDRPIDLIKKGEIVNVIKNVRNIVTPTTKISNKAEVTKRIYIILKQIYQFALHNDYVDIDITAKIDINNLIPKQEEVKHFDAIMNLDELRKLYKDILNYPSISKYALQFLALTALRPGNVQNLKWEWIDWDKKIINFPSEAMKARKPYRLPLTNTLIFILEEMKKFSLSINIYVFPSPINFARKMSENTLNQAIKNLGYNHRAHGWRASFSTFAYEYQKEHGFSSEVIETQLAHAIGNKVTRAYMRSDFLEERRKLLEW…
AD-702-P16_NODE_14_length_22565_cov_45.4336_ID_29	fig|6666666.116862.peg.116	peg	AD-702-P16_NODE_14_length_22565_cov_45.4336_ID_29_2675_2851	2675	2851	+	hypothetical protein				atgacctacaaagagataaatgaaatttttaaaattcctcaaagaacacttgttgattggaaaaatagcaatgattggagaaaagaactttttgagtttttaagaggtgtaagcaaagaagatatttcaaagctaaaatctaactcaaaaacatctcacaaacatcctcacacctaa	MTYKEINEIFKIPQRTLVDWKNSNDWRKELFEFLRGVSKEDISKLKSNSKTSHKHPHT
AD-702-P16_NODE_14_length_22565_cov_45.4336_ID_29	fig|6666666.116862.peg.117	peg	AD-702-P16_NODE_14_length_22565_cov_45.4336_ID_29_3212_2814	3212	2814	-	e Lysozyme murein hydrolase				atggatgtaaaagagtttttaatcaaacacgaaggactcaagctaaaaccttacctctgccctgcaggaaaactcactatcggtgttggtagaaatttagaagatttaggaattagtgagagcgaagcgatgtatctatttaagaatgatataaaacgatgtgaaaatgaactaaaagaaatttttgatgattttaataaattacccgaaaatgtaaaaatagctttaattgatatgatttttaatcttggcaaatcaaggtttatgaaatttaaaaaaatgatacaagctataaaagataaagattttaaaaaagctgcttatgaagcaaaaaactcaaaatggtgtaaacaagttaaagttaggtgtgaggatgtttgtgagatgtttttgagttag	MDVKEFLIKHEGLKLKPYLCPAGKLTIGVGRNLEDLGISESEAMYLFKNDIKRCENELKEIFDDFNKLPENVKIALIDMIFNLGKSRFMKFKKMIQAIKDKDFKKAAYEAKNSKWCKQVKVRCEDVCEMFLS
AD-702-P16_NODE_14_length_22565_cov_45.4336_ID_29	fig|6666666.116862.peg.118	peg	AD-702-P16_NODE_14_length_22565_cov_45.4336_ID_29_3492_3214	3492	3214	-	hypothetical protein				atgattaaaaagttagatgagagcatttttatagactttgaatatgttgagggtgaaattgatgatggttttagggctttttattatataaaagacttagatggtaatgtattaaagagcgaagaacttgaaagaaatgaagataatacagcctttttattaagaatttattcaggtgaattaattgaaggaaattttaagcttgaagttgcggttactaatgaagatattggatataaagactatatctataatgaagatttgattgtaagggggtag	MIKKLDESIFIDFEYVEGEIDDGFRAFYYIKDLDGNVLKSEELERNEDNTAFLLRIYSGELIEGNFKLEVAVTNEDIGYKDYIYNEDLIVRG
AD-702-P16_NODE_14_length_22565_cov_45.4336_ID_29	fig|6666666.116862.peg.119	peg	AD-702-P16_NODE_14_length_22565_cov_45.4336_ID_29_3656_3489	3656	3489	-	hypothetical protein				ttgagtaatgttttaactcttggatttggaagcgaagaaaacattaaagctacaaaactaaacttctcaaaaaagcactacaaattagcatttaacacaaaaacacaaaaacttgactttaatttagatgtaataaaacttcatttcaaaataagggtaaaaaaatga	MSNVLTLGFGSEENIKATKLNFSKKHYKLAFNTKTQKLDFNLDVIKLHFKIRVKK
AD-702-P16_NODE_14_length_22565_cov_45.4336_ID_29	fig|6666666.116862.peg.120	peg	AD-702-P16_NODE_14_length_22565_cov_45.4336_ID_29_4032_3649	4032	3649	-	hypothetical protein				atgaatcctaactctcctttttctctttattttaaatttaataaagaagtagataaaaaagatgtgagtgtttttgtagaagatagagaagttgaaattgaaaaagtagataaaagactctttaaaactactcttaatttgagtgagggtaattttaaagtgtttttgaaatacaagggagaaattgttgatgtaaaaactattgaagtgaaaaaagatttattaaaagcactctacaatcacacttttggaaactgggagattaaagataataagatgtatttttatgatttagaagggaatattttagcagtttatgaactatttgataaaagaggaaaaccgactgaaaaatcaatatttaaaagggtaaaagttgagtaa	MNPNSPFSLYFKFNKEVDKKDVSVFVEDREVEIEKVDKRLFKTTLNLSEGNFKVFLKYKGEIVDVKTIEVKKDLLKALYNHTFGNWEIKDNKMYFYDLEGNILAVYELFDKRGKPTEKSIFKRVKVE
AD-702-P16_NODE_14_length_22565_cov_45.4336_ID_29	fig|6666666.116862.peg.121	peg	AD-702-P16_NODE_14_length_22565_cov_45.4336_ID_29_4619_4029	4619	4029	-	hypothetical protein				atgggtaaatgggttttaaataaaaattatccaattggtattgatttaagaaaaagagatatttacggtaaaggtgggacttttaaagttgttataggttctcctaaacacgatggaaatcctgaagtgtttgaaaatgtaatggatgaacttattgagcctgttgatgatttaagtgctaaagcaagtgctgatataagcaaaggttcaactgaaattcccgtagatgatgcttcaaactggaaagctggatatgttgcaaaagtaaaagataaagatatttatttttatgttgaaaaagttgataccgataataatattctttatgcaagaaatggcattgatggagatattgctaatggagatgaaattaatagagttggaaatacgggaatttat…	MGKWVLNKNYPIGIDLRKRDIYGKGGTFKVVIGSPKHDGNPEVFENVMDELIEPVDDLSAKASADISKGSTEIPVDDASNWKAGYVAKVKDKDIYFYVEKVDTDNNILYARNGIDGDIANGDEINRVGNTGIYQMSYTPTHLAKHIIIISNPTIGLYNTAKTIDVVEHDETDIYNKLNELEAKLDEKDLITGEILL
AD-702-P16_NODE_14_length_22565_cov_45.4336_ID_29	fig|6666666.116862.peg.122	peg	AD-702-P16_NODE_14_length_22565_cov_45.4336_ID_29_4943_4629	4943	4629	-	hypothetical protein				ttgaaaagttttaaaatcggtgagccaatcagatttggaatatatgatgacggcgggctttttggtgctaatgcaagtgattttaaagcttactatgcaccactaattaatcctacaaataaaaccaagatagagggtgattttcttgacgacggtgatgattggttttggacgccggttttttttattttcaggtcaggaaaatatatcatccatatcaagaatgataatgatggtataaatataaaacaagtgtttgaggttgtgaatgagttttatgagagtaatgaagctgatgcaaatatgttaatataa	MKSFKIGEPIRFGIYDDGGLFGANASDFKAYYAPLINPTNKTKIEGDFLDDGDDWFWTPVFFIFRSGKYIIHIKNDNDGINIKQVFEVVNEFYESNEADANMLI
AD-702-P16_NODE_14_length_22565_cov_45.4336_ID_29	fig|6666666.116862.peg.123	peg	AD-702-P16_NODE_14_length_22565_cov_45.4336_ID_29_5287_4940	5287	4940	-	hypothetical protein				gtggcggcattaaagagatttgaggtaatggttagaaaaaactcgtccgctactcttgattacctttttactaaatataaaagatatatgaatttaaaacaagtttcatctttaaatatagatgaaaatggaaactatatttttatctactatgcagacatctttgatatgagagatggaaaaaactacaaggtgttttgtgattatgctgtaagtctatttcagattgaggacagttacactacaagtgatggtaaagtgattaagggagtgatggacgctaacccttatgtaaaagcaggtagtggaacagtcacaagcaaaactccaagaggaatgatagcttga	MAALKRFEVMVRKNSSATLDYLFTKYKRYMNLKQVSSLNIDENGNYIFIYYADIFDMRDGKNYKVFCDYAVSLFQIEDSYTTSDGKVIKGVMDANPYVKAGSGTVTSKTPRGMIA
AD-702-P16_NODE_14_length_22565_cov_45.4336_ID_29	fig|6666666.116862.peg.124	peg	AD-702-P16_NODE_14_length_22565_cov_45.4336_ID_29_5871_5299	5871	5299	-	hypothetical protein				atgacaagagaagaattacaattaaacattcaaactgaagtaaattcaatacttcaaagtgcttctaaagtaatcaaagattacgttgacggtagagatgaagtacttaaatctgaactacaagctaaaatcgttgaagaattaagtgggattgatggacttaatgaagacctcgaaagacttaaaggtttagctgaagcatacacaaaagtatttgatgaaaacgaagacggaacagtaacagcagaagaaattgtaagtaaacttgcattattacaatctaatattgacaaagttgcgaaagatgtagctaaaaacactgaagatattactggtcttggtgacgcattagcaaaagctgtaagtgatttaactgcaagaatcgatgctattgaatta…	MTREELQLNIQTEVNSILQSASKVIKDYVDGRDEVLKSELQAKIVEELSGIDGLNEDLERLKGLAEAYTKVFDENEDGTVTAEEIVSKLALLQSNIDKVAKDVAKNTEDITGLGDALAKAVSDLTARIDAIELRVSQNADAVANVKATLETNYFTKEDVEVALKLNVDEAVDVVRNVFFPETTAGDGAVE
AD-702-P16_NODE_14_length_22565_cov_45.4336_ID_29	fig|6666666.116862.peg.125	peg	AD-702-P16_NODE_14_length_22565_cov_45.4336_ID_29_6451_5933	6451	5933	-	hypothetical protein				atggaaaaaattgaagcaaaacttgaaaaacacgaaacggaaataacctatatcaaaaaatcacttgacgaacttgtagaacaaaacaaaaaacaaaatgaacagttaagcaaaattagtgaaagtatcctaaaacaagaagtaattttagaaaaaatatcaaacttagaggagagatattacgacggcattaaaagagtgcatcacagaattaatgaagagaataaaaagtgtgaagaagggatttattcagttgaaaaacgcatcaatacagaaaaagagtatgtttatgaggaatttaaaagatttaataaaagaattgaagatttagaaaaacagatagaaaaaaacactcaagatattatcaacagaccttgtaggacccacaacgaagtaaca…	MEKIEAKLEKHETEITYIKKSLDELVEQNKKQNEQLSKISESILKQEVILEKISNLEERYYDGIKRVHHRINEENKKCEEGIYSVEKRINTEKEYVYEEFKRFNKRIEDLEKQIEKNTQDIINRPCRTHNEVTLEINHMKKDIEKFHKIVWWGGTLIIGMVITAVVGSHLIR
AD-702-P16_NODE_14_length_22565_cov_45.4336_ID_29	fig|6666666.116862.peg.126	peg	AD-702-P16_NODE_14_length_22565_cov_45.4336_ID_29_6839_6438	6839	6438	-	hypothetical protein				atgtttgattttttaaaaaacattatcggaggcggtgatatagttaaaaaaggggctgaacttttagacgaggcgttttataccgatgaagagagggcaaaggatagggagaaacttttacaaatgaaagccgaacaaaaaataagactgcttgaagcgtatcatccttttaaagtgacgcagagaattcttgctattgcttttacttttacctttttgtttattgtaatcaatggaattctgggggcgttatacggaattgtggatatggagagggtaaaagacgcacttgagtttgcggagagtgtgcatctcggtggtattgttatgattattatgagtttttatttcggaggcgggtttatagaaagctatagaaggggtaataatggaaaaaat…	MFDFLKNIIGGGDIVKKGAELLDEAFYTDEERAKDREKLLQMKAEQKIRLLEAYHPFKVTQRILAIAFTFTFLFIVINGILGALYGIVDMERVKDALEFAESVHLGGIVMIIMSFYFGGGFIESYRRGNNGKN
AD-702-P16_NODE_14_length_22565_cov_45.4336_ID_29	fig|6666666.116862.peg.127	peg	AD-702-P16_NODE_14_length_22565_cov_45.4336_ID_29_7028_6897	7028	6897	-	hypothetical protein				atgatagaagctctaaataaattaatagaaaaacatataagaaaatcaaaaaaagaagtttcttttaaaaaagttattaaaaaaactacaaaatctactaactcaataaaactctcaaacctatctttttaa	MIEALNKLIEKHIRKSKKEVSFKKVIKKTTKSTNSIKLSNLSF
AD-702-P16_NODE_14_length_22565_cov_45.4336_ID_29	fig|6666666.116862.peg.128	peg	AD-702-P16_NODE_14_length_22565_cov_45.4336_ID_29_7349_7038	7349	7038	-	hypothetical protein				ttgtatagcggggtatttgaaattgatagaaaaggcgaagctaaagaaataaaagatgaatttatcattaatgaagatattgcaacgttgagggcaataagtgaatttttagagcatggatatgataagcaaacggtagaatttagcacatattttacgcctcttaaaataaatgatattatagaagtttatgcccctacttacagaattccaaaagacctgactaaaacaagatttatcgttaagggtattacgcattattttaaagacggatatataaaaactaaaataaaagctattagatatgattaa	MYSGVFEIDRKGEAKEIKDEFIINEDIATLRAISEFLEHGYDKQTVEFSTYFTPLKINDIIEVYAPTYRIPKDLTKTRFIVKGITHYFKDGYIKTKIKAIRYD
AD-702-P16_NODE_14_length_22565_cov_45.4336_ID_29	fig|6666666.116862.peg.129	peg	AD-702-P16_NODE_14_length_22565_cov_45.4336_ID_29_7896_7393	7896	7393	-	hypothetical protein				atgggagtagtaacagaacttagaaaagcaaacggggaagtgttaaggataatcgacggggagtatgtaataggtgcaagcagtgggtgtttttcatctccaagtccttgtaagaaaataataaatggggagtatttggttgaagggtgtataggaggttgtaaagatgtagctagatgtcactctgactttgaccaaagtggacaaattttacaaataagtgaagaaaaatttaatgaattaaaatcatattttgatttaaaaaggtgtgataattattattttggagatataggtgaatatggtggttatcgaattgataaaaattttagaagacatttaacaaaagatggggaagttgaattagaaattagtattgattggcttgatgataaaaat…	MGVVTELRKANGEVLRIIDGEYVIGASSGCFSSPSPCKKIINGEYLVEGCIGGCKDVARCHSDFDQSGQILQISEEKFNELKSYFDLKRCDNYYFGDIGEYGGYRIDKNFRRHLTKDGEVELEISIDWLDDKNYLLIKDDNLETAKEWLWRNYGSLMYFVEITCIKD
AD-702-P16_NODE_14_length_22565_cov_45.4336_ID_29	fig|6666666.116862.peg.130	peg	AD-702-P16_NODE_14_length_22565_cov_45.4336_ID_29_9310_7898	9310	7898	-	hypothetical protein				atggaagttctttttagtgcctattttacaaatcatcttggagttaaaaaacgaattgatgataacataatagcaatagaagagggaagttttgatattagcataaataaaatctataactccctaacctttgtagttagagatatttatattgcacctgaaattataggcgatttggttgaaaggattgaggttagatataaatttgatgaagagataacggaaaagtttgtaattgacagtattgattatttgaaagataacaatattaaaatctactgcaaaagcaaaactatcaaatacacctacaaatacagcggtaatttagatacaatcatccaaactacatcggttaaagatttaatctctaaattactacccgatgtgaacataaattac…	MEVLFSAYFTNHLGVKKRIDDNIIAIEEGSFDISINKIYNSLTFVVRDIYIAPEIIGDLVERIEVRYKFDEEITEKFVIDSIDYLKDNNIKIYCKSKTIKYTYKYSGNLDTIIQTTSVKDLISKLLPDVNINYENLTDIPLLFDYEIKDKSIEEVIEDISKITGFEYYYFRGVLYFEDKKRIKDKAVKRFSELTDIMEFSTSTNRDEKKINKIYINETNSNELTAEPTIALEIKDSPQCCSPDEVIIYTDEDGNTYKINPVNAFFVVYFSPTIQIPKCNVTYETGDRILIEKYELNNDEFVRLTGGIDELIAIEGVENYSFEKGYNLLVFDKVEKGELKITYKTKVLHGTIAHSKYPKDVNFLITHFNQKIDYTHKIELNGYYPVPYDFTLNLMSDWGL…
AD-702-P16_NODE_14_length_22565_cov_45.4336_ID_29	fig|6666666.116862.peg.131	peg	AD-702-P16_NODE_14_length_22565_cov_45.4336_ID_29_9614_9312	9614	9312	-	hypothetical protein				atgataaaaagtgagcttgattatctttttgaggattggtttgaatttagtgatgttttagacgaatttgtaagtagtagtaaaaaatctcttagcattgcagccgtttatgcaattaaggggtataaaaatatcaaaatttcagcaccttttaagataaaaagagattatcaaaatataaactcaaacgcaccttttgagataaaaagggattttgagagttcccctaattttgccttttataaattagggttagttcaaataccgccaattcgaataacctttaaaaattttggagactaa	MIKSELDYLFEDWFEFSDVLDEFVSSSKKSLSIAAVYAIKGYKNIKISAPFKIKRDYQNINSNAPFEIKRDFESSPNFAFYKLGLVQIPPIRITFKNFGD
AD-702-P16_NODE_14_length_22565_cov_45.4336_ID_29	fig|6666666.116862.peg.132	peg	AD-702-P16_NODE_14_length_22565_cov_45.4336_ID_29_10481_9618	10481	9618	-	hypothetical protein				atggcgttaaaagataacctaaaacactttaaagattttgacggatatagcggtaatttacaaaaagcggatattgacaataactttgatttgttagcagatgagattgacaaagttggaatcgtaagcgatggaattacacttactccaaagaatggagaggataggattgtggttggtggaggtgaagcaaatagttatttaacctttgtatttggtgcttcttgcaaagcagatagcccaagaagttttgtttttgggaatggttgtgaagtgtctggatggtattcaattgcctttggagatagttgcatagccacagccgattatagcgaagcttggggaaatggatgtgaagcaacggctgactttgcttatgcaagaggttatcaagtaaaa…	MALKDNLKHFKDFDGYSGNLQKADIDNNFDLLADEIDKVGIVSDGITLTPKNGEDRIVVGGGEANSYLTFVFGASCKADSPRSFVFGNGCEVSGWYSIAFGDSCIATADYSEAWGNGCEATADFAYARGYQVKSSAVAAQTFGANIENKQIQSISYGGSYGETAKQNLRHFNSLKTTDDTQTEFNIPLALWLKSLNYIIIKCEALADDLATRWIFERKLIVRVDEDGNITIDDDNNTDIVKDDSDWVFDIEAVNDSTNPTLKLKATGKADTNIAWGIEVENRQTYWK
AD-702-P16_NODE_14_length_22565_cov_45.4336_ID_29	fig|6666666.116862.peg.133	peg	AD-702-P16_NODE_14_length_22565_cov_45.4336_ID_29_11147_10494	11147	10494	-	hypothetical protein				gtgacaacactttttaaaagtaattatgatgaattttcacctgaaaacaacggcggagatataacatcaaatcagatagaaagcggagtattgcatagctttatcccttgggttagaccatatatggctgaagtagggggtgagaggtggtttaagttttttgttagaagtgatgaggatattataaccgttggaattgatattgcaaaagtaaccgcttcatctaccgaagaagtttatttagcacttggcggtaaaagtgaatttgagagtgatttagacaaaaacaacattagactttacggcggatttgtaattgtagaagttgataaagacaataaaaaaatcaaagccgatagagacttaagcgaatttgtaaaaactgatgacaaagtaacc…	MTTLFKSNYDEFSPENNGGDITSNQIESGVLHSFIPWVRPYMAEVGGERWFKFFVRSDEDIITVGIDIAKVTASSTEEVYLALGGKSEFESDLDKNNIRLYGGFVIVEVDKDNKKIKADRDLSEFVKTDDKVTFYDEKQNRITMMEVESVDKDTLTFKIWSDKSIKVGYTASSTIFIDEIKANEYIGIWLKQVVAPYTEAMEDPADEFTLNIWYDIK
AD-702-P16_NODE_14_length_22565_cov_45.4336_ID_29	fig|6666666.116862.peg.134	peg	AD-702-P16_NODE_14_length_22565_cov_45.4336_ID_29_11581_11204	11581	11204	-	hypothetical protein				atgattagaattgttagaatcggaagtattgaacttgataatcctctttttttattagagagttttgagattaagaatgtaaaagctgtcagttttaatacgcttggcggaagtaaaataatatatgaaagtgctaaaagagataattcaattaatataacccttgacagcaaagaaaacggctggttaaagttagaaactattaaaaaaatagtaaatcttgctgactggtttgatgtaaaagttgatttagtaacgagtgacggtttcattcgtaaagcaagatttaggcttgaagaaaaagaagtaataaaagctgaaatgatttatgagggtagcgagtggtatagggttacaattaaaatggcttatgtgtaa	MIRIVRIGSIELDNPLFLLESFEIKNVKAVSFNTLGGSKIIYESAKRDNSINITLDSKENGWLKLETIKKIVNLADWFDVKVDLVTSDGFIRKARFRLEEKEVIKAEMIYEGSEWYRVTIKMAYV
AD-702-P16_NODE_14_length_22565_cov_45.4336_ID_29	fig|6666666.116862.peg.135	peg	AD-702-P16_NODE_14_length_22565_cov_45.4336_ID_29_15939_11581	15939	11581	-	Phage tail length tape-measure protein		FIG00011468	isu;Phage_tail_proteins isu;Phage_tail_proteins_2	atggcgaataaagatttgataattgagataaaagcaaacacagctaaggcggttgaggagatagaacagcttaaaaaagagataaagaaatttagtgaaaatgttaacaaaagtaatatcagtttaaaagagcaagagagtgaattaaataaactctcaaaaagtgtcaaaaatgtagtaactgcttatatgggctttcaaggaattaaaggagctgtgggtattgtagccgattttgagcagtctattgcaaaacttggagcaatttcaggggcgagtaaggatgatttagaaaaacttaaacaaaaagccgaagagcttggaaaatctacaatgtttagtgcatctgaagtggctgagggtatgaattaccttgcaatggctgggtataaaactaaa…	MANKDLIIEIKANTAKAVEEIEQLKKEIKKFSENVNKSNISLKEQESELNKLSKSVKNVVTAYMGFQGIKGAVGIVADFEQSIAKLGAISGASKDDLEKLKQKAEELGKSTMFSASEVAEGMNYLAMAGYKTKDIMASIGDVLNLAAVGQVDLAQASDIASNILSGFNLKAEETKKVVDVMTATITNANTNIPEMGEAMKYVAPQAKALGVSLEETATAIGILSNAGIKGTMAGTGLSTMLIRLSAPTGRAKDAIDELGIKLYDANGKFVGLTEVLKQFKEKMAGMSQEMKTKYMRDIFGLETMKTAITLIDSVGNSYDELYSKIAKSMGVTEDKVKQMTDTFNGHLKELESAFQGLIITVGNELLPALTDFVKWLTEATQNVEKFYSENKELINTIAE…
AD-702-P16_NODE_14_length_22565_cov_45.4336_ID_29	fig|6666666.116862.peg.136	peg	AD-702-P16_NODE_14_length_22565_cov_45.4336_ID_29_15982_16158	15982	16158	+	hypothetical protein				atgttttttatttcttttattgctaatacactcaaattgattattatttttatgggattaatctttttgcttgatttttttagatttttttcatttaaaatgttcttattaattaccttaataggaattgctatagcgttttttctatacaaagcaaaaatattaaaactaaattga	MFFISFIANTLKLIIIFMGLIFLLDFFRFFSFKMFLLITLIGIAIAFFLYKAKILKLN
AD-702-P16_NODE_14_length_22565_cov_45.4336_ID_29	fig|6666666.116862.peg.137	peg	AD-702-P16_NODE_14_length_22565_cov_45.4336_ID_29_16323_16150	16323	16150	-	hypothetical protein				ttgagtgcatttcttttagcaatagagcaaatttatgaagaaaaagaggaattgattaaaaatatagctattgctaacagaatagcacgatttgcaaaagatagtgattttagggagtttgtaaaaataaaagaagaggtgaatttagatgaagttgagagtttttcaatttag	MSAFLLAIEQIYEEKEELIKNIAIANRIARFAKDSDFREFVKIKEEVNLDEVESFSI
AD-702-P16_NODE_14_length_22565_cov_45.4336_ID_29	fig|6666666.116862.peg.138	peg	AD-702-P16_NODE_14_length_22565_cov_45.4336_ID_29_16646_16377	16646	16377	-	hypothetical protein				atgaaattctatagagaaaaaaaagtccttgagtttgaggataagaaggtagaactttacgagataaacgtaaagtctcttttaaaaattgcaaacggggattataagaacaactatgaattaatccttgataattcaaatttaactaatgaggatttagaaaatataagcattgaagcacttaaaacaattgaagaagaatttgtgaaattaaacgaaaagcacttcgacgaaaagggagaaagcaaaaccgataaaaaaaaatcctaa	MKFYREKKVLEFEDKKVELYEINVKSLLKIANGDYKNNYELILDNSNLTNEDLENISIEALKTIEEEFVKLNEKHFDEKGESKTDKKKS
AD-702-P16_NODE_14_length_22565_cov_45.4336_ID_29	fig|6666666.116862.peg.139	peg	AD-702-P16_NODE_14_length_22565_cov_45.4336_ID_29_17420_16656	17420	16656	-	hypothetical protein				atggcggttaacagagattttgcaaaaaactacacattaggtggtggggagctttatattaagcttcctggtgagagtaattttagatattttgcagcgactgaaagtgtgagtttaagtttcgcaattgataaaatcgaacaccaaaactctgaaggtgctatgcttgtaacggatttagaggttacaaagtcggttagtgctgatattacaattcaaacggctgacttaaatcctcaagttttagcacttgcatttagtggggattataaagagataacacaaaatagcggcactaatgaagaggtagattttagtgcggttagtgcgggggcggtgtatgaacttggaaaatacaaagttaaaaatgtagtagttaagtatcaagatggagataat…	MAVNRDFAKNYTLGGGELYIKLPGESNFRYFAATESVSLSFAIDKIEHQNSEGAMLVTDLEVTKSVSADITIQTADLNPQVLALAFSGDYKEITQNSGTNEEVDFSAVSAGAVYELGKYKVKNVVVKYQDGDNEVEAVENVDYSVNYDFGSIEIASDGVLVGKDIKVTFDYDAYTKGEFTALNQTSKEVALRFISKPMHGKPSKTDIFRVNLALDGDFALKSAEDVQKITLKGKVLKDETRPEGEQFVKKEVLI
AD-702-P16_NODE_14_length_22565_cov_45.4336_ID_29	fig|6666666.116862.peg.140	peg	AD-702-P16_NODE_14_length_22565_cov_45.4336_ID_29_17533_17420	17533	17420	-	hypothetical protein				atggcggcaaaagttttaacattacaagatgcgcttaaaaaagcaagaactaaaagaaataaagcaagaaataacacacaaacacaaaataatgaaactcaaggagataaataa	MAAKVLTLQDALKKARTKRNKARNNTQTQNNETQGDK
AD-702-P16_NODE_14_length_22565_cov_45.4336_ID_29	fig|6666666.116862.peg.141	peg	AD-702-P16_NODE_14_length_22565_cov_45.4336_ID_29_18559_17543	18559	17543	-	Phage capsid protein #Fam0004			isu;Phage_capsid_proteins	atggcttatacaaaattatcagatgttttagtaagagaactttggactaatgaatttatagatgaaagcccggaacttagaaatatacttgatagtgggcttttagtaagagatgcaagacttgacagtgtagttaatgcggtagaagcgggaaatacatttgaacttcctttcattgcagaccctgattacagcgaacctgcaattatggatgatagtgaaaatgaaattacacctgataaaatcgagtgggcaaatcaatacgcaatgcttggaatgtatgctaaagcgtgggctgaagcgacacttattaaggcgttaagcacaaatgacccggttgcttacttaagagataattttattgcaaaatactgggcgatggatttacaaagaagaatt…	MAYTKLSDVLVRELWTNEFIDESPELRNILDSGLLVRDARLDSVVNAVEAGNTFELPFIADPDYSEPAIMDDSENEITPDKIEWANQYAMLGMYAKAWAEATLIKALSTNDPVAYLRDNFIAKYWAMDLQRRIVKTLEGIIADNVANYNSDLVLDVADDSDDDSKSVLLDADILIDTKGLVGDKQDSFGFLFIHSKVYNDLQKKNLIDTVVPSEGMKPIKMYGDYRVFVNDLLPVIQGENKKQYVSVIAQNGAIAYSEKNLPSDMPAIDYVENKLAGMGAGQKTIITRRGLVVHPIGHSFDKTQVEGQSPTLAELANGNAWDRKFRQKNSKFVFAITN
AD-702-P16_NODE_14_length_22565_cov_45.4336_ID_29	fig|6666666.116862.peg.142	peg	AD-702-P16_NODE_14_length_22565_cov_45.4336_ID_29_19198_18572	19198	18572	-	hypothetical protein				atgttaaagattttacaacaactgctagaggtaggaaaaatcagtgaagaagcggcaaaagcaatagatgaagatgtaagcaaaacatttaaagaactaagagacgaagcggcaagctggagagtgaaatataaagagcttaatcaaacttatgaagaagttgtaaattctaaaacaagtcttgaagagcagttaaaaagtcttgatgaaaaaatcgcaaaagcaaaagaagaaggtaaagcagaacttgtaacacagcttgaggctgaaaagaaagaaaaagaagaattgcaaacaaaattgcaacagcttgaggctacaagtaaaagtttaagaatagaaaatgccctaaataaagcattaagtgcttatgatgtgattgatagtgaggttgtagcg…	MLKILQQLLEVGKISEEAAKAIDEDVSKTFKELRDEAASWRVKYKELNQTYEEVVNSKTSLEEQLKSLDEKIAKAKEEGKAELVTQLEAEKKEKEELQTKLQQLEATSKSLRIENALNKALSAYDVIDSEVVAEVIRAKVDVVDGEVKFSDGLPLEDGIKKFFENKPHLLKAKGNEGSGVGNNPNSGGEPKTLTELHLQIAKQKGLIK
AD-702-P16_NODE_14_length_22565_cov_45.4336_ID_29	fig|6666666.116862.peg.143	peg	AD-702-P16_NODE_14_length_22565_cov_45.4336_ID_29_19259_19594	19259	19594	+	hypothetical protein				atgatttttcttaactttacaattacacaaaaaggcaaaaaaatgatttatgagtatgatgatacatttatgctaaatgcaattgagacatcttcaattgaaaatatagaagccgagaaatataactttgtgcttaataaattaaatattgatgataattattatcttgaaaaactaactaaaagccttgtttatatggaacttgcaaaacaaaaccttgaaactgacggaatgaaagcaaagtatgatatttacaaagcagaatatgaccactttttaaaccttgctaaaaataatcaaagtggggtttttaatttagcaattaataggggttaa	MIFLNFTITQKGKKMIYEYDDTFMLNAIETSSIENIEAEKYNFVLNKLNIDDNYYLEKLTKSLVYMELAKQNLETDGMKAKYDIYKAEYDHFLNLAKNNQSGVFNLAINRG
AD-702-P16_NODE_14_length_22565_cov_45.4336_ID_29	fig|6666666.116862.peg.144	peg	AD-702-P16_NODE_14_length_22565_cov_45.4336_ID_29_19596_19976	19596	19976	+	hypothetical protein				atggttaatgtatttccataccttgaaatgataagagacaaattaagtgaacttgattttaaaagtgtaaaaataggacttgaaagaggagctgacaaggcaataaactgcccgtttttaaggattattcaagaaagtgaagagtatagaggagttataacagacgcaactattcagttagttataggatttgataccaaaaataattatgaattgcttcataaagaattcaacgaaaaactgtttgaaattaaaaataaactttttgaattgcctttaagaattgaattaattgatgcgtattttgatgaggacagactaatgagcttaaaagctggagttttaagagtaagattagctgacttaacggagtataaataa	MVNVFPYLEMIRDKLSELDFKSVKIGLERGADKAINCPFLRIIQESEEYRGVITDATIQLVIGFDTKNNYELLHKEFNEKLFEIKNKLFELPLRIELIDAYFDEDRLMSLKAGVLRVRLADLTEYK
AD-702-P16_NODE_14_length_22565_cov_45.4336_ID_29	fig|6666666.116862.peg.145	peg	AD-702-P16_NODE_14_length_22565_cov_45.4336_ID_29_19976_20431	19976	20431	+	hypothetical protein				atgaaaatagagatacaaaaccttgaagcaacttttaaggctcttgagaatttagataaagaaaaggcaagacttgcaataagagaaactacaaaaaaaatgtgggaaaatgtccgcttttatgcaaagccgcatcataaaacgggaatacttgaaagaaacataagaagcaaggttaaaaacgaagcgggtatcgtatggatagatgatgaaaatatgcttgttaaatggaaaggtaaaagggttaattatgccgagtttgttttatatggctctaaaccacataaaatagaagcaaaatatccacgtaaagcacttagattttcttataaaaaccttgatgaatttatttatagaaaaacagtttatcatccgggatacagaggtgatgattttatg…	MKIEIQNLEATFKALENLDKEKARLAIRETTKKMWENVRFYAKPHHKTGILERNIRSKVKNEAGIVWIDDENMLVKWKGKRVNYAEFVLYGSKPHKIEAKYPRKALRFSYKNLDEFIYRKTVYHPGYRGDDFMKKAIRKTLSQLDKILKGV
AD-702-P16_NODE_14_length_22565_cov_45.4336_ID_29	fig|6666666.116862.peg.146	peg	AD-702-P16_NODE_14_length_22565_cov_45.4336_ID_29_20434_21723	20434	21723	+	hypothetical protein				atggatttttctttttgtctaaatatgtggacttttgcaaaagaagcttatgagggaagcggaggttttgctgatggaagttatatcgaccaatatccccgtgaaagtgatgagaaatacattgaaagacaaaaaatagcatactatacaaaccatttcgcaccgaaaattaatcgttatatcggatacctctttaaacagacaccaacccgttcatcaaacaatcaactaatcaaaaaaatatttgatgatgtagataacagaggtaacagtatcgatgtatttatgtcaaattttgctaaaaatgcaaaagttagaggtgtaaatttactgcttgtggatatgcctaaaaatttaccaactaacctaaaagagcaaatcgataatagagttttgcct…	MDFSFCLNMWTFAKEAYEGSGGFADGSYIDQYPRESDEKYIERQKIAYYTNHFAPKINRYIGYLFKQTPTRSSNNQLIKKIFDDVDNRGNSIDVFMSNFAKNAKVRGVNLLLVDMPKNLPTNLKEQIDNRVLPYFVEILPERVTSYKLDEFGKFEYVMFSDIINNSTPDKEEIIEITRYYDKNQWIIFDKDNKIIEQGVHNLGMCPLLIFSETGEFPIIGEFSQIASLSKRHYNLLSELDEILRSQTFSILTVQSDHPSDVEFKLSTDNAIAYQKDVERPDFIAPPSAPAEIYQEKIKEIEAQIDKIAYDISTNQAQESGIALDIKFQGLNSSLSNFAMRLNDLELRAFEAVCRYLNITNDTVIQYPKTFSIIDIQKEIGVLEEMKNLVNSPTYFKLKA…
AD-702-P16_NODE_14_length_22565_cov_45.4336_ID_29	fig|6666666.116862.peg.147	peg	AD-702-P16_NODE_14_length_22565_cov_45.4336_ID_29_21887_21720	21887	21720	-	hypothetical protein				atggcaagtttattagatggatttacaagagagcaaaaaataaaatttttatatattgatttagaaagccgcaatttagcagatgaaaaaactataaaaaaagaactcgcaaaagatttaaaaagaataaaagaagagaaaaagaaaaaaggttatgttgaagtttaa	MASLLDGFTREQKIKFLYIDLESRNLADEKTIKKELAKDLKRIKEEKKKKGYVEV
AD-702-P16_NODE_14_length_22565_cov_45.4336_ID_29	fig|6666666.116862.peg.148	peg	AD-702-P16_NODE_14_length_22565_cov_45.4336_ID_29_22167_21889	22167	21889	-	hypothetical protein				atggaaagactagagaaacttttaaaagaatttacaattcttttagaaacaataccaaataaaatagatttttatgatatttgggaaattagaccggttttaaaaaaaattgatagcattagtttgaatgaaaaagaagctgaatattttgataatttactaacaaagttaaattctattttagaaaaagtaagcatagaagaaaaagacccattagtagaaaatgaaattaaatggttaaaaaattatattaatgagcatattttgttagtggcttaa	MERLEKLLKEFTILLETIPNKIDFYDIWEIRPVLKKIDSISLNEKEAEYFDNLLTKLNSILEKVSIEEKDPLVENEIKWLKNYINEHILLVA

## Sheet: AD-726-C10-BLAST
qseqid	sseqid	pident	length	mismatch	gapopen	qstart	qend	sstart	send	evalue	bitscore	sallseqid	score	nident	positive	gaps	ppos	qframe	sframe	qseq	sseq	qlen	slen	salltitles
AD-726-C10_NODE_3_length_51423_cov_52.4252_ID_5_1	gi|746171411|ref|WP_039231443.1|	72.95	122	33	0	2	123	8	129	4e-57	190	gi|746171411|ref|WP_039231443.1|;gi|658103140|gb|KEI15178.1|	483	89	103	0	84.43	1	1	VKHYSEKGYSISKICKTLGISRSSYYKHQKRVKPEKEKRDEQLCELITEYHTTFDGILGYRRMTIFINRLNQTNYSEKYIHRLMKYLNIKSRIRRKKVNRKKSKPDYIKENILNRNFKAEKP	VDYYKNRGYSITTICSELGIARSSYYKYNKRIKPDKEKQDELLCSLIREYHATYDGILGYRRMTMFINRLNQTSYSEGYIHRLMSFLGIKSRIRRKKVNRKISKPDYVKENILGRDFTTSKP	123	292	hypothetical protein [Clostridium novyi]<>hypothetical protein Z958_04075 [Clostridium novyi B str. NCTC 9691]
AD-726-C10_NODE_3_length_51423_cov_52.4252_ID_5_1	gi|746156559|ref|WP_039217136.1|	72.95	122	33	0	2	123	1	122	4e-57	190	gi|746156559|ref|WP_039217136.1|	482	89	103	0	84.43	1	1	VKHYSEKGYSISKICKTLGISRSSYYKHQKRVKPEKEKRDEQLCELITEYHTTFDGILGYRRMTIFINRLNQTNYSEKYIHRLMKYLNIKSRIRRKKVNRKKSKPDYIKENILNRNFKAEKP	VDYYKNRGYSITTICSELGIARSSYYKYNKRIKPDKEKQDELLCSLIREYHATYDGILGYRRMTMFINRLNQTSYSEGYIHRLMSFLGIKSRIRRKKVNRKISKPDYVKENILGRDFTTSKP	123	283	hypothetical protein, partial [Clostridium novyi]
AD-726-C10_NODE_3_length_51423_cov_52.4252_ID_5_1	gi|746173236|ref|WP_039233135.1|	72.95	122	33	0	2	123	8	129	1e-56	189	gi|746173236|ref|WP_039233135.1|;gi|658096525|gb|KEI08889.1|	480	89	103	0	84.43	1	1	VKHYSEKGYSISKICKTLGISRSSYYKHQKRVKPEKEKRDEQLCELITEYHTTFDGILGYRRMTIFINRLNQTNYSEKYIHRLMKYLNIKSRIRRKKVNRKKSKPDYIKENILNRNFKAEKP	VDYYKNRGYSITTICSELGIARSSYYKYNKRIKPDKEKQDELLCSLIREYHATYDGILGYRRMTMFINRLNQTSYSEGYIHRLMSFLGIKSRIRRKKVNRKISKPDYVKENILGRDFTTIKP	123	292	hypothetical protein [Clostridium novyi]<>hypothetical protein Z958_00750 [Clostridium novyi B str. NCTC 9691]
AD-726-C10_NODE_3_length_51423_cov_52.4252_ID_5_1	gi|746173464|ref|WP_039233347.1|	72.13	122	34	0	2	123	19	140	5e-56	187	gi|746173464|ref|WP_039233347.1|	474	88	102	0	83.61	1	1	VKHYSEKGYSISKICKTLGISRSSYYKHQKRVKPEKEKRDEQLCELITEYHTTFDGILGYRRMTIFINRLNQTNYSEKYIHRLMKYLNIKSRIRRKKVNRKKSKPDYIKENILNRNFKAEKP	VDYYKNRGYSITTICSELGIARSSYYKYNKRIKSDKEKQDELLCSLIREYHATYDGILGYRRMTMFINRLNQTSYSEGYIHRLMSFLGIKSRIRRKKVNRKISKPDYVKENILGRDFTTSKP	123	281	hypothetical protein, partial [Clostridium novyi]
AD-726-C10_NODE_3_length_51423_cov_52.4252_ID_5_1	gi|746157105|ref|WP_039217667.1|	74.11	112	29	0	12	123	1	112	1e-52	178	gi|746157105|ref|WP_039217667.1|	451	83	96	0	85.71	1	1	ISKICKTLGISRSSYYKHQKRVKPEKEKRDEQLCELITEYHTTFDGILGYRRMTIFINRLNQTNYSEKYIHRLMKYLNIKSRIRRKKVNRKKSKPDYIKENILNRNFKAEKP	MTTICSELGIARSSYYKYNKRIKPDKEKQDELLCSLIREYHATYDGILGYRRMTMFINRLNQTSYSEGYIHRLMSFLGIKSRIRRKKVNRKISKPDYVKENILGRDFTTSKP	123	275	hypothetical protein [Clostridium novyi]
AD-726-C10_NODE_3_length_51423_cov_52.4252_ID_5_1	gi|737156317|ref|WP_035143115.1|	67.21	122	40	0	2	123	19	140	1e-51	176	gi|737156317|ref|WP_035143115.1|	447	82	100	0	81.97	1	1	VKHYSEKGYSISKICKTLGISRSSYYKHQKRVKPEKEKRDEQLCELITEYHTTFDGILGYRRMTIFINRLNQTNYSEKYIHRLMKYLNIKSRIRRKKVNRKKSKPDYIKENILNRNFKAEKP	VDFFKDKGYPVTKICEVLNISRSGYYKHKNRVKPEKEKQDKLLCSLITEYHSTFDGILGYRRMTMFINKLNQKSFSEGYIHRLMNVLGITARIRRKKVNRIRVKPEYTKENILARDFTAKAP	123	298	hypothetical protein, partial [Clostridium ultunense]
AD-726-C10_NODE_3_length_51423_cov_52.4252_ID_5_1	gi|658096026|gb|KEI08433.1|	74.31	109	28	0	15	123	1	109	8e-51	172	gi|658096026|gb|KEI08433.1|	437	81	93	0	85.32	1	1	ICKTLGISRSSYYKHQKRVKPEKEKRDEQLCELITEYHTTFDGILGYRRMTIFINRLNQTNYSEKYIHRLMKYLNIKSRIRRKKVNRKKSKPDYIKENILNRNFKAEKP	MCSELGIARSSYYKYNKRIKSDKEKQDELLCSLIREYHATYDGILGYRRMTMFINRLNQTSYSEGYIHRLMSFLGIKSRIRRKKVNRKISKPDYVKENILGRDFTTSKP	123	250	hypothetical protein Z958_13115, partial [Clostridium novyi B str. NCTC 9691]
AD-726-C10_NODE_3_length_51423_cov_52.4252_ID_5_1	gi|757128128|ref|WP_042682460.1|	62.3	122	46	0	2	123	13	134	9e-49	169	gi|757128128|ref|WP_042682460.1|	427	76	102	0	83.61	1	1	VKHYSEKGYSISKICKTLGISRSSYYKHQKRVKPEKEKRDEQLCELITEYHTTFDGILGYRRMTIFINRLNQTNYSEKYIHRLMKYLNIKSRIRRKKVNRKKSKPDYIKENILNRNFKAEKP	IDFFKDKGYTIMMLCEVLGVSRSAYYKYRNRIKPEKEKQDELLCSLINEYHSTFNGILGYRRMTMFINKLNHKSFSEGYIYRLMNILGIKARIRKKKVNRKRIKPEYIKENVLSRDFIARFP	123	296	hypothetical protein [Anaerosalibacter sp. ND1]
AD-726-C10_NODE_3_length_51423_cov_52.4252_ID_5_1	gi|737156200|ref|WP_035142998.1|	63.41	123	45	0	1	123	12	134	5e-47	164	gi|737156200|ref|WP_035142998.1|	415	78	98	0	79.67	1	1	MVKHYSEKGYSISKICKTLGISRSSYYKHQKRVKPEKEKRDEQLCELITEYHTTFDGILGYRRMTIFINRLNQTNYSEKYIHRLMKYLNIKSRIRRKKVNRKKSKPDYIKENILNRNFKAEKP	IVDIFKEKGCPVTRICKLLNISRSGYYKNKNRIKPEKEKQDELICSLIAEYNATFDGILGYRRMTMFINKLNNKLFSKNYIYRLMKYLGISARIRRKKVNRIRIKPEYTKENILARDFKANAP	123	296	hypothetical protein [Clostridium ultunense]
AD-726-C10_NODE_3_length_51423_cov_52.4252_ID_5_1	gi|740434506|ref|WP_038266692.1|	68.03	122	39	0	2	123	12	133	2e-45	160	gi|740434506|ref|WP_038266692.1|	405	83	104	0	85.25	1	1	VKHYSEKGYSISKICKTLGISRSSYYKHQKRVKPEKEKRDEQLCELITEYHTTFDGILGYRRMTIFINRLNQTNYSEKYIHRLMKYLNIKSRIRRKKVNRKKSKPDYIKENILNRNFKAEKP	VDYYKKQGHSVSVICETLSITRSAYYKYKKRVKPEKEKQDELLCSLILEYHAMYDGILGYRRMTMFINRLNQTTYSENYVHRLMYYLGITARIRKKKVNRKRVKPDYVKDNILARDFTAKTP	123	292	integrase, partial [[Clostridium] litorale]
AD-726-C10_NODE_3_length_51423_cov_52.4252_ID_5_2	gi|647121703|ref|WP_025641155.1|	63.68	234	83	1	1	232	1	234	6e-97	295	gi|647121703|ref|WP_025641155.1|	754	149	182	2	77.78	1	1	MGRRRKYSKEVKIEACEEYIAGKGSFGSISKNIGCNRERVREWYLSYKIHGPKAFDTSNRNRSYSKEFKLSVVREYIEGNISTPDLSAKYRINNSVILNWIKKYYNGIELKDYDPKGEIYTMKSRKVPFEERLEIVKWVIENNMNYKEAASKFATNYANVYKWTRAYMMNGEDALKDKKRGPNKKKDIDLNTLSEVERLKIELERERELRKFREFQLEVLKKKEEFENR--YRK	MGRKPKYSKEVKIKACKDYEKGHISFQGIADEIGTTKEVVRRWYLRYKEHGPSVFETSNKNSSYSKEFKLSIIEKYNLGKYSMPDLAAKYNISTGVINNWINKWYNGIEIKAYDPKGDVYTMKSRKTTFEERLEIVKWVIENNMSYKDAADKYGVTYALVYKWTRAYIDKGPETLKYQKRGPKPKSEIDESNLTEVEKLQLELEKEKALRKRREFELEVLKKKEEFERKLPYRK	233	234	hypothetical protein [Clostridium ultunense]
AD-726-C10_NODE_3_length_51423_cov_52.4252_ID_5_2	gi|757128131|ref|WP_042682463.1|	65.94	229	78	0	1	229	1	229	2e-91	281	gi|757128131|ref|WP_042682463.1|	718	151	184	0	80.35	1	1	MGRRRKYSKEVKIEACEEYIAGKGSFGSISKNIGCNRERVREWYLSYKIHGPKAFDTSNRNRSYSKEFKLSVVREYIEGNISTPDLSAKYRINNSVILNWIKKYYNGIELKDYDPKGEIYTMKSRKVPFEERLEIVKWVIENNMNYKEAASKFATNYANVYKWTRAYMMNGEDALKDKKRGPNKKKDIDLNTLSEVERLKIELERERELRKFREFQLEVLKKKEEFENR	MGRKPKYSKEVKIKACKDYEKGKVSFRDIFKKIGTTKEVVRRWYLTYKEHGASAFEISNKNRSYSKEFKLSVIEEYISGKYSLPDLAAKYNIVAGVINSWVNKWYNGIEIKDYDPKGDIYTMKSRKTTFEERLEIVKWVIENDMSYKDAADKYSITYALVYKWTRAYINKGPEALKYQKRGPKPKSEIDESNLTEVEKLKLELEKEKALRKRREFELKVLKKKEEFEQQ	233	234	hypothetical protein [Anaerosalibacter sp. ND1]
AD-726-C10_NODE_3_length_51423_cov_52.4252_ID_5_2	gi|746160844|ref|WP_039221277.1|	60.61	231	91	0	1	231	1	231	5e-91	280	gi|746160844|ref|WP_039221277.1|;gi|658101088|gb|KEI13193.1|;gi|658103141|gb|KEI15179.1|;gi|658103165|gb|KEI15203.1|	715	140	174	0	75.32	1	1	MGRRRKYSKEVKIEACEEYIAGKGSFGSISKNIGCNRERVREWYLSYKIHGPKAFDTSNRNRSYSKEFKLSVVREYIEGNISTPDLSAKYRINNSVILNWIKKYYNGIELKDYDPKGEIYTMKSRKVPFEERLEIVKWVIENNMNYKEAASKFATNYANVYKWTRAYMMNGEDALKDKKRGPNKKKDIDLNTLSEVERLKIELERERELRKFREFQLEVLKKKEEFENRYR	MSRKPKFSKEIKIKACEEYKSGKGSLVSIAKRIGIDHATVRQWYLTYQIHGDKAFEIYTHNRTYTKEFKQSVINERILSETSLADLSAKYNISTSVIRRWIKKYYNGIEIKDYKPGGDIYTMKSRKTTHEERVEIVKWVINNNMNYKEAANLNGIKYALVYQWVQKYISNGPDALRLKKRGPHKKHSIAEESLNKIEKLKLELERERHLRKRAELRLEIHKKKEEFQEKLR	233	234	hypothetical protein [Clostridium novyi]<>hypothetical protein Z959_03040 [Clostridium novyi B str. ATCC 27606]<>hypothetical protein Z958_04080 [Clostridium novyi B str. NCTC 9691]<>hypothetical protein Z958_04200 [Clostridium novyi B str. NCTC 9691]
AD-726-C10_NODE_3_length_51423_cov_52.4252_ID_5_2	gi|746172865|ref|WP_039232824.1|	60.17	231	92	0	1	231	1	231	2e-90	278	gi|746172865|ref|WP_039232824.1|;gi|658096025|gb|KEI08432.1|;gi|658098832|gb|KEI11069.1|	710	139	173	0	74.89	1	1	MGRRRKYSKEVKIEACEEYIAGKGSFGSISKNIGCNRERVREWYLSYKIHGPKAFDTSNRNRSYSKEFKLSVVREYIEGNISTPDLSAKYRINNSVILNWIKKYYNGIELKDYDPKGEIYTMKSRKVPFEERLEIVKWVIENNMNYKEAASKFATNYANVYKWTRAYMMNGEDALKDKKRGPNKKKDIDLNTLSEVERLKIELERERELRKFREFQLEVLKKKEEFENRYR	MSRKPKFSKEIKIKACEEYKSGKGSLVSIAKRIGIDHATVRQWYLTYQIHGDKAFEIYTHNRTYTKEFKQSVINERILSETSLADLSAKYNISTSVIRRWIKKYYNGIEIKDYKPGGDIYTMKSRKTTHEERVEIVKWVINNNMNYKETANLNGIKYALVYQWVQKYISNGPDALRLKKRGPHKKHSIAEESLNKIEKLKLELERERHLRKRAELRLEIHKKKEEFQEKLR	233	234	hypothetical protein [Clostridium novyi]<>hypothetical protein Z958_13110 [Clostridium novyi B str. NCTC 9691]<>hypothetical protein Z958_11250 [Clostridium novyi B str. NCTC 9691]
AD-726-C10_NODE_3_length_51423_cov_52.4252_ID_5_2	gi|740430376|ref|WP_038262858.1|	56.83	227	98	0	1	227	1	227	7e-84	261	gi|740430376|ref|WP_038262858.1|	667	129	170	0	74.89	1	1	MGRRRKYSKEVKIEACEEYIAGKGSFGSISKNIGCNRERVREWYLSYKIHGPKAFDTSNRNRSYSKEFKLSVVREYIEGNISTPDLSAKYRINNSVILNWIKKYYNGIELKDYDPKGEIYTMKSRKVPFEERLEIVKWVIENNMNYKEAASKFATNYANVYKWTRAYMMNGEDALKDKKRGPNKKKDIDLNTLSEVERLKIELERERELRKFREFQLEVLKKKEEFE	MGRKPKFSKEEKIKVCEAYKAGEGSYKSLAKSIGASSITIKKWYLLYMYHGARAFEYSNSNASYTKEFKLEIVEAFITGKHSRLELSGKYNVSLSVVERWIKMYNEGIEIEDYDPKGAIYTMDSRKTTFKERLEIVEWVIDNDMNYKKAAKQNGIKYALVYQWVQKYLKDGAEALRHKKRGPKAKSIMDENNLSDVEKLKLELEREKALRKHAEFKLEVLKKKEEFE	233	227	hypothetical protein, partial [[Clostridium] litorale]
AD-726-C10_NODE_3_length_51423_cov_52.4252_ID_5_2	gi|736593296|ref|WP_034602087.1|	59.31	231	94	0	1	231	1	231	4e-81	254	gi|736593296|ref|WP_034602087.1|	649	137	179	0	77.49	1	1	MGRRRKYSKEVKIEACEEYIAGKGSFGSISKNIGCNRERVREWYLSYKIHGPKAFDTSNRNRSYSKEFKLSVVREYIEGNISTPDLSAKYRINNSVILNWIKKYYNGIELKDYDPKGEIYTMKSRKVPFEERLEIVKWVIENNMNYKEAASKFATNYANVYKWTRAYMMNGEDALKDKKRGPNKKKDIDLNTLSEVERLKIELERERELRKFREFQLEVLKKKEEFENRYR	MGKKSQYSIEIKMKACKDYEKGKGSFQSIAEEIGVNWTTLREWYFKYREHGVNAFDTTKRNNSYTKEFKLEVIEEYITNKGSYIDLAAKHNIDKRVVRSWVNKWYNDIEIKDYMPKGDVYTMKSRKTTFEERLEIVKWVIENDMSYKDAAYRYAITYALVYKWTRAYIDKGDDALRYQKRGPKPKSEVDESDLTEVELLKLELEREKSLRKRREFELEVLKKKEELERKLR	233	234	hypothetical protein [Clostridiisalibacter paucivorans]
AD-726-C10_NODE_3_length_51423_cov_52.4252_ID_5_2	gi|740428951|ref|WP_038261476.1|	55.45	220	98	0	1	220	1	220	5e-79	249	gi|740428951|ref|WP_038261476.1|;gi|649361597|gb|KDR95529.1|;gi|649362899|gb|KDR96788.1|	635	122	163	0	74.09	1	1	MGRRRKYSKEVKIEACEEYIAGKGSFGSISKNIGCNRERVREWYLSYKIHGPKAFDTSNRNRSYSKEFKLSVVREYIEGNISTPDLSAKYRINNSVILNWIKKYYNGIELKDYDPKGEIYTMKSRKVPFEERLEIVKWVIENNMNYKEAASKFATNYANVYKWTRAYMMNGEDALKDKKRGPNKKKDIDLNTLSEVERLKIELERERELRKFREFQLEVL	MGRKPKFSKEEKIKVCEAYKAGEGSYKSLAKSIGASSITIKKWYLLYMYHGARAFEYSNSNASYTKEFKLEIVEAFITGKHSRLELSGKYNVSLSVVERWIKMYNEGIEIEDYDPKGAIYTMDSRKTTFKERLEIVEWVIDNDMNYKKAAKQNGIKYALVYQWVQKYLKDGAEALRHKKRGPKAKSIMDENNLSDVEKLKLELEREKALRKHAEFKLEVL	233	234	hypothetical protein [[Clostridium] litorale]<>transposase family protein [ [[Clostridium] litorale DSM 5388]<>transposase family protein [ [[Clostridium] litorale DSM 5388]
AD-726-C10_NODE_3_length_51423_cov_52.4252_ID_5_2	gi|737156275|ref|WP_035143073.1|	66.67	192	64	0	40	231	4	195	4e-67	217	gi|737156275|ref|WP_035143073.1|	553	128	154	0	80.21	1	1	VREWYLSYKIHGPKAFDTSNRNRSYSKEFKLSVVREYIEGNISTPDLSAKYRINNSVILNWIKKYYNGIELKDYDPKGEIYTMKSRKVPFEERLEIVKWVIENNMNYKEAASKFATNYANVYKWTRAYMMNGEDALKDKKRGPNKKKDIDLNTLSEVERLKIELERERELRKFREFQLEVLKKKEEFENRYR	VLRWYQRYKEYGPSAFETSNRNRSYSKDFKLSVVKEYVSGKYSLSDLSAKYNIVTSVINRWINKWYNGIEIKDYDPKGDVYTMKSRKTTFEERLEIVKWVIDNNMSYKDAAEKYGITYALVYRWTRAYIDKGPETLKYQKRGPKPKSEIDESKLTEIEKLKLELERERELRKLRELELEVLKKKEEIERKHR	233	198	hypothetical protein, partial [Clostridium ultunense]
AD-726-C10_NODE_3_length_51423_cov_52.4252_ID_5_2	gi|737156275|ref|WP_035143073.1|	29.51	122	79	4	3	117	24	145	0.0008	48.9	gi|737156275|ref|WP_035143073.1|	115	36	63	7	51.64	1	1	RRRKYSKEVKIEACEEYIAGKGSFGSISK--NIGCN--RERVREWY--LSYKIHGPKAFDTSNRNRSYSKEFKLSVVREYIEGNISTPDLSAKYRINNSVILNWIKKYYN-GIELKDYDPKG	RNRSYSKDFKLSVVKEYVSGKYSLSDLSAKYNIVTSVINRWINKWYNGIEIKDYDPKGDVYTMKSRKTTFEERLEIVKWVIDNNMSYKDAAEKYGITYALVYRWTRAYIDKGPETLKYQKRG	233	198	hypothetical protein, partial [Clostridium ultunense]
AD-726-C10_NODE_3_length_51423_cov_52.4252_ID_5_2	gi|737156316|ref|WP_035143114.1|	64.6	161	57	0	1	161	1	161	4e-66	213	gi|737156316|ref|WP_035143114.1|	543	104	124	0	77.02	1	1	MGRRRKYSKEVKIEACEEYIAGKGSFGSISKNIGCNRERVREWYLSYKIHGPKAFDTSNRNRSYSKEFKLSVVREYIEGNISTPDLSAKYRINNSVILNWIKKYYNGIELKDYDPKGEIYTMKSRKVPFEERLEIVKWVIENNMNYKEAASKFATNYANVY	MGRKPKYSKEVKIKACKDYEKGHISFQGIADEIGTTKEVVRRWYLRYKEHGPSVFETSNKNSSYSKEFKLSIIEKYNLGKYSMPDLAAKYNISTGVINNWINKWYNGIEIKAYDPKGDVYTMKSRKTTFEERLEIVKWVIENNMSYKDAADKYGVTYALVY	233	161	hypothetical protein, partial [Clostridium ultunense]
AD-726-C10_NODE_3_length_51423_cov_52.4252_ID_5_2	gi|647122110|ref|WP_025641380.1|	64.1	156	56	0	1	156	1	156	2e-63	206	gi|647122110|ref|WP_025641380.1|	525	100	120	0	76.92	1	1	MGRRRKYSKEVKIEACEEYIAGKGSFGSISKNIGCNRERVREWYLSYKIHGPKAFDTSNRNRSYSKEFKLSVVREYIEGNISTPDLSAKYRINNSVILNWIKKYYNGIELKDYDPKGEIYTMKSRKVPFEERLEIVKWVIENNMNYKEAASKFATN	MGRKPKYSKEVKIKACKDYEKGHISFQGIADEIGTTKEVVRRWYLRYKEHGPSVFETSNKNSSYSKEFKLSIIEKYNLGKYSMPDLAAKYNISTGVINNWINKWYNGIEIKAYDPKGDVYTMKSRKTTFEERLEIVKWVIENNMSYKDAADKYGVT	233	156	hypothetical protein, partial [Clostridium ultunense]
AD-726-C10_NODE_3_length_51423_cov_52.4252_ID_5_4	gi|504061862|ref|WP_014295856.1|	94.52	438	24	0	3	440	5	442	0	784	gi|504061862|ref|WP_014295856.1|;gi|372100880|gb|AEX84784.1|	2025	414	427	0	97.49	1	1	SANLSIILNAIDKASPQINTVAKSFERVKQTAEQAKKAATIALSAITAAAGGATKTFMELERKISNVRTMSKMTFDEMEKGLLNLSSKYGKPATDLADALYDIVSAGYDGAEAMQILESSIKGAVVGVSDIPTAVSATLTVLRSYGDEIKNADEVQKLMFAGVQKGRLTMQDLASNIGEVLPIAKSFGDSFKNALLTLSFGTQVFGGQADQTANRLQNLYQDLQQKSSAFEKLGIKIYDAQGKFLGLNKVMEQLYQLTAGKSTSETNAILNSLGVSNTAQEMILAIINNFEDYKATLEDVGNVDFESKLDEQLNTLSASWDKLKESTINVARIFGSSLAKNIKNIIDKTQKIVSNIGDWINKNKEFVASYTSTIVKILSVTIGLLMIPKIIALIMSPIT…	TANLAIILSAIDKASPQINNVAKGFERIKQTAEQAKKAATIALSAISAAAGGATKTFIELERKISNVRTMSKMTFKEMERGLLNLSSKYGKSATDLADALYDIVSAGYDGAEAMQILESSIKGAVVGVSDIPTAVSATLTVLRSYGDEIKNADEVQKLMFAGVQKGRLTMQDLASNIGEVLPIAKSFGDSFKNALLTLSFGTQVFGGQADQTANRLQNLYQDLQQKSDAFEKLGIKIYDAQGKFLGLNKVMEQLYKLTAGKSTSETNAILNSLGVSDTAQEMILAIINNFEDYKATLEDVGNVDFESKLDEQLNTLSASWDKLKESTINVARIFGSSLAKNIKNIIDKTQKIVSGIGEWISKNKEFVASYTSTIVKILSATIGLLMIPKIIALIMSPIT…	1366	1359	phage tail tape measure protein, TP901 family [Marinitoga piezophila]<>phage tail tape measure protein, TP901 family [Marinitoga piezophila KA3]
AD-726-C10_NODE_3_length_51423_cov_52.4252_ID_5_4	gi|504061862|ref|WP_014295856.1|	56.23	514	145	11	928	1365	850	1359	2e-153	511	gi|504061862|ref|WP_014295856.1|;gi|372100880|gb|AEX84784.1|	1317	289	353	80	68.68	1	1	GYIPKFATGAVLDRNGFVYGPGTETSDSILARISKGEAIINAKSARKYRDLLIAINNDTLKLPGFAEGYVEQNLSYLSKFENILPEQLKVVLETTAKHAKDTEEYKKMVDSIVSLIKMNKDLEKNIKDLERQINDQIKALKE----------------NTDSLSEKNVNNSDSYFGK-------------YYNSMLNYYKKQYAAVSKA-AENFE------KGIGPKILQIAERTWKPKQKEVWNPETQQMESKTV--GLSLNFDFIGQIVNQ----------LMKLENVV-KIVDFMGTIF------------------------DSMFAVVGPLINSALQPFVNILKALGQMLGTLLVPLLDPLFAGLQAIASILTWIYNSVIVPLGRGFYIVFASI…	GHIPKFATGAILDRNGFVYGPGTETSDSILARISKGEAIINAKSARKYRDLLIAINNDTLKLPGFAEGYVEQNLSYLSKFKDILPKQLKVILETTAKHSEDTEGYEKLVDSIVSLIKMNKDMDKQIGKLEDTLKKQINALNENTNTTKNNNKNNLGMGNLREIAEENLNPFRELIGKIILKLNDNKEIKTYY----NFQKDQLGSLGKIFSGGFDILTGSIRNVGTLVADGIMKTSWAQNISNWIKSNAKSAGNAISGGLSSFGNAMGELGSQISLDPIYGPILDGLKNVFGGITGLLGDIFGPVIQAIMSLSNVVAILNPITTIVESLMTVVGPLINSALQPFVNILKALGQMLGTLLIPLLDPLFAGLQAIGAVLTWIYNSVIVPLGRGFYIIFGMI…	1366	1359	phage tail tape measure protein, TP901 family [Marinitoga piezophila]<>phage tail tape measure protein, TP901 family [Marinitoga piezophila KA3]
AD-726-C10_NODE_3_length_51423_cov_52.4252_ID_5_4	gi|653089692|ref|WP_027339931.1|	28.95	456	308	7	15	457	47	499	1e-47	197	gi|653089692|ref|WP_027339931.1|	501	132	237	16	51.97	1	1	KASPQINTVAKSFERVKQTAEQAKKAATIALSAITAAAGGATKTFMELERKISNVRTMSKMTFDEM---EKGLLNLSSKYGKPATDLADALYDIVSAGYDGAEAMQILESSIKGAVVGVSDIPTAVSATLTVLRSYGDEIKNADEVQKLMFAGVQKGRLTMQDLASNIGEVLPIAKSFGDSFKNALLTLSFGTQVFGGQADQTANRLQNLYQDLQQKSSAF-EKLGIKIYDAQGKFLGLNKVMEQLYQLTAGKSTSETNAILNSLGVSNTAQEMILAIINNFEDYKATLEDVGNVDFESKLDE----QLNTLSASWDKLKESTINVARIFGSSLAKNIKNIIDKTQKIVSNIGDWINKNKEFVASYTSTIVKILSVTIGLLMIPKIIALIMSPITWLLV…	KMMASIEKMRKSWMKVNNALKTVRNSALALFSIIVAKNSIPIKLYADLERELSNVNTLLNLSREELKQYEEGLMSLSNQTGKSAVELSQGLYDVVSAGVSAGNSLGVLEQATKAAQAGQTQVNTAVRAGISTINAYGMSITELNDVYDIQFNTVKNGIITYEQLASNMGKLIPSAARLDEELANVYGSLAFLTQQ-GQSADQASTSLARAFDELSSRASDISDELGINVFDEVGEFRGLPAVMEEMSEALRDYSTEEQQARLQAIGFGEQAARAITPAIQNYEQFEEIINDV--ADSTGSMDEAHQRAVDNIYHQANQLRQIVINNARAFGSAFEEEVLMIIDRLKEWANATGQLVQENQEAIKTVILFAARLAGTVAVIATVASAIMMLLTPLGLVGT…	1366	1434	hypothetical protein [Halonatronum saccharophilum]
AD-726-C10_NODE_3_length_51423_cov_52.4252_ID_5_4	gi|501004711|ref|WP_012057655.1|	31	429	265	10	6	406	7	432	1e-45	190	gi|501004711|ref|WP_012057655.1|;gi|149793848|gb|ABR31296.1|	483	133	226	31	52.68	1	1	LSIILNAIDKASPQINTVA-------KSFERVKQTAEQAKKAATIALS---AITAAAGGA----TKTFMELERKISNVRTMSKMTFD---EMEKGLLNLSSKYGKPATDLADALYDIVSAGYDGAEAMQILESSIKGAVVGVSDIPTAVSATLTVLRSYGDEIKNADEVQKLMFAGVQKGRLTMQDLASNIGEVLPIAKSFGDSFKNALLTLSFGTQVFGGQADQTANRLQNLYQDLQQKSSAFEKLGIKIYDAQGKFLGLNKVMEQLYQLTAGKSTSETNAILNSLGVSNTAQEMILAIINNFEDYKATLEDVGNVDFESKLDE--QLNTLSASW--DKLKESTINVARIFGSSLAKNIKNIIDKTQKIVSNIGDWINKNKEFVASYTSTIVKILSVT…	LGVVIKASDSASPVLRTVSRNLDTFQKKIDNVRKNLQQFSSAINTALKYTVAFTGALAGAVSASTYFAAKVEKSFQNARTMMKMTGEQAREMQKQLINLSVATGKPLDELNNALYMLGSAGVEAKDSLNVLKATAVSSIAGATDLTTTFQSAISIINAYGLSIDKLTTVYAMQFEAVKKGLLTYEELARDFGQLIPAARNLGVGLKEALAGYTALTTA-GFRSSEAANAAEGAFMDMLQQADKFKELGINLYDANGKFVGLTKVVEQFRKKLEGLTDDEKRAFLQQLALSETGSRALLTWINNYEKFEDVLSGIKG-DTEA-LNEAYQLQTQSVSYLLDKLKASLGALNMTLFNAVRSGVIDFLSKLIAGIRQLTKWIDENKETVGKAVWALLRLGATL…	1366	1120	tail tape measure protein [Thermosipho melanesiensis]<>phage tail tape measure protein, TP901 family [Thermosipho melanesiensis BI429]
AD-726-C10_NODE_3_length_51423_cov_52.4252_ID_5_4	gi|501004711|ref|WP_012057655.1|	32.37	451	253	17	929	1362	702	1117	8e-37	162	gi|501004711|ref|WP_012057655.1|;gi|149793848|gb|ABR31296.1|	409	146	233	52	51.66	1	1	YIPKFATGAVLDRNGFVYGPGTETSDSILARISKGEAIINAKSARKYRDLLIAINNDTLKLPGFAEG-YVEQNLSYLSKFENILPEQLKVVLETTAKHAKDTEEYKKMVDSIVSLIK-MNKDLEKNIKDLERQINDQIKALKENTDSLSEKNVNNSDSYFGKYY-------NSMLNYYKKQYAAVSKAAENFEKGIGPKILQIAERTWKPKQKEVWNPETQQMES-KTVGLSLNFDF---IGQIVNQLMKLENVVKIVDFMGTIFDSMFAVVGPLINSALQPFVNILKALGQMLGTLLVPLLDPLFAGLQAIASILTWIYNSVIVPLGRGFYIVFASIANAFNTLYNWISDALKW--FG-INIGRRVTKSFDQIVKEANEKIAKVDMNVDQNVENNYQS…	YQPGYAEG------GYTGNGGKHEPAGI---VHKGEYVVPAWMVKKYPSMVSVL--EKIRTRGYNKGGIVDAIISYF----------------TDGGIANDVKTVAGTLKQIADIIKKTGPESAEALKIIAEKIGEQQQDAKKSKSKL-QMLIDMVRGAVAKYYQANKGLFDTFINAIKVAQAATPQL--TWLKDLGTALVKTA-KTGSLAGFDILAPFKTTIEGFKGLGSSLGSLFESILGKLGPMLATLENVMQLLDPIGVVVQGIMEVLGTVINRALEPFVKILQIFGRLLGTLLLPLLEPFLGLLQAFANILVWAYNTVIVPIARGFYIAFAMIVNAFNWLYNMVSDVVRALTFGFVNMGKRAVKSWEQITKEAEEKIGKINIS-DENFGAEITQ…	1366	1120	tail tape measure protein [Thermosipho melanesiensis]<>phage tail tape measure protein, TP901 family [Thermosipho melanesiensis BI429]
AD-726-C10_NODE_3_length_51423_cov_52.4252_ID_5_4	gi|490203738|ref|WP_004102188.1|	45.54	213	112	3	1156	1365	845	1056	2e-44	186	gi|490203738|ref|WP_004102188.1|;gi|407514732|gb|EKF49535.1|	473	97	139	4	65.26	1	1	IGQIVNQLMKLENVVKIVDFMGTIFDSMFAVVGPLINSALQPFVNILKALGQMLGTLLVPLLDPLFAGLQAIASILTWIYNSVIVPLGRGFYIVFASIANAFNTLYNWISDALKW--FG-INIGRRVTKSFDQIVKEANEKIAKVDMNVDQNVENNYQSQYTSTVQRSGPEVVNNTFIINANDSFIMDGESSFKEYLAKTVQELFDNGTLKFA	VDSFVSLLGTLQSVQQLLDPIGTIIQGIFNVLSPLIESALQPFAQLLLVIGNTLGVILAPVLELVAQSLQFFASILVWAYNTVIVPVARGFYIAFAMIVNGFNWLYNKVSDVVRGITFGAVDMGTRAVKSFSDIVKEAEEKLPEIELGESPTAEAQ-MNEYVANVTRSGPETVYNIVNLYANESFIMDHRTKFEDFLAETIQKLIDTGQIKFA	1366	1056	tail tape measure protein [Thermosipho africanus]<>TP901 family phage tail tape measure protein [Thermosipho africanus H17ap60334]
AD-726-C10_NODE_3_length_51423_cov_52.4252_ID_5_4	gi|490203738|ref|WP_004102188.1|	30.11	435	273	11	1	407	1	432	5e-41	175	gi|490203738|ref|WP_004102188.1|;gi|407514732|gb|EKF49535.1|	443	131	228	31	52.41	1	1	MYSANLSIILNAIDKASPQINTVA-------KSFERVKQTAEQAKKAATIAL---SAITAAAGGA--TKTFM--ELERKISNVRTMSKMTFDE---MEKGLLNLSSKYGKPATDLADALYDIVSAGYDGAEAMQILESSIKGAVVGVSDIPTAVSATLTVLRSYGDEIKNADEVQKLMFAGVQKGRLTMQDLASNIGEVLPIAKSFGDSFKNALLTLSFGTQVFGGQADQTANRLQNLYQDLQQKSSAFEKLGIKIYDAQGKFLGLNKVMEQLYQLTAGKSTSETNAILNSLGVSNTAQEMILAIINNFEDYKATLEDVGNVDFESKLDE--QLNTLSASW--DKLKESTINVARIFGSSLAKNIKNIIDKTQKIVSNIGDWINKNKEFVASYTSTIVK…	MPQETLGIVIKASDSASPVLKSISQNLDSFQKKIEYARQKLQQFSTAINTAIKYTAAFTGALAGAVTSSTYFAARVEKSFQNARTMMKMTQEQAQSMQKSLTQLSLVSGKSLDELNNALYMLGSAGVSADNALNVLKATTISSIAGATDLTTTFQSAISIINAYGLSIDNLSTIYAMQFEAVKKGLLTYEELARDFGQLIPAARNLGVNLKEALAGYTALTTA-GFRSAEAANAAEGAFMDMLQQADKFKELGIFLYDANGKFVGLTKVVDQLRKKLEGLTDDEKRAFLQQLALSETGSRALLTWINNYEKFTDVLSGIRG-DTEA-LNEAYQLQTQSVSYLLDRLKASIGALNMAFFNAIRTGVVDLLQKMIAGVIQLTRWIDKNKETVGKAVWALLR…	1366	1056	tail tape measure protein [Thermosipho africanus]<>TP901 family phage tail tape measure protein [Thermosipho africanus H17ap60334]
AD-726-C10_NODE_3_length_51423_cov_52.4252_ID_5_4	gi|649361975|gb|KDR95899.1|	25.51	592	321	21	9	504	121	688	4e-20	107	gi|649361975|gb|KDR95899.1|	268	151	247	120	41.72	1	1	ILNAIDKASPQINTVAKSFERVKQTAEQ---AKKAATIALSAITAAAGGA-TKTFMELERKISNVRTMSKMT---FDEMEKGLLNLSSKYGKPATDLADALYDIVSAGYDGAEAMQILESSIKGAVVGVSDIPTAVSATLTVLRSYGDEIKNADEVQKL---MFAGVQKGRLTMQDLASNIGEVLPIAKSFGDSFKNALLTLSFGTQVFGGQADQTAN---RLQNLYQDLQQKSSAFEKLGIKIYDAQGKFLGLNKVMEQLYQLTAGKSTSETNAILNSLGVSNTAQEMILAIINNFEDYKA--TLEDVGNVDFESKLDEQLNTLSAS---WDKLK-------ESTINVARIFGSSLAKNIKNIIDKTQKIVSNIGDWINKNKEFVASYTSTIVKI--L…	IANQENKWNQLSNTLAEAGERIKAVGESVSNAGKTLTANVTAPLAAVGAAGAKLAMDFEESLNKVGTIADETVLPIEEIGDTVLELSDDVGVAASELNETLYQTISATGDTGNSLGYVEVASKAAIGGFSDTTTAVDGLTTVMNSYG--LKGTEAMQSVSDQMLTAQNYGKTTFGEMASSIGSVIPIASSMNVSTKELFASIATLTKNGIGTSESITGVKAALSNVIKPSKQACDMAASLGLEFNAAHLKSVGWAKFLDEVKEKTGGNS------------------EEMAQLFGSVEALNAVTVLATTGSEDFAGALDAMENSAGATAKAFEKMDQGAKDSIEDTLNSIQNLGIELGQILLPMIN---DVVAKVGEWVQWFKGLDDSTKETIVKVGML…	1366	1066	TP901 family phage tail tape measure protein [ [[Clostridium] litorale DSM 5388]
AD-726-C10_NODE_3_length_51423_cov_52.4252_ID_5_4	gi|769156189|ref|WP_044930620.1|	23.76	484	328	11	2	454	114	587	4e-20	106	gi|769156189|ref|WP_044930620.1|	265	115	218	41	45.04	1	1	YSANLSIILNAIDKASPQINTVAKSFERVKQTAEQAKKAATIALSAITAAAGGATKTFMELERKISNVRTMSKMT---FDEMEKGLLNLSSKYGKPATDLADALYDIVSAGYDGAEAMQILESSIKGAVVGVSDIPTAVSATLTVLRSYGDEIKNADEVQKLMFAGVQKGRLTMQDLASNIGEVLPIAKSFG---DSFKNALLTLSFGTQVFGGQADQTANRLQNLYQDLQQKSSAF-----EKLGIKIYDAQGKFLGLNKVMEQLYQLTAGKSTSETNAILNSLGVSNTAQEMILAIINNFEDYKATLEDVGNVDFES-----KLDEQLNTLSASWDKLKESTINVARIFGSSLAKNIKNIIDKTQKIVSNIGDWINKNKEFVASYTSTIVKILS---…	YTSQLEKLNDVSGKVASKINDAGESVKKIGGKVSDAGKALAPLSGAFAGAGIASSKMSMDFEEAIAKVSTIADETEVPISELEKGIKNLSNQTGISATEIADNVYDAISAGQKTGDALAFVEKSTKLAKAGFADAGNALDVLTTIMNAYGLEASEVGKVSDMLIQTQNAGKTTVGELASTMGRIIPTAKANNVALDQVTTGYVKLTSN----GVAAAESTTYMNAMLNELGKSGTKVSDLLKEKTGQSFSELMQSGMSLADVLE----IVSNGAKEQGLAFGDMWGSSEAAKAGLVLLGDGAQEFNATLDEMRNSTGATEEALGKLETKSDTFRKTFNELKNVMIELGDALMEVLAPVIDTVVEKVKEFSKWFSGLSDESKKIIAIGT-IIVATLSPIL…	1366	603	hypothetical protein, partial [[Ruminococcus] gnavus]
AD-726-C10_NODE_3_length_51423_cov_52.4252_ID_5_4	gi|489594994|ref|WP_003499437.1|	22.98	496	321	12	10	455	110	594	1e-17	99.4	gi|489594994|ref|WP_003499437.1|;gi|323402526|gb|EGA94854.1|	246	114	217	61	43.75	1	1	LNAIDKASPQINTVAKSFERVKQTAEQAKKAATIA-------LSAITAAAGGATKTFMELERKISNVRTMSKMT---FDEMEKGLLNLSSKYGKPATDLADALYDIVSAGYDGAEAMQILESSIKGAVVGVSDIPTAVSATLTVLRSYGDEIKNADEVQKLMFAGVQKGRLTMQDLASNIGEVLPIAKSFGDSFKNALLTLSFGTQVFGGQADQTANRLQNLYQDLQQKSSAFEKL---GIKIYDA----QGK-FLGL---NKVMEQLYQLTAGKSTSETNAILNSLGVSNTAQEMILAIINNFEDYKATLEDVGNVDFES-----KLDEQLNTLSASWDKLKESTINVARIFGSSLAKNIKNIIDKTQKIVSNIGDWINKNKEF-------VASYTST…	LKDLEKQAEDTNTSLSSFSQAAEKVGKFGDAATSAGKKLLPVTAGITAAGGASAKMAMDFEDAMAKVNTIADTTEVPLSELEKAILDLSNQTGISSSEIAGNVYDAISAGQKTGDAVNFVSNSTKLARAGFADAGSALDVLTTIMNAYGLEASEVGRVSDVLIQTQNLGKTTVGELSSSMGKIIPTAKANGVALE----------QVAAGYALMTANGVAT-AESTTYMNSMFNELGKSGTKVSDTLKEKTGKSFLELMQDGASLSEVLQVISGSAAEQGLAFSDLWGSAEAGKAGLILLGDSAETFNGTLEQMQNSTGATETAFGKLNTNSYTIQKAFNQLKNTAIEFGSAIMSVLAPILIALADKIQAFTSWFSGLSEGTKKMIVIIAMVVAAVGPV…	1366	948	hypothetical protein [[Clostridium] symbiosum]<>TMP repeat-containing protein [ [[Clostridium] symbiosum WAL-14163]
AD-726-C10_NODE_3_length_51423_cov_52.4252_ID_5_4	gi|735664032|gb|KHO62671.1|	24.42	434	283	9	48	441	165	593	2e-17	98.2	gi|735664032|gb|KHO62671.1|	243	106	191	45	44.01	1	1	ITAAAGGATKTFMELERKISNVRTM---SKMTFDEMEKGLLNLSSKYGKPATDLADALYDIVSAGYDGAEAMQILESSIKGAVVGVSDIPTAVSATLTVLRSYGDEIKNADEVQKLMFAGVQKGRLTMQDLASNIGEVLPIAKSFGDSFKNALLTLSFGTQVFGGQADQTANRLQNLYQDLQQKSSA----FEKLGIKIYDAQGKFLGLNKVMEQLYQLTAGKSTSETNAILNSLGVSNTAQEMILAIINNFEDYKATLEDVGNV--DFESKLDEQLNTLSASWDKLKESTINVARIFGSSLAKNIKNIIDKTQKIVSNIGDWINKNKEF--------------------VASYTSTIVKILSVTIGLL--------MIPKIIALIMSPI---TWLLVG…	IMAAGTAAIKFAIDFENGMAKVATIADTSKVSLDSLKKGILELSNQTGISVNELTEAEYQAISAGVDTANSVKFLDAAVKAAKGGFTDTTTAVDALSTVLNAYGLKASEAKRITDEMMVAQNYGKTTFGEMAQSIGNVIPIASALNVSTKELFASLAVLTK-NGIQTSEAVTGLKAAFSNIMKPSSEAAKLAEQLGLKFNAAHLQSVGWAKFLEEVREKTHG--NAEMMAKL--FGSVEALNAVTVLTGKGAQDFSQALKMMGDAAGTTDKAFEQVTNTSGAKLNKALNELKNSAIQFGDALSPVVQKLADILSMLAEKFNSLTPAQQQMIIQLAAIAAAIGPVILVVGKLITAVGTISTAFSALAGIMTTVSGASGIVGAAIAALTSPIGIAVAAIVG…	1366	742	phage tail tape measure protein, TP901 family [Thermoanaerobacter sp. YS13]
AD-726-C10_NODE_3_length_51423_cov_52.4252_ID_5_4	gi|757581157|ref|WP_042833930.1|	24.42	434	283	9	48	441	165	593	5e-17	97.1	gi|757581157|ref|WP_042833930.1|	240	106	191	45	44.01	1	1	ITAAAGGATKTFMELERKISNVRTM---SKMTFDEMEKGLLNLSSKYGKPATDLADALYDIVSAGYDGAEAMQILESSIKGAVVGVSDIPTAVSATLTVLRSYGDEIKNADEVQKLMFAGVQKGRLTMQDLASNIGEVLPIAKSFGDSFKNALLTLSFGTQVFGGQADQTANRLQNLYQDLQQKSSA----FEKLGIKIYDAQGKFLGLNKVMEQLYQLTAGKSTSETNAILNSLGVSNTAQEMILAIINNFEDYKATLEDVGNV--DFESKLDEQLNTLSASWDKLKESTINVARIFGSSLAKNIKNIIDKTQKIVSNIGDWINKNKEFVA--------------------SYTSTIVKILSVTIGLL--------MIPKIIALIMSPI---TWLLVG…	IMAAGTAAIKFAIDFENGMAKVATIADTSKVSLDSLKKGILELSNQTGISVNELTEAEYQAISAGVDTANSVKFLDAAVKAAKGGFTDTTTAVDALSTVLNAYGLKASEAKRITDEMMVAQNYGKTTFGEMAQSIGNVIPIASALNVSTKELFASLAVLTK-NGIQTSEAVTGLKAAFSNIMKPSSEAAKLAEQLGLKFNAAHLQSVGWAKFLEEVREKTHG--NAEMMAKL--FGSVEALNAVTVLTGKGAQDFSQALKMMGDAAGTTDKAFEQVTNTSGAKLNKALNELKNSAIQFGDALSPVVQKLADILSMLAEKFNSLTPAQQQMIIQLAAIAAAIGPVILVVGKLITAVGTISTAFSALAGIMTTVSGASGIVGAAIAALTSPIGIAVAAIVG…	1366	614	hypothetical protein, partial [Thermoanaerobacter sp. YS13]
AD-726-C10_NODE_3_length_51423_cov_52.4252_ID_5_4	gi|517422755|ref|WP_018594132.1|	21.15	643	423	14	10	602	110	718	5e-17	97.4	gi|517422755|ref|WP_018594132.1|	241	136	265	84	41.21	1	1	LNAIDKASPQINTVAKSFERVKQTAEQAKKAATIA-------LSAITAAAGGATKTFMELERKISNVRTMSKMT---FDEMEKGLLNLSSKYGKPATDLADALYDIVSAGYDGAEAMQILESSIKGAVVGVSDIPTAVSATLTVLRSYGDEIKNADEVQKLMFAGVQKGRLTMQDLASNIGEVLPIAKSFGDSFKNALLTLSFGTQVFGGQADQTANRLQNLYQDLQQKSSAFEKL---GIKIYDA----QGK-FLGL---NKVMEQLYQLTAGKSTSETNAILNSLGVSNTAQEMILAIINNFEDYKATLEDVGNVDFES-----KLDEQLNTLSASWDKLKESTINVARIFGSSLAKNIKNIIDKTQKIVSNIGDWINKNKEF-------VASYTST…	LKDLEKQAEDTNTSLSGFSQAAEKVGKFGDAATSAGKKLLPVTAGITAAGGAYAKMAMDFEDAMAKVNTIADTTEVPLSELEKAILDLSNQTGISSSEIAGNVYDAISAGQKTGDAVNFVSNSTKLARAGFADAGSALDVLTTIMNAYGLEASEVGRVSDVLIQTQNLGKTTVGELSSSMGKVIPTAKANGVALE----------QVAAGYALMTANGVAT-AESTTYMNSMFNELGKSGTKVSDTLKEKTGKSFLELMQDGASLSDVLQVISDSAAEQGLAFGDLWGSAEAGKAGLILLGDSAETFNGTLEQMQNSTGATETAFGKLNTNSYTIQKAFNQLKNTAIEFGSAIMSVLAPILVALADKIQAFTSWFSGLSEGTKKMIVIIAMVVAAVGPV…	1366	948	hypothetical protein [Blautia producta]
AD-726-C10_NODE_3_length_51423_cov_52.4252_ID_5_5	gi|504061861|ref|WP_014295855.1|	60.74	163	64	0	1	163	1	163	8e-67	213	gi|504061861|ref|WP_014295855.1|;gi|372100879|gb|AEX84783.1|	541	99	132	0	80.98	1	1	MLYEFSDDWIETKDPKELSIKEKAYLDKMQTIKLLKTYILNWSDDKKITTKSIKNLKYEYGLLIISDIQNELKRFQEIVIKNEKPITQIFYITFKGQKVLKHGEQFWDYIDDILYEMPYYFDHRGNILHLPQKGGIEDQSWETMKLISLAQIGFKKVMEEKAN	MLYEFDNDWIETKDPKELSIKEKRFFETQKYTKLLQSYILDWSINQKITEKTIKKIKYRYMSFIIRDIGREIERFDKNVLKEEKIITKIFYLRFKGAKVIKHGENFWEYLDDLIFEIPYYFDHRGNIIHLPKTAGIEDQEWEKMKIITMAQNGLKEVLKEQNN	167	165	hypothetical protein [Marinitoga piezophila]<>hypothetical protein Marpi_0333 [Marinitoga piezophila KA3]
AD-726-C10_NODE_3_length_51423_cov_52.4252_ID_5_5	gi|501004712|ref|WP_012057656.1|	32.16	171	104	5	1	166	1	164	6e-11	67	gi|501004712|ref|WP_012057656.1|;gi|149793849|gb|ABR31297.1|	162	55	86	12	50.29	1	1	MLYEFSDDWIETKDPKELSIKEKAYLDKMQTIKLLKTYILNWSDDKKITTKSIKNLKYEYGLLIISDIQNELKRFQEIVIKNEKPITQIFYITFK-GQKVLKHGEQFWDYIDDILYEMPY-YFDHRGNILHLPQKGGIEDQSWETMKLISLAQIGFKKVMEEKA---NKGR	MLLEFEDGWIEYK---KLTVRGIELLRKGRVIEALPFHIIRWSENVPITTKTCGMLKHETVELLRQKLLESVEPLLSIEGYKLKRWLNLMLSDIKMGNNVPEEDRQMYDFIKENYFQFVLAYVDHKGNIINLPESGGIFDQPVDWIIFL----INFKTVFVEQLANKNKGR	167	164	hypothetical protein [Thermosipho melanesiensis]<>hypothetical protein Tmel_1450 [Thermosipho melanesiensis BI429]
AD-726-C10_NODE_3_length_51423_cov_52.4252_ID_5_5	gi|490203737|ref|WP_004102187.1|	27.75	173	111	5	1	166	1	166	2e-08	59.7	gi|490203737|ref|WP_004102187.1|;gi|407514731|gb|EKF49534.1|	143	48	88	14	50.87	1	1	MLYEFSD-DWIETKDPKELSIKEKAYLDKMQTIKLLKTYILNWSDDKKITTKSIKNLKYEYGLLIISDIQNELKRFQEIVIKNE-----KPITQIFYITFKGQKVLKHGEQFWDYIDDILYE-MPYYFDHRGNILHLPQKGGIEDQSWETMKLISLAQIGFKKVMEEKANKGR	MLLEFEDGSWIEYK---KLTVRGYELIKQGRVIEALPFHILRWSENAPINAKTCGMLKHQ----TVELLKKKLFESVEPMIKIEGYKLKRWLNLMLSDVKMGNNIPEEDRQMYDFIRENYFQFVLAYIDHKGNIINLPEPGGILDQPVDWIVFLIAFKTVFVENLANKNNKGR	167	166	hypothetical protein [Thermosipho africanus]<>hypothetical protein H17ap60334_04962 [Thermosipho africanus H17ap60334]
AD-726-C10_NODE_3_length_51423_cov_52.4252_ID_5_6	gi|504061860|ref|WP_014295854.1|	99.14	116	1	0	1	116	1	116	3e-74	228	gi|504061860|ref|WP_014295854.1|;gi|372100878|gb|AEX84782.1|	580	115	116	0	100	1	1	MGLFASEKTVKIYFEEGRIVEKETQDYIEVLEELSFELGEEIKKAVTPKDLVVNADGSYKMNVENSVQVPLNVLVKVIKGWSEQVPVTVENLKKLDNNIINRLWVKLQEMYGLSLR	MGLFASEKTVKIHFEEGRIVEKETQDYIEVLEELSFELGEEIKKAVTPKDLVVNADGSYKMNVENSVQVPLNVLVKVIKGWSEQVPVTVENLKKLDNNIINRLWVKLQEMYGLSLR	117	116	hypothetical protein [Marinitoga piezophila]<>hypothetical protein Marpi_0332 [Marinitoga piezophila KA3]
AD-726-C10_NODE_3_length_51423_cov_52.4252_ID_5_6	gi|490203735|ref|WP_004102185.1|	46.02	113	61	0	1	113	1	113	4e-23	97.4	gi|490203735|ref|WP_004102185.1|;gi|407514730|gb|EKF49533.1|	241	52	72	0	63.72	1	1	MGLFASEKTVKIYFEEGRIVEKETQDYIEVLEELSFELGEEIKKAVTPKDLVVNADGSYKMNVENSVQVPLNVLVKVIKGWSEQVPVTVENLKKLDNNIINRLWVKLQEMYGL	MSLFASSETVKLYIKDKKVVNKETDTWIEVPKELSAELREEAITIFQNSKIEVTRDGNAILDLAAVNAIPYKFLAKVIKSWSESVPVTLENLKKVEATTLLNIWIKLQEMYNL	117	121	hypothetical protein [Thermosipho africanus]<>hypothetical protein H17ap60334_04957 [Thermosipho africanus H17ap60334]
AD-726-C10_NODE_3_length_51423_cov_52.4252_ID_5_6	gi|501004713|ref|WP_012057657.1|	45.13	113	62	0	1	113	1	113	2e-22	95.9	gi|501004713|ref|WP_012057657.1|;gi|149793850|gb|ABR31298.1|	237	51	73	0	64.6	1	1	MGLFASEKTVKIYFEEGRIVEKETQDYIEVLEELSFELGEEIKKAVTPKDLVVNADGSYKMNVENSVQVPLNVLVKVIKGWSEQVPVTVENLKKLDNNIINRLWVKLQEMYGL	MSLFASNETVKLYIKDKKVVNKETETWIEVPKELTAELREEAVTIFQNSKVEVTRDGNAILDLAAVNAVPYKFLTKVIKSWSESVPVTLENIKKVEATTLLNIWIKLQEMYNL	117	121	hypothetical protein [Thermosipho melanesiensis]<>hypothetical protein Tmel_1451 [Thermosipho melanesiensis BI429]
AD-726-C10_NODE_3_length_51423_cov_52.4252_ID_5_7	gi|504061859|ref|WP_014295853.1|	68.85	321	91	2	1	312	1	321	6e-156	451	gi|504061859|ref|WP_014295853.1|;gi|372100877|gb|AEX84781.1|	1161	221	265	9	82.55	1	1	MAYTGAKSSVLLGIESSFNQEANLKYKLPFKSESINHKIEALKSEALLGNRGIKNVAPGKESVEGSIEMEAYPASTGVLFYLALGKSVL-DTD--------HAKITPISNTEDLPSVTVQVDHSGQKIKYTGVKINSLKFSGAVGSIPSLSIDVLGVDESIGAGTEGTIVDPGDEPYYFKELILYKDNLATSTDMYSSIELSINNNLDADDYRLDGTGKRKSIDEGNLEINGSVDIIFDASTITDEYSDYKSFNNAQLALKLEKSTGEKLTIYLPKIRFTEMTHDISGPDKIMLKANFQALIPATGDIIEVHDYENTTGSY	MSYTGAKSSVLLGIESSFATEATLKYKLPFKSESLNHKIETAKSEALLGIRGTKSLAPTKEGAEGSLELEAYPTSAGLAFYLALGKAALVDPDGTADSGDEYTKITPIDLNSDIPSATVQVDHSGQKMKYLGMKVNSLKFSGAVGSIPSISLDLVGKEEVVGAGTEGTIVDVDDQPFFFKELTLYTDDFQTTTDLYSSIELNIGNNLDADDYRLDGTGKRKTLEAGNLEITGSLDIIFDASVVSGEYSKFKNFQDGAIGIKLEKATGEKLTIYLPRINFSEMTHDIGGAEKIMFKANFTALIPDTGDVIEVSDYQNTTGTY	313	321	hypothetical protein [Marinitoga piezophila]<>hypothetical protein Marpi_0331 [Marinitoga piezophila KA3]
AD-726-C10_NODE_3_length_51423_cov_52.4252_ID_5_7	gi|490203733|ref|WP_004102183.1|	63.23	310	114	0	3	312	2	311	1e-142	417	gi|490203733|ref|WP_004102183.1|;gi|407514729|gb|EKF49532.1|	1071	196	248	0	80	1	1	YTGAKSSVLLGIESSFNQEANLKYKLPFKSESINHKIEALKSEALLGNRGIKNVAPGKESVEGSIEMEAYPASTGVLFYLALGKSVLDTDHAKITPISNTEDLPSVTVQVDHSGQKIKYTGVKINSLKFSGAVGSIPSLSIDVLGVDESIGAGTEGTIVDPGDEPYYFKELILYKDNLATSTDMYSSIELSINNNLDADDYRLDGTGKRKSIDEGNLEINGSVDIIFDASTITDEYSDYKSFNNAQLALKLEKSTGEKLTIYLPKIRFTEMTHDISGPDKIMLKANFQALIPATGDIIEVHDYENTTGSY	YTGAKSSVLLGIESSFGSEATATWKLPFKSESLNHKVEAVRSEALLGTRGIKSLAPGKLGAEGSLDVELYPETAGVLFYLALGKSELDVSQTKITPIGLSEELPSASIEVNHSGQSFKYLGMKINQLRFSGAVGAIPSVTADFIGKEEQSGSLTQGSLTVPGDDPFYFKELKLYTDQFTTTTDLYSSIELTINNNLDSDDYRLDGTGKRKSLEPGTLEITGSLDIIFDSSVVSGEYASFKNFTEAAIGIELAKDATNKLTIYIPRLLFSNMTHDISGPDKIMFRAEFTALIPLAGEIIEVVDYTNGTGSY	313	311	hypothetical protein [Thermosipho africanus]<>hypothetical protein H17ap60334_04952 [Thermosipho africanus H17ap60334]
AD-726-C10_NODE_3_length_51423_cov_52.4252_ID_5_7	gi|501004714|ref|WP_012057658.1|	61.32	318	114	2	4	312	3	320	2e-135	399	gi|501004714|ref|WP_012057658.1|;gi|149793851|gb|ABR31299.1|	1025	195	246	9	77.36	1	1	TGAKSSVLLGIESSFNQEANLKYKLPFKSESINHKIEALKSEALLGNRGIKNVAPGKESVEGSIEMEAYPASTGVLFYLALGKSVL-DTD--------HAKITPISNTEDLPSVTVQVDHSGQKIKYTGVKINSLKFSGAVGSIPSLSIDVLGVDESIGAGTEGTIVDPGDEPYYFKELILYKDNLATSTDMYSSIELSINNNLDADDYRLDGTGKRKSIDEGNLEINGSVDIIFDASTITDEYSDYKSFNNAQLALKLEKSTGEKLTIYLPKIRFTEMTHDISGPDKIMLKANFQALIPATGDIIEVHDYENTTGSY	TGAKSSVLLGVETSFATEATAIWKLPFKSESLNHKVEAVRSEALLGTRGIKSLAPGKLGAEGSIDVELYPETAGVLFYLALGKAALVDPDGTPSSGDEYTNIKPIGLTEDLPSASIEVNHGGQSFKYLGMKINQLRFSGSVGAIPSVTADFVGKEELSGSLTQGTLTVPGYDPYYFKELKLYTDQFTTATDLYSSIELTINNNLDSDDYRLDGTGKRKSLDPGTLEITGSIDIIFDSSVISGEYTKFKNFTEAALGIELAKDATNKLTIYIPRLLFSNMTHDIAGPDKIMFKAEFTALIPLSGDIIEIADYTNGTGTY	313	320	hypothetical protein [Thermosipho melanesiensis]<>hypothetical protein Tmel_1452 [Thermosipho melanesiensis BI429]
AD-726-C10_NODE_3_length_51423_cov_52.4252_ID_5_7	gi|646598989|ref|WP_025561404.1|	29.5	278	177	8	28	292	31	302	3e-22	104	gi|646598989|ref|WP_025561404.1|	259	82	130	19	46.76	1	1	LPFKSESINHKIEALKSEALLGNRGIKNVAPGKESVEGSIEMEAYPASTGVLFYLALGKSVLDTDHAKITPISNTEDLPS-VTVQ---VDHSGQK-IKYTGVKINSLKFSGAVGSIPSLSIDVLGVDESIGAGT-EGTIVDPGDEPYYFKELILYKDNLATSTDMYSSIELSINNNLDADDYRLDGTGKRKSIDEGNLEINGSVDIIFDASTITDEYSDYKSFNNAQLALKLEKSTG-------EKLTIYLPKIRFTEMTHDISGPDKIMLKANFQAL	LPFKSESLRLNRNLVSSETIRANRNPQAPVRGNVDVSGDITFELSP-QYGRLFKHILGSYSKTGESAPYTHTYKVGTLPAGMCIEKQFADLATPKYFLYNGCKVNSFRLSAKPEGMIECTVSLMGAKESIGTSTFDATATDLGHTPFDGFEGSVKQG--GASVGIVTEIDFTVENNLDGNTYVLDGTGERHSLSEGRAKVTGNVKVLFDSDTL---YAVAVAHTETSLELHFTKGTGAGDSAGNEKMSFYFDEVVFKPQSPVISGPTGLLVELPFEAF	313	323	hypothetical protein [delta proteobacterium JGI 0000059-K16]
AD-726-C10_NODE_3_length_51423_cov_52.4252_ID_5_7	gi|654801492|ref|WP_028255221.1|	26.44	295	204	6	5	292	7	295	9e-14	79.7	gi|654801492|ref|WP_028255221.1|	195	78	134	13	45.42	1	1	GAKSSVLLGIESSFNQEANLK--YKLPFKSESINHKIEALKSEALLGNRGIKNVAPGKESVEGSIEMEAYPASTGVLFYLALGKSVLDTDHA-KITPISNTEDLPSVTVQVDHS--GQKIKYTGVKINSLKFSGAVGSIPSLSIDVLGV--DESIGAGTEGTIVDPGDEPYYFKELILYKDNLATSTDMYSSIELSINNNLDADDYRLDGTGKRKSIDEGNLEINGSVDIIFDASTITDEYSDYKSFNNAQLALKLEKSTGEKLTIYLPKIRFTEMTHDISGPDKIMLKANFQAL	GYKSSMMVDFEASFGEAPKKKAGYVLPMNSNELVKNQTLIESDTITSTRNDSQPALGRVSVEGDIVMPADYVAIGYMLKALFGAPVTSGEEATKTHTFTVGDDQPSMIVEKGFPDLNKYIRYTGVKINTMKLEYGQDQEMTISYNVMGAAREQSGTAYTSSPTVVPLQR---IAQNDAYIKIGGTESRIVKEGSIEINANLDGDQYVVGGGGVRGDIPEGIMKVNGTVKALFTDTEWLDKADNGES---VPVEIGFKRADGTTVSFTMPTVQFEPFDAPISGPAGVTVDVTWRAF	313	314	hypothetical protein [Veillonella magna]
AD-726-C10_NODE_3_length_51423_cov_52.4252_ID_5_7	gi|493349817|ref|WP_006306520.1|	25.65	308	210	9	5	302	8	306	2e-12	75.9	gi|493349817|ref|WP_006306520.1|;gi|333388378|gb|EGK59557.1|	185	79	137	19	44.48	1	1	GAKSSVLLGIESSFNQEANLK--YKLPFKSESINHKIEALKSEALLGNRGIKNVAPGKESVEGSIEMEAYPASTGVLFYLALGKSVLDTDHAKITPISNTEDL-PSVTVQVDHS--GQKIKYTGVKINSLKFSGAVGSIPSLSIDVLGVDESIGAGTEGTIVDPGDEPYYFKELILYKDNL-----ATSTDMYSSIELSINNNLDADDYRLDGTGKRKSIDEGNLEINGSVDIIFDASTITDEYSDYKSFNNAQLALKLEKSTGEKLTIYLPKIRFTEMTHDISGPDKIMLKANFQALIPATGDIIEV	GYKSAMTIDFESAFGVSPTTKKGISLPMNSNELSKAQTLIESDTITNTRNDTQPALGRVSVDGDIEMPADYSASGYMLKALFGDPKTTGTAPNKTHVFTVKDTQPSIVVEKAFPDLGKYVRYKGVKINT--FSADFGQDNEMTFK-FGV---MGASREQDSAAYDSAAKAAKLLRIAQNHAYVKIDGTESRIVKEGSLEINANLDGDQYVVGGGGLRGDIPEGLMKVSGSLKALFVSTEWMDK-ADTGAAASMEIGFKLDANT--SLVFALPSVQFEPFDAQISGPAGVVIDVKWRAFSADGASIVTV	313	315	hypothetical protein [Centipeda periodontii]<>hypothetical protein HMPREF9081_1545 [Centipeda periodontii DSM 2778]
AD-726-C10_NODE_3_length_51423_cov_52.4252_ID_5_7	gi|488747554|ref|WP_002670872.1|	25.44	342	207	8	4	312	3	329	2e-12	75.9	gi|488747554|ref|WP_002670872.1|;gi|448948737|gb|EMB29570.1|;gi|448948860|gb|EMB29690.1|;gi|448959820|gb|EMB40538.1|;gi|448966386|gb|EMB47042.1|	185	87	134	48	39.18	1	1	TGAKSSVLLGIESSF----NQEANLKYKLPFKSESINHKIEALKSEALLGNRGIKNVAPGKESVEGSIEMEAYPASTGVLFYLALGKSVLDTDHA-------KITPISN--TEDLPSVTVQVDHSGQKIKYTGVKINSLKFSGAVGSIPSLSIDVLGVDESIGAGTEGTIVDPGDEPYY------FK-----------ELILYKDNLATSTDMYSSIELSINNNLDADDYRLDGTGKRKSIDEGNLEI---NGSVDIIFDASTITDEYSDYKSFNNAQLALKLEKSTGEKLTIYLPKIRFTEMTHDISGPDKIMLKANFQALIPATGDIIEVHDYENTTGSY	TGNSLKVYLGLESAAGTYGETEGAFTHRIKVASEGFQEKFNKKDEGLLTGGIATGKVATMSRKVEGALSTLLRPDDAGLLFYLLCGKETTAAPQGTEQSLEHSFVPIGNDLTDSLPSCTVGIDRTAEKNSYLGCKINSLSFSAQQEDYVKLDLNFIGHHELIKELNNVESLKPSAQRAFKFSGGEFKIKGSAVADVTNIKFEYNNNLESSTQTTATGEFFIEPECGARDIKLD------------IEVLYSKESAKIKKDYYKKDDDFSVSLHFTSAE---KSKESRPFKVDIEIPAVQLTELSANVGGSEKVIQKMSMKAVENFEDPLVTVKVYNNVVAKY	313	331	hypothetical protein [Treponema denticola]<>hypothetical protein HMPREF9727_01361 [Treponema denticola MYR-T]<>hypothetical protein HMPREF9725_01717 [Treponema denticola H1-T]<>hypothetical protein HMPREF9722_01508 [Treponema denticola ATCC 33520]<>hypothetical protein HMPREF9730_00060 [Treponema denticola AL-2]
AD-726-C10_NODE_3_length_51423_cov_52.4252_ID_5_7	gi|490194696|ref|WP_004093263.1|	22.07	299	214	7	1	290	1	289	4e-11	72.4	gi|490194696|ref|WP_004093263.1|;gi|337276663|gb|EGO65081.1|	176	66	129	19	43.14	1	1	MAYTGAKSSVLLGIESSFNQEANLK--YKLPFKSESINHKIEALKSEALLGNRGIKNVAPGKESVEGSIEMEAYPASTGVLFYLALGKSVLDTDHAKITPISNTEDLPSVTVQVDHS--GQKIKYTGVKINSLKFSGAVGSIPSLSIDVLGVDESIGAGTEGTIVDPGDEPY----YFKELILYKDNLATSTDMYSSIELSINNNLDADDYRLDGTGKRKSIDEGNLEINGSVDIIFDASTITDEYSDYKSFNNAQLALKLEKSTGE-KLTIYLPKIRFTEMTHDISGPDKIMLKANFQ	MQAKGSKGQLILAYETAYGQTPSPASTVKLPFNKNTLTAKQTLTEAQTITGRRDAAVPVRGKVDVNGNLVVPMDAKFIGYWLKAMLGDPATTGSDTYTHVFKPGDSMPSLVLEKGFTDINAFTLYNGCKVNQFSLSLGGDSELTASLDILGAKETLG--TASFAATPLDLPLVRFNHFQATVEENGQVLANC---TGVDLNLGFGLDGDIYSISGQGCRTAISEGPLQVSGTVEVLFEDQTLLN-----KAINGTESSLKITLTNGDYSFELLLPEIVYERTSPGIESAKGILISLPFK	313	315	hypothetical protein [Acetonema longum]<>hypothetical protein ALO_04653 [Acetonema longum DSM 6540]
AD-726-C10_NODE_3_length_51423_cov_52.4252_ID_5_7	gi|722142257|ref|YP_009104254.1|	25	276	174	12	27	289	28	283	2e-09	67.8	gi|722142257|ref|YP_009104254.1|;gi|676402344|gb|AIM40774.1|	164	69	127	33	46.01	1	1	KLPFKSESINHKIEALKSEALLGNRGIKNVAPGKESVEGSIEMEAYPASTGVLFYLALGKSVLDTDHAKITPISNTEDLPSVTVQVDHSGQ----KIKYTGVKINSLKFSGAVGSIPSLSIDVLG--VDESIGAGTEGTIVDPGDE-PY--YFKELILYKDNLATSTDMYSSIELSINNNLDADDYRLDG----TGKRKSIDEGNLEINGSVDIIFDASTITDEYSDYKSFNNAQLALKLEKSTGEKLTIYLPKIRFTEMTHDISGPDKIMLKANF	EFPFNSVDLGAAFDKIESERL-GGRHMRCHRLGNKSADGTPTTYLYPVHSDPFLEAALCGTWDD----NVLKTGTTRR--GFTYEVQHADTTPVIHMRYKGLEVNELTITATAGQNVGLSLGLVGNEIDENHSQVAGATYTPVGDDCPYDSWSADLMLDGEPLATATEL----TITIANGIE----RLYGIGSRTAHRKSISK--TRVTGSVTKEFDS---VAQYQKWYNEQNAVMVATFERADGYELEVRIPKLKFTEAASPVSAEGQVTVQLSF	313	303	putative tail protein [Idiomarinaceae phage Phi1M2-2]<>putative tail protein [Idiomarinaceae phage Phi1M2-2]
AD-726-C10_NODE_3_length_51423_cov_52.4252_ID_5_7	gi|521994375|ref|WP_020505646.1|	27.71	231	154	8	15	236	16	242	3e-09	67	gi|521994375|ref|WP_020505646.1|	162	64	104	13	45.02	1	1	ESSFNQEANLKYKLPFKSESINHKIEALKSEALLGNRGIKNVAPGKESVEGSIEMEAYPASTGVLFYLALGKSVLDTDHAKI-TPISNTEDLPS-VTVQVDHSG---QKIK-YTGVKINSLKFSGAVGSIPSLSIDVLGVDESIGAG-TEGTIVDPGDEPYYFKEL--ILYKDNLATSTDMYSSIELSINNNLDADDYRLDGTGKRKSIDEGNLEINGSVDIIFDASTITD	EATWGSPDATGRKVVVNSVALDASVELIKSEALRGGRGSIRGARGNVKADGSIKTELAPTVVGFWLKHLLGAPVTTGAGPYVHTFVPGT--LPAGFSVEKDWRTDITSKVELFKGCRLNAATFTFPQAGFVTADLEVMGRERTIATTPRDAAAVEPGTGHAGFTSLEASLKQGGSVLAAAMEGS--LKVENNLSGDVYTLSLAGKRYALASGRCAISGSVKVVFDAFTLVD	313	322	hypothetical protein [Lamprocystis purpurea]
AD-726-C10_NODE_3_length_51423_cov_52.4252_ID_5_8	gi|504061859|ref|WP_014295853.1|	39.68	315	167	8	1	293	1	314	2e-52	187	gi|504061859|ref|WP_014295853.1|;gi|372100877|gb|AEX84781.1|	474	125	166	23	52.7	1	1	MSYTGIKSMIYMGTESEFNIEATLKYQIPFLSESINEKKEVINSEALLGNRTKKAVVEAKRYVSGTLELEAYPEIFGYMFLLGL---------GWVEKASDHIKITPVKVFQEIPSSTMQVSHGDVDFIYTGMKVNQIKLSSNL-SKQSFSVDFEGIKEYQKSGTLDLQPFSYSNPFTFRHAKIAEDDVDKDNVL--EFELTIKNNLETEDYVFDDF-YRQSLSTGGLEIEGNMKILFDIN----EYSKYKDFQKFKLVFAFDNGI-DKFEIELPNAKFFNITHDVTDIGKIQMSCDFLA----TGKNLIEVRDY	MSYTGAKSSVLLGIESSFATEATLKYKLPFKSESLNHKIETAKSEALLGIRGTKSLAPTKEGAEGSLELEAYPTSAGLAFYLALGKAALVDPDGTADSGDEYTKITPIDLNSDIPSATVQVDHSGQKMKYLGMKVNSLKFSGAVGSIPSISLDLVGKEEVVGAGTEGTIVDVDDQPFFFKELTLYTDDFQTTTDLYSSIELNIGNNLDADDYRLDGTGKRKTLEAGNLEITGSLDIIFDASVVSGEYSKFKNFQDGAIGIKLEKATGEKLTIYLPRINFSEMTHDIGGAEKIMFKANFTALIPDTG-DVIEVSDY	327	321	hypothetical protein [Marinitoga piezophila]<>hypothetical protein Marpi_0331 [Marinitoga piezophila KA3]
AD-726-C10_NODE_3_length_51423_cov_52.4252_ID_5_8	gi|490203733|ref|WP_004102183.1|	37.5	304	178	6	3	294	2	305	7e-52	185	gi|490203733|ref|WP_004102183.1|;gi|407514729|gb|EKF49532.1|	469	114	166	12	54.61	1	1	YTGIKSMIYMGTESEFNIEATLKYQIPFLSESINEKKEVINSEALLGNRTKKAVVEAKRYVSGTLELEAYPEIFGYMFLLGLGWVEKASDHIKITPVKVFQEIPSSTMQVSHGDVDFIYTGMKVNQIKLSSNLSK-QSFSVDFEGIKEYQKSGTLDLQPFSYSNPFTFRHAKIAEDDVDKDNVL--EFELTIKNNLETEDYVFDDF-YRQSLSTGGLEIEGNMKILFDIN----EYSKYKDFQKFKLVFAF-DNGIDKFEIELPNAKFFNITHDVTDIGKIQMSCDFLA---TGKNLIEVRDYT	YTGAKSSVLLGIESSFGSEATATWKLPFKSESLNHKVEAVRSEALLGTRGIKSLAPGKLGAEGSLDVELYPETAGVLFYLALGKSELDVSQTKITPIGLSEELPSASIEVNHSGQSFKYLGMKINQLRFSGAVGAIPSVTADFIGKEEQSGSLTQGSLTVPGDDPFYFKELKLYTDQFTTTTDLYSSIELTINNNLDSDDYRLDGTGKRKSLEPGTLEITGSLDIIFDSSVVSGEYASFKNFTEAAIGIELAKDATNKLTIYIPRLLFSNMTHDISGPDKIMFRAEFTALIPLAGEIIEVVDYT	327	311	hypothetical protein [Thermosipho africanus]<>hypothetical protein H17ap60334_04952 [Thermosipho africanus H17ap60334]
AD-726-C10_NODE_3_length_51423_cov_52.4252_ID_5_8	gi|501004714|ref|WP_012057658.1|	34.92	315	178	9	4	294	3	314	8e-48	174	gi|501004714|ref|WP_012057658.1|;gi|149793851|gb|ABR31299.1|	442	110	171	27	54.29	1	1	TGIKSMIYMGTESEFNIEATLKYQIPFLSESINEKKEVINSEALLGNRTKKAVVEAKRYVSGTLELEAYPEIFGYMFLLGLGWV---------EKASDHIKITPVKVFQEIPSSTMQVSHGDVDFIYTGMKVNQIKLSSNLSK-QSFSVDFEGIKEYQKS---GTLDLQPFSYSNPFTFRHAKIAEDDVDKDNVL--EFELTIKNNLETEDYVFDDF-YRQSLSTGGLEIEGNMKILFDIN----EYSKYKDFQKFKLVFAF-DNGIDKFEIELPNAKFFNITHDVTDIGKIQMSCDFLA---TGKNLIEVRDYT	TGAKSSVLLGVETSFATEATAIWKLPFKSESLNHKVEAVRSEALLGTRGIKSLAPGKLGAEGSIDVELYPETAGVLFYLALGKAALVDPDGTPSSGDEYTNIKPIGLTEDLPSASIEVNHGGQSFKYLGMKINQLRFSGSVGAIPSVTADFVGKEELSGSLTQGTLTVPGY---DPYYFKELKLYTDQFTTATDLYSSIELTINNNLDSDDYRLDGTGKRKSLDPGTLEITGSIDIIFDSSVISGEYTKFKNFTEAALGIELAKDATNKLTIYIPRLLFSNMTHDIAGPDKIMFKAEFTALIPLSGDIIEIADYT	327	320	hypothetical protein [Thermosipho melanesiensis]<>hypothetical protein Tmel_1452 [Thermosipho melanesiensis BI429]
AD-726-C10_NODE_3_length_51423_cov_52.4252_ID_5_8	gi|646598989|ref|WP_025561404.1|	27.47	233	158	7	4	226	5	236	1e-12	77	gi|646598989|ref|WP_025561404.1|	188	64	104	11	44.64	1	1	TGIKSMIYMGTESEFNIEATL--KYQIPFLSESINEKKEVINSEALLGNRTKKAVVEAKRYVSGTLELEAYPEIFGYMFLLGLGWVEKASDHIKITPVKVFQEIPSS-TMQVSHGDVD----FIYTGMKVNQIKLSSNLSKQ-SFSVDFEGIKEYQKSGTLDLQPFSYSN-PFTFRHAKIAEDDVDKDNVLEFELTIKNNLETEDYVFDDF-YRQSLSTGGLEIEGNMKILFD	SGAKAVLIYDTETTYKTTPASPDAMVLPFKSESLRLNRNLVSSETIRANRNPQAPVRGNVDVSGDITFELSPQ-YGRLFKHILGSYSKTGESAPYTHTYKVGTLPAGMCIEKQFADLATPKYFLYNGCKVNSFRLSAKPEGMIECTVSLMGAKESIGTSTFDATATDLGHTPFDGFEGSVKQGGASVGIVTEIDFTVENNLDGNTYVLDGTGERHSLSEGRAKVTGNVKVLFD	327	323	hypothetical protein [delta proteobacterium JGI 0000059-K16]
AD-726-C10_NODE_3_length_51423_cov_52.4252_ID_5_8	gi|491524778|ref|WP_005382405.1|	23.48	264	189	8	5	257	9	270	4e-08	63.9	gi|491524778|ref|WP_005382405.1|;gi|429176551|gb|EKY17926.1|	154	62	115	13	43.56	1	1	GIKSMIYMGTESEFNI-EATLKYQIPFLSESINEKKEVINSEALLGNRTKKAVVEAKRYVSGTLELEAYPEIFGYMFLLGLGW----VEKASDHIKITPVKVFQEIPSSTMQVSHGDVDFI--YTGMKVNQIKLS-SNLSKQSFSVDFEGIKEYQKSGTLDLQPFSYS-NPFTFRHAKIAEDDVDKDNVLEFELTIKNNLETEDYVFDD-FYRQSLSTGGLEIEGNMKILF-DINEYSKYKDFQKFKLVFAFDNGIDKFEIELP	GAQSKLTMAFETDFGVTPSTGGVVMPIISSSLKASQNLNDSNVIRGTRNPAAPSRGNIDASGSITPPVDVIGFGYWLKLAFGAPTSTAGAGSAHKHV--FKIGPDMPSATFEQGYKDISTYQQFSGVRMNKMALNFGGDSELTATIDVMGCKETMAAVPFDTAPTQIAFTPFENLEATIKEGGVTVANVLSLSLNIDFGLDGDSYAIGNKGFRTYIDTGIVGVSGTLKAFFQNMDLLNKAVNGTESSLELTLTKGDNSLVIKLP	327	317	hypothetical protein [Veillonella atypica]<>hypothetical protein HMPREF0870_01763 [Veillonella atypica KON]
AD-726-C10_NODE_3_length_51423_cov_52.4252_ID_5_8	gi|495075360|ref|WP_007800185.1|	23.24	284	195	9	26	290	31	310	5e-07	60.5	gi|495075360|ref|WP_007800185.1|;gi|114540874|gb|EAU43936.1|	145	66	115	23	40.49	1	1	YQIPFLSESINEKKEVINSEALLGNRTKKAVVEAKRYVSGTLELEAYPEIFGYMF--LLGLGWVEKASDHIKITPVKVFQEIPSSTMQVSHGDVD-------FIYTGMKVNQIKLSSNLSKQSFSVDFEGIKEYQKSGTLDLQPFSYSN---PFTFRHAKIAEDDVDKDNVLEFELTIKNNLETEDYVFDDFYRQS-LSTGGLEIEGNMKILF-DINEYSKYKDFQKFKLVFAFDNGID-KFEIELPNAKFFNITHDVTDIGKIQMSCDFL----ATGKNLIEV	YTLPYYSYSVSPTGELANDEAIYGDAFPGEVVQGLRNLAGSFEVPMGLDSIGWHLAQILGLPTTTGTGPYVHTFAAAAQPSILLATHGISHGGVGQHFTQDTLATTGMEISAQK---NGTRQRVTFNATGREEVKAGATLDATPVEYAADPVPVSFQGA-LSIDGSEVAGVTSVGLTLNTGREADQETMNGAATAAEISDGVWDLGGTLGARFRDAQLYDLADAGTAFALTMAWQLSANYSLSINVPSLLLERTGVPITGRGLIAQDYNWRANRPATGAELIEV	327	323	hypothetical protein [Pelagibaca bermudensis]<>hypothetical protein R2601_23995 [Roseovarius sp. HTCC2601]
AD-726-C10_NODE_3_length_51423_cov_52.4252_ID_5_8	gi|495074969|ref|WP_007799794.1|	22.89	284	196	9	26	290	31	310	1e-06	59.7	gi|495074969|ref|WP_007799794.1|;gi|114542039|gb|EAU45072.1|	143	65	114	23	40.14	1	1	YQIPFLSESINEKKEVINSEALLGNRTKKAVVEAKRYVSGTLELEAYPEIFGYMF--LLGLGWVEKASDHIKITPVKVFQEIPSSTMQVSHGDVD-------FIYTGMKVNQIKLSSNLSKQSFSVDFEGIKEYQKSGTLDLQPFSYSN---PFTFRHAKIAEDDVDKDNVLEFELTIKNNLETEDYVFDDFYRQS-LSTGGLEIEGNMKILF-DINEYSKYKDFQKFKLVFAFDNGID-KFEIELPNAKFFNITHDVTDIGKIQMSCDFL----ATGKNLIEV	YTLPYYSYSVSPTGELANDEAIYGDAFPGEVVQGLRNLAGSFEVPMGLDSIGWHLAQILGLPTTTGTGPYVHTFAAAAQPSILLATHGISHGGVSQHFTQDTLATTGMEISAQK---NGTRQRVTFNATGREEVKAGATLDATPVEYAADPVPVSFQ-GSLSIDGSEVAGVTSVGLTLNTGREADQETMNGAATAAEISDGVWDLGGTLGARFRDAQLYDLADAGTAFALTMAWQISANYSLSINVPSLLLERTGVPITGRGLIAQDYNWRANRPATGAELIEV	327	323	hypothetical protein [Pelagibaca bermudensis]<>hypothetical protein R2601_22836 [Roseovarius sp. HTCC2601]
AD-726-C10_NODE_3_length_51423_cov_52.4252_ID_5_8	gi|737450598|ref|WP_035430862.1|	23.1	303	202	11	1	279	1	296	3e-06	58.2	gi|737450598|ref|WP_035430862.1|	139	70	123	31	40.59	1	1	MSYTGIKSMIYMGTESEFNIEATLKYQIPFLSESINEKKEVINSEALLGNRTKKAVVEAKRYVSGTLELEAYPEIFGYMFLLGLGWVEKAS------DHIKITPVKV----FQEIPSSTMQVSHGDVD--FIYTGMKVNQIKLS----SNLSKQSFSVDFEGIKEYQKSGTLDLQPFSYSNPFTFRHAKIAEDDVDKDNVLEFELTIKNNLETEDYV-----FDDFYRQSLSTGGLEIEGNMKILFDINEYSKYKDFQ-KFKLVFAFDNGID--KFEIELPNAKFFNITHDVTDIGKIQMSCD	MPY-GSLSHIGLGKETAWGTPVAATDYIRFASEGITEEIEQVISENITGVFDEGATYEGAHNISGDISFDVYPNMLGHMLRSAFGAPTTTTVTAGVYQHV-FTPLQSNFSNVCALPSYTLEVNR-DLEQAFQYAGAVVNELTLNFGTDNKIMQGSASILARKLALITKT----VPSLEATNPFLWNQATITLDGTVNKDVTTIEFGISNELEARGSLDGTREVSRILRNGVRTFPVKFSAELQNMTDYNKFRAQNEVPLKIELVGGVISGANNYKLTVEIPKFRFAAYPINVDGAGSLIAQVD	327	320	hypothetical protein [Bacillus sp. UNC322MFChir4.1]
AD-726-C10_NODE_3_length_51423_cov_52.4252_ID_5_8	gi|490194696|ref|WP_004093263.1|	23.28	262	191	7	27	280	29	288	5e-05	54.3	gi|490194696|ref|WP_004093263.1|;gi|337276663|gb|EGO65081.1|	129	61	106	10	40.46	1	1	QIPFLSESINEKKEVINSEALLGNRTKKAVVEAKRYVSGTLELEAYPEIFGYMFLLGLGWVEKASDHIKITPVKVFQEIPSSTMQVSHGDVDF--IYTGMKVNQIKLS-SNLSKQSFSVDFEGIKEYQKSGTLDLQPFSYSNPFT-FRH--AKIAEDDVDKDNVLEFELTIKNNLETEDY-VFDDFYRQSLSTGGLEIEGNMKILF-DINEYSKYKDFQKFKLVFAFDNGIDKFEIELPNAKFFNITHDVTDIGKIQMSCDF	KLPFNKNTLTAKQTLTEAQTITGRRDAAVPVRGKVDVNGNLVVPMDAKFIGYWLKAMLGDPATTGSDTYTHVFKPGDSMPSLVLEKGFTDINAFTLYNGCKVNQFSLSLGGDSELTASLDILGAKETLGTASFAATPLDL--PLVRFNHFQATVEENGQVLANCTGVDLNLGFGLDGDIYSISGQGCRTAISEGPLQVSGTVEVLFEDQTLLNKAINGTESSLKITLTNGDYSFELLLPEIVYERTSPGIESAKGILISLPF	327	315	hypothetical protein [Acetonema longum]<>hypothetical protein ALO_04653 [Acetonema longum DSM 6540]
AD-726-C10_NODE_3_length_51423_cov_52.4252_ID_5_8	gi|520878479|ref|WP_020310151.1|	25.23	214	143	7	26	226	30	239	0.0001	53.5	gi|520878479|ref|WP_020310151.1|;gi|519681234|gb|EPP17700.1|;gi|519682085|gb|EPP18519.1|	127	54	92	17	42.99	1	1	YQIPFLSESINEKKEVINSEALLGNRTKKAVVEAKRYVSGTLELEAYPEIFGYMF--LLGL-----GWVEKASDHIKITPVKVFQEIPSSTMQVSHGDVD--FIYTGMKVNQIKLSSNL--SKQSFSVDFEGIKEYQKSGTLDLQPFSYS-NPFTFRHAKIAEDDVDKDNVLEFELTIKNNLETEDYVFD-DFYRQSLSTGGLEIEGNMKILFD	YRQPINKNALTSKQNLITTNTITGRRDMTEPGIGEMDASGQLELPLDVRNIGNILKGLFGAPTTTAGTKEGTYQHV----FKVGDEIPSLTVEKGFPDIGLFFQYVGTKFNKFSLTAQVGNNETTYTVDTMASNEVEATKTAASAPTTLNLTRFNNVNASVKEGGTALATCRKMQLDINNNLDGDTYCLNGSSIRPSINEGQCEITGNIETLFE	327	318	MULTISPECIES: hypothetical protein [Megasphaera]<>hypothetical protein G153_00745 [Megasphaera sp. BL7]<>hypothetical protein NM10_03111 [Megasphaera sp. NM10]
AD-726-C10_NODE_3_length_51423_cov_52.4252_ID_5_9	gi|504061858|ref|WP_014295852.1|	92.97	128	9	0	1	128	1	128	1e-79	242	gi|504061858|ref|WP_014295852.1|;gi|372100876|gb|AEX84780.1|	618	119	126	0	98.44	1	1	MYNDLLNSIKSDLEGMTYNNKNIFQKVGIGALKADDYLSSASIFLDSSNHQQMTSLRYEINVNVDIVCVFSMSRGEDSELFFQEKYNIVEVLEKYFKQNYQLLNTEFSSDDEHLFVMFRIKMNKISNI	MYNDLLNSIKSDLKGMTYNNKNVFQKVGIGALKADDYLSSASIFLDSSIHQQMTSLRYEINVNVDIVCVFSMSRGEDSELFFQEKYDIVEVLEKYFKQNYQLLNTEFSSDDEHLFVMFRIKTSEVNNI	130	128	hypothetical protein [Marinitoga piezophila]<>hypothetical protein Marpi_0330 [Marinitoga piezophila KA3]
AD-726-C10_NODE_3_length_51423_cov_52.4252_ID_5_10	gi|504061857|ref|WP_014295851.1|	98.09	157	3	0	1	157	1	157	5e-107	314	gi|504061857|ref|WP_014295851.1|;gi|372100875|gb|AEX84779.1|	804	154	156	0	99.36	1	1	MKIEIVGDKKLNKKLKQLGKNLGPSGRKKAFGIATSLLANYLKLLYDKELNSSKIKNKVFTEVSTEHGKVYTDQIHAIFLEYGTKAHDIFPKRKKALSWYIGPKPKPQGYMGDKKYWVVAKHVRHPGTKGKYFFARTLKDNKEKILTIFKKGMMEDV	MKIEIVGDKKLNKRLKQLGKNLGPSGRRKAFGIATSLLANYLKLLYDKELNSSKIKNKVFTEVSTEHGKVYTDQIHAIFLEYGTKAHDIFPKRKKALSWYIGPKPKPQGYMGDKKYWAVAKHVRHPGTKGKYFFARTLKDNKEKILTIFKKGMMEDV	158	157	hypothetical protein [Marinitoga piezophila]<>hypothetical protein Marpi_0329 [Marinitoga piezophila KA3]
AD-726-C10_NODE_3_length_51423_cov_52.4252_ID_5_10	gi|546351055|ref|WP_021842225.1|	37.93	87	39	2	68	151	55	129	3e-06	53.1	gi|546351055|ref|WP_021842225.1|;gi|523970749|emb|CCX55424.1|	126	33	42	15	48.28	1	1	GKVYTDQ---IHAIFLEYGTKAHDIFPKRKKALSWYIGPKPKPQGYMGDKKYWVVAKHVRHPGTKGKYFFARTLKDNKEKILTIFKK	GEAYLDTNIASYASFVHEGTPEHDIFAVNKRSLRWFEGNDA------------IFAKSVRHPGYKGDPFLYDALKNNKTRIDEIFAK	158	150	hypothetical protein [Veillonella sp. CAG:933]<>putative uncharacterized protein [Veillonella sp. CAG:933]
AD-726-C10_NODE_3_length_51423_cov_52.4252_ID_5_10	gi|493349820|ref|WP_006306523.1|	30.25	119	66	3	38	151	22	128	5e-06	52.4	gi|493349820|ref|WP_006306523.1|;gi|333388381|gb|EGK59560.1|	124	36	57	17	47.9	1	1	LANYLKLLYDKELNSSKIKNKVFTEV--STEHGKVYTD---QIHAIFLEYGTKAHDIFPKRKKALSWYIGPKPKPQGYMGDKKYWVVAKHVRHPGTKGKYFFARTLKDNKEKILTIFKK	VATTAKMDHRYQQRNGRLKDAVQTAIGGSGMEARVYLDGNIAPYGVFIHKGIRAHDIFPKRRKALRWVDGNK------------FLFAKRVRFPGWDPDPFIYDAFEKNQDTIRRIFDR	158	144	hypothetical protein [Centipeda periodontii]<>hypothetical protein HMPREF9081_1548 [Centipeda periodontii DSM 2778]
AD-726-C10_NODE_3_length_51423_cov_52.4252_ID_5_10	gi|764896359|ref|WP_044484071.1|	31.07	103	59	1	51	153	40	130	2e-05	50.8	gi|764896359|ref|WP_044484071.1|	120	32	45	12	43.69	1	1	NSSKIKNKVFTEVSTEHGKVYTDQIHAIFLEYGTKAHDIFPKRKKALSWYIGPKPKPQGYMGDKKYWVVAKHVRHPGTKGKYFFARTLKDNKEKILTIFKKGM	RSGMTEKSIMSEVKENQGTVYLGSSTAVFQHEGTKAHLILPRSKKVLRFAIN------------KSFVFSKRVRHPGIKADHFLYTAADVMQPVIVSRFAKAL	158	137	hypothetical protein [Phascolarctobacterium succinatutens]
AD-726-C10_NODE_3_length_51423_cov_52.4252_ID_5_10	gi|524589588|emb|CDD11472.1|	31.07	103	59	1	51	153	52	142	2e-05	50.4	gi|524589588|emb|CDD11472.1|	119	32	45	12	43.69	1	1	NSSKIKNKVFTEVSTEHGKVYTDQIHAIFLEYGTKAHDIFPKRKKALSWYIGPKPKPQGYMGDKKYWVVAKHVRHPGTKGKYFFARTLKDNKEKILTIFKKGM	RSGMTEKSIMSEVKENQGTVYLGSSTAVFQHEGTKAHLILPRSKKVLRFAIN------------KSFVFSKRVRHPGIKADHFLYTAADVMQPVIVSRFAKAL	158	149	putative uncharacterized protein [Phascolarctobacterium succinatutens CAG:287]
AD-726-C10_NODE_3_length_51423_cov_52.4252_ID_5_10	gi|317113507|gb|ADU95997.1|	32.94	85	45	2	60	144	64	136	3e-05	50.4	gi|317113507|gb|ADU95997.1|	119	28	47	12	55.29	1	1	FTEVSTEHGKVYTDQIHAIFLEYGTKAHDIFPKRKKALSWYIGPKPKPQGYMGDKKYWVVAKHVRHPGTKGKYFFARTLKDNKEK	FTQLSKGKAEIVAEASYAPFVEFGTRPHLIRPRKRQSLRWATD-----EGY-------VFAKLVRHPGSKPYPFFRTAIKEGLEE	158	152	hypothetical protein Theam_0023 [Thermovibrio ammonificans HB-1]
AD-726-C10_NODE_3_length_51423_cov_52.4252_ID_5_10	gi|752800187|ref|WP_041439617.1|	32.94	85	45	2	60	144	37	109	3e-05	49.7	gi|752800187|ref|WP_041439617.1|	117	28	47	12	55.29	1	1	FTEVSTEHGKVYTDQIHAIFLEYGTKAHDIFPKRKKALSWYIGPKPKPQGYMGDKKYWVVAKHVRHPGTKGKYFFARTLKDNKEK	FTQLSKGKAEIVAEASYAPFVEFGTRPHLIRPRKRQSLRWATD-----EGY-------VFAKLVRHPGSKPYPFFRTAIKEGLEE	158	125	hypothetical protein [Thermovibrio ammonificans]
AD-726-C10_NODE_3_length_51423_cov_52.4252_ID_5_10	gi|499800176|ref|WP_011480910.1|	41.43	70	29	1	76	145	90	147	6e-05	49.7	gi|499800176|ref|WP_011480910.1|;gi|91777042|ref|YP_546798.1|;gi|91711029|gb|ABE50957.1|	117	29	37	12	52.86	1	1	HAIFLEYGTKAHDIFPKRKKALSWYIGPKPKPQGYMGDKKYWVVAKHVRHPGTKGKYFFARTLKDNKEKI	YAIPVELGTKPHDIKPKNKRALVFTIAGR------------QVFAGAVKHPGTKGAFMFSRAFDANVGKI	158	165	hypothetical protein [Methylobacillus flagellatus]<>hypothetical protein Mfla_2694 [Methylobacillus flagellatus KT]<>hypothetical protein Mfla_2694 [Methylobacillus flagellatus KT]
AD-726-C10_NODE_3_length_51423_cov_52.4252_ID_5_10	gi|593775713|ref|YP_009013572.1|	31.58	76	40	1	59	134	59	122	0.0001	48.5	gi|593775713|ref|YP_009013572.1|;gi|354996327|gb|AER47673.1|	114	24	40	12	52.63	1	1	VFTEVSTEHGKVYTDQIHAIFLEYGTKAHDIFPKRKKALSWYIGPKPKPQGYMGDKKYWVVAKHVRHPGTKGKYFF	MFTGPRTVHGSIHAKADYALYVHEGTRPHVIRPRRAQALRFQVGGR------------TVFARLVRHPGTRARPFL	158	134	gp22 [Mycobacterium phage Dori]<>gp22 [Mycobacterium phage Dori]
AD-726-C10_NODE_3_length_51423_cov_52.4252_ID_5_10	gi|576670862|gb|EUB24559.1|	28.79	132	77	5	28	152	12	133	0.0006	47	gi|576670862|gb|EUB24559.1|	110	38	62	17	46.97	1	1	KKAFGIATSLLANYLKLLYDKELNSSKIKNKVFTEVSTEHGK----VYTD-QI--HAIFLEYGTKAHDIFPKRKKALSWYIGPKPKPQGYMGDKKYWVVAKHVRHPGTKGKYFFARTLKDNKEKILTIFKKG	RQAVKSSTFMVQNEAQQKHDFITRTAQLERAVDTKFSFDNGNNIGVVYIDNQVAPYGIFVHQGTKPHIIKPKTKRALRWVP---------MAGNSFF-FAKEVHHPGTKSDPFLYEALERKRNDVFDTFSKA	158	158	hypothetical protein HMPREF1504_1267 [Veillonella sp. ICM51a]
AD-726-C10_NODE_3_length_51423_cov_52.4252_ID_5_11	gi|504061856|ref|WP_014295850.1|	98.11	106	2	0	1	106	1	106	3e-66	206	gi|504061856|ref|WP_014295850.1|;gi|372100874|gb|AEX84778.1|	525	104	104	0	98.11	1	1	MTNLERIRIELRDSNGKVFSDSELEAWLSDHGLNKDDLYIAENKIYLMLAVRDALRQLLRDWDSAKTTTRGDYQESYSKTSLIREIERITREYEWDLVIGEMSYED	MTNLERIRIELRDSNGKVFSDSELEAWLSDHGLNKDDLYTAENKISLMLAVRDALRQLLRDWDSAKTTTRGDYQESYSKTSLIREIERITREYEWDLVIGEMSYED	107	106	hypothetical protein [Marinitoga piezophila]<>hypothetical protein Marpi_0328 [Marinitoga piezophila KA3]
AD-726-C10_NODE_3_length_51423_cov_52.4252_ID_5_12	gi|504061855|ref|WP_014295849.1|	93.33	60	4	0	1	60	1	60	4e-30	111	gi|504061855|ref|WP_014295849.1|;gi|372100873|gb|AEX84777.1|	277	56	58	0	96.67	1	1	MKYKVLIPLTLDGKVWKKGEIVELDKNHPVSDLIKRKVVEVVKTSKKEADNNDKSGENKN	MKYKVLIPLTLDGKVWKKGEIVELDKNYPVGDLIKRKVIEAVKTSKKEADNNDKSGENKN	61	60	hypothetical protein [Marinitoga piezophila]<>hypothetical protein Marpi_0327 [Marinitoga piezophila KA3]
AD-726-C10_NODE_3_length_51423_cov_52.4252_ID_5_13	gi|504061854|ref|WP_014295848.1|	95.58	339	15	0	1	339	1	339	0	669	gi|504061854|ref|WP_014295848.1|;gi|372100872|gb|AEX84776.1|	1726	324	333	0	98.23	1	1	MKTISNLLDSKTFLNYMLNRPDRKFLGDAIFPRKKIDTLSFEWVKGANNLPVMARVQPFGAEAAIMGRDGVSTVSGKIPVIKIKRSLDEEEYIKLKKFQKRGYDIPESTIRKIFDDVTAVFDSVENKIEYLRMQALCKGQLDFTNDGLVYTIDYLMPTENKPTVATLWSDTTNSDPENDIYTWVSMVIEKGGPQPTKAVTSLKVVNYLLRNVNLRKAIFGVNSDRLLDLRTLNAYFTSKGLPALTHYDLQARDLDGNTVRFFDENKFVLLPGNGIAGDTLVGPTAEALADDAGKKMKVLKGITVVQWETTEPVSLWTKAAAAQIPSMPYADYTVSATVI	MKTITNLLDSKTFLNYMLNRPDRKFLGDAIFPRKKIDTLSFEWVKGANNLPVMARVQPFGAEAAIMGRDGVSTVSGKIPVIKIKRSLDEEEYIKLKKFQKRGYDIPESTIRKIFDDVTAVFDSVENKIEYLRMQALCKGQLDFTNDGFQYSIDYLMPSENKPTVATLWSDTTNSDPENDIYTWVSMVIEKGGPQPTKAVTSLKVVNYLLRNVNLRKAIFGVNSDRLLDLRTLNSYFTSKGLPALTHYDLQARDLSGNTVRFFDEDKFVLLPGNGVAGDTLVGPTAEALLEDAGKKKKELKGITVVQWESTEPVTLWTKAAAAQIPSMPYADYTVSATVI	340	339	Phage major capsid protein E [Marinitoga piezophila]<>Phage major capsid protein E [Marinitoga piezophila KA3]
AD-726-C10_NODE_3_length_51423_cov_52.4252_ID_5_13	gi|490580956|ref|WP_004445976.1|	38.15	346	199	7	1	338	1	339	6e-67	225	gi|490580956|ref|WP_004445976.1|;gi|338194764|gb|EGO87149.1|	574	132	191	15	55.2	1	1	MKTISNLLDSKTFLNYMLNRPDRKFLGDAIFPRKKIDTLSFEWVKGANNLPVMARVQPFGAEAAIMGRDGVSTVSGKIPVIKIKRSLDEEEYIKLKKFQKRGYDIPESTIRKIFDDVTAVFDSVENKIEYLRMQALCKGQLDFTNDGLVYTIDYLMPTENKPTVATLWSDTTNSDPENDIYTWVSMVIEKGGPQPTKAVTSLKVVNYLLRNVNLRKAIFGVNSDRLLDLRTLNAYFTSKGLPALTHYDLQAR--DLDGNTV--RFFDENKFVLLPGNGIAGDTLVGPTAEALA----DDAGKKMKVLKGITVVQWETTEPVSLWTKAAAAQIPSMPYADYTVSATV	MPRVEEIFSTQTVLNYLKNRQPVPMLGEVLFPEKKIEGLDIKMIKGANNLPVSASIHSFNTETEIASREGANYSIEELALIKRKIKMDEKLIIQLASPRSRQEE--KQVISDIFNDVDNMINSVRTRVEAMRMEAICTGKLSINENGVKASIDYGTPKTQQST--TNWTDKGTAKPLEDIYNWTDKVVQNSGFTPAKALTSKSALNLLLTNESIRKAILGINSDRVVTKSMLNQLLESMELPTIATYDAQYRTQGADGKYTAKRYFEDGKFVLLP-DGKLGDTIYGLTAEEIELRGKDDV--KIESFGNIIAEIYSTKDPVARWTKAVATCLPSFPYADQIYIAKV	340	340	capsid protein [Clostridium botulinum]<>hypothetical protein CBCST_13737 [Clostridium botulinum C str. Stockholm]
AD-726-C10_NODE_3_length_51423_cov_52.4252_ID_5_13	gi|746157866|ref|WP_039218408.1|	38.26	345	200	7	1	338	1	339	3e-66	224	gi|746157866|ref|WP_039218408.1|;gi|658104931|gb|KEI16839.1|	570	132	190	13	55.07	1	1	MKTISNLLDSKTFLNYMLNRPDRKFLGDAIFPRKKIDTLSFEWVKGANNLPVMARVQPFGAEAAIMGRDGVSTVSGKIPVIKIKRSLDEEEYIKLKKFQKRGYDIPESTIRKIFDDVTAVFDSVENKIEYLRMQALCKGQLDFTNDGLVYTIDYLMPTENKPTVATLWSDTTNSDPENDIYTWVSMVIEKGGPQPTKAVTSLKVVNYLLRNVNLRKAIFGVNSDRLLDLRTLNAYFTSKGLPALTHYDLQAR--DLDGNTV--RFFDENKFVLLPGNGIAGDTLVGPTAEALADDAGK---KMKVLKGITVVQWETTEPVSLWTKAAAAQIPSMPYADYTVSATV	MPRVEEIFSTQTVLNYLKNRQPVPMLGEVLFPEKKIEGLDIKMIKGANNLPVSASIHSFNTETEIASREGANYSIEELALIKRKIKMDEKLIIQLA--SPRSSQEEKQVISDIFNDVDNMINSVRTRVEAMRMEAICTGKLSINENGVKASIDYGTPKTQQST--TNWTDKGTAKPLEDIYNWTDKVVQNSGFTPAKALTSKSALNLLLTNESIRKAILGINSDRVVTKSMLNQLLESMELPTIATYDAQYRTQGADGKYTAKRYFEDGKFVLLP-DGKLGDTIYGLTAEEI-ELRGKDNVKIESFGNIIAEIYSTKDPVARWTKAVATCLPSFPYADQIYIAKV	340	340	capsid protein [Clostridium novyi]<>capsid protein [Clostridium novyi B str. ATCC 27606]
AD-726-C10_NODE_3_length_51423_cov_52.4252_ID_5_13	gi|771151036|ref|WP_045145773.1|	38.08	344	201	6	1	338	1	338	7e-66	223	gi|771151036|ref|WP_045145773.1|;gi|767027053|gb|KJF65007.1|	567	131	191	12	55.52	1	1	MKTISNLLDSKTFLNYMLNRPDRKFLGDAIFPRKKIDTLSFEWVKGANNLPVMARVQPFGAEAAIMGRDGVSTVSGKIPVIKIKRSLDEEEYIKLKKFQKRGYDIPESTIRKIFDDVTAVFDSVENKIEYLRMQALCKGQLDFTNDGLVYTIDYLMPTENKPTVATLWSDTTNSDPENDIYTWVSMVIEKGGPQPTKAVTSLKVVNYLLRNVNLRKAIFGVNSDRLLDLRTLNAYFTSKGLPALTHYD----LQARDLDGNTVRFFDENKFVLLPGNGIAGDTLVGPTAEALA--DDAGKKMKVLKGITVVQWETTEPVSLWTKAAAAQIPSMPYADYTVSATV	MARVEELLSVQELINYTKTRKLKETMGDLLFPTQKIEGLEIKMIKGASNLPVSASVHAFDTEAEIASREGANLSIAELALVKRKIKLDEKDIIVLE--QPRNSQEETQMINQIFNDVDNLVSSVNTRIEAMRMEVLSTGELNINENGVKASLKYGTPTNHKETKT--WSSGT-PDILGDIYNMTDKIVVDTGFTPTRSLTSKTILNIILRDEKLRKAIFGVNSDKLLTLNELNTFLVSQSLPPIFTYDERYRVQGKDGKYTTKRFLDENKFILMP-DGKMGDTFFGLTAEELELRKNPAIDISSVGNIIVEQYSTADPVAKWIKAVATALPSFPYADQVFMGTI	340	339	capsid protein [Peptoclostridium difficile]<>capsid protein [Peptoclostridium difficile]
AD-726-C10_NODE_3_length_51423_cov_52.4252_ID_5_13	gi|550119558|ref|WP_022582653.1|	38.08	344	201	6	1	338	1	338	8e-66	223	gi|550119558|ref|WP_022582653.1|;gi|548653495|gb|ERM23147.1|	567	131	191	12	55.52	1	1	MKTISNLLDSKTFLNYMLNRPDRKFLGDAIFPRKKIDTLSFEWVKGANNLPVMARVQPFGAEAAIMGRDGVSTVSGKIPVIKIKRSLDEEEYIKLKKFQKRGYDIPESTIRKIFDDVTAVFDSVENKIEYLRMQALCKGQLDFTNDGLVYTIDYLMPTENKPTVATLWSDTTNSDPENDIYTWVSMVIEKGGPQPTKAVTSLKVVNYLLRNVNLRKAIFGVNSDRLLDLRTLNAYFTSKGLPALTHYD----LQARDLDGNTVRFFDENKFVLLPGNGIAGDTLVGPTAEALA--DDAGKKMKVLKGITVVQWETTEPVSLWTKAAAAQIPSMPYADYTVSATV	MARVEELLSVQELINYTKTRKLKETMGDLLFPTQKIEGLEIKMIKGASNLPVSASVHAFDTEAEIASREGANLSIAELALVKRKIKLDEKDIIVLE--QPRNSQEETQMINQIFNDVDNLVSSVNTRIEAMRMEVLSTGELNINENGVKASLKYGTPTNHKETKT--WSSGT-PDILGDIYNMTDKIVVDTGFTPTRSLTSKTILNIILRDEKLRKAIFGVNSDKLLTLNELNTFLASQSLPPIFTYDERYRVQGKDGKYTTKRFLDENKFILMP-DGKMGDTFFGLTAEELELRKNPAIDISSVGNIIVEQYSTADPVAKWIKAVATALPSFPYADQVFMGTI	340	339	phage major capsid E family protein [Peptoclostridium difficile]<>phage major capsid E family protein [Clostridium difficile P41]
AD-726-C10_NODE_3_length_51423_cov_52.4252_ID_5_13	gi|544961195|ref|WP_021365761.1|	37.79	344	202	6	1	338	1	338	1e-65	222	gi|544961195|ref|WP_021365761.1|;gi|531121384|gb|EQE26202.1|	565	130	192	12	55.81	1	1	MKTISNLLDSKTFLNYMLNRPDRKFLGDAIFPRKKIDTLSFEWVKGANNLPVMARVQPFGAEAAIMGRDGVSTVSGKIPVIKIKRSLDEEEYIKLKKFQKRGYDIPESTIRKIFDDVTAVFDSVENKIEYLRMQALCKGQLDFTNDGLVYTIDYLMPTENKPTVATLWSDTTNSDPENDIYTWVSMVIEKGGPQPTKAVTSLKVVNYLLRNVNLRKAIFGVNSDRLLDLRTLNAYFTSKGLPALTHYD----LQARDLDGNTVRFFDENKFVLLPGNGIAGDTLVGPTAEALA--DDAGKKMKVLKGITVVQWETTEPVSLWTKAAAAQIPSMPYADYTVSATV	MARVEELLSVQELINYTKTRKLKETMGDLLFPTQKIEGLEIKMIKGASNLPVSASVHAFDTEAEIASREGANLSIAELALVKRKIKLDEKDIIVLE--EPRNSQEETQMINQIFNDVDNLVSSVNTRIEAMRMEVLSTGELNINENGVKASLKYGTPTNHKETKT--WSNGT-PDILGDIYNMTDKIVVDTGFTPTRSLTSKTILNIILRDEKLRKAIFGVNSDKLLTLNELNTFLVSQSLPPIFTYDERYRVQGKDGKYTTKRFLDENKFILMP-DGKMGDTFFGLTAEELELRKNPAIDISSVGNIIVEQYSTADPVAKWIKAVATALPSFPYADQVFMGTI	340	339	phage major capsid E family protein [Peptoclostridium difficile]<>phage major capsid E family protein [Peptoclostridium difficile CD22]
AD-726-C10_NODE_3_length_51423_cov_52.4252_ID_5_13	gi|516813054|ref|WP_018112729.1|	37.79	344	202	6	1	338	1	338	2e-65	221	gi|516813054|ref|WP_018112729.1|;gi|531098240|gb|EQE03923.1|;gi|531098703|gb|EQE04368.1|;gi|531164585|gb|EQE68008.1|;gi|531249513|gb|EQF48352.1|;gi|531310668|gb|EQG05530.1|;gi|531356080|gb|EQG48942.1|;gi|531487860|gb|EQH74830.1|;gi|531534446|gb|EQI18367.1|;gi|531542689|gb|EQI26187.1|;gi|531583235|gb|EQI64293.1|;gi|531615316|gb|EQI94897.1|;gi|531626553|gb|EQJ05487.1|;gi|531706336|gb|EQJ83419.1|;gi…	563	130	191	12	55.52	1	1	MKTISNLLDSKTFLNYMLNRPDRKFLGDAIFPRKKIDTLSFEWVKGANNLPVMARVQPFGAEAAIMGRDGVSTVSGKIPVIKIKRSLDEEEYIKLKKFQKRGYDIPESTIRKIFDDVTAVFDSVENKIEYLRMQALCKGQLDFTNDGLVYTIDYLMPTENKPTVATLWSDTTNSDPENDIYTWVSMVIEKGGPQPTKAVTSLKVVNYLLRNVNLRKAIFGVNSDRLLDLRTLNAYFTSKGLPALTHYD----LQARDLDGNTVRFFDENKFVLLPGNGIAGDTLVGPTAEALA--DDAGKKMKVLKGITVVQWETTEPVSLWTKAAAAQIPSMPYADYTVSATV	MARVEELLSVQELINYTKTRKLKETMGDLLFPTQKIEGLEIKMIKGASNLPVSASVHAFDTEAEIASREGANLSIAELALVKRKIKLDEKDIIVLE--EPRNSQEETQMINQIFNDVDNLVSSVNTRIEAMRMEVLSTGELNINENGVKASLKYGTPTNHKETKT--WSSGT-PDILGDIYNMTDKIVVDTGFTPTRSLTSKTILNIILRDEKLRKAIFGVNSDKLLTLNELNTFLVSQSLPPIFTYDERYRVQGKDGKYTTKRFLDENKFILMP-DGKMGDTFFGLTAEELELRKNPAIDISSVGNIIVEQYSTADPVAKWIKAVATALPSFPYADQVFMGTI	340	339	head protein [Peptoclostridium difficile]<>phage major capsid E family protein [Peptoclostridium difficile CD9]<>phage major capsid E family protein [Peptoclostridium difficile CD8]<>phage major capsid E family protein [Peptoclostridium difficile CD45]<>phage major capsid E family protein [Peptoclostridium difficile CD170]<>phage major capsid E family protein [Peptoclostridium difficile 6041]<>ph…
AD-726-C10_NODE_3_length_51423_cov_52.4252_ID_5_13	gi|544967431|ref|WP_021371050.1|	37.79	344	202	6	1	338	1	338	2e-65	221	gi|544967431|ref|WP_021371050.1|;gi|531162891|gb|EQE66370.1|;gi|531297731|gb|EQF93214.1|;gi|531508074|gb|EQH93470.1|;gi|531798498|gb|EQK74159.1|;gi|549305534|emb|CCL16411.1|;gi|549355799|emb|CCL63093.1|;gi|612400979|gb|EZR27054.1|	563	130	192	12	55.81	1	1	MKTISNLLDSKTFLNYMLNRPDRKFLGDAIFPRKKIDTLSFEWVKGANNLPVMARVQPFGAEAAIMGRDGVSTVSGKIPVIKIKRSLDEEEYIKLKKFQKRGYDIPESTIRKIFDDVTAVFDSVENKIEYLRMQALCKGQLDFTNDGLVYTIDYLMPTENKPTVATLWSDTTNSDPENDIYTWVSMVIEKGGPQPTKAVTSLKVVNYLLRNVNLRKAIFGVNSDRLLDLRTLNAYFTSKGLPALTHYD----LQARDLDGNTVRFFDENKFVLLPGNGIAGDTLVGPTAEALADDAGKKMKV--LKGITVVQWETTEPVSLWTKAAAAQIPSMPYADYTVSATV	MARVEELLSVQELINYTKTRKLKETMGDLLFPTQKIEGLEIKMIKGASNLPVSASVHAFDTEAEIASREGANLSIAELALVKRKIKLDEKDIIVLE--EPRNSQEETQMINQIFNDVDNLVSSVNTRIEAMRMEVLTTGELNINENGVKASLKYGTPTNHKETKT--WSSGT-PDILGDIYNMTDKIVVDTGFTPTRSLTSKTILNTILRDEKLRKAIFGVNSDKLLTLKELNVFLASQSLPPIFTYDERYRVQGKDGKYTTKRFLDENKFILMP-DGKMGDTFFGLTAEELELRKNPSIDISSVGNIIVEQYSTADPVAKWIKAVATVLPSFPYADQVFMGTI	340	339	phage major capsid E family protein [Peptoclostridium difficile]<>phage major capsid E family protein [Peptoclostridium difficile CD44]<>phage major capsid E family protein [Peptoclostridium difficile 824]<>phage major capsid E family protein [Clostridium difficile DA00310]<>phage major capsid E family protein [Clostridium difficile CD113]<>conserved hypothetical protein [Peptoclostridium diffici…
AD-726-C10_NODE_3_length_51423_cov_52.4252_ID_5_13	gi|544956934|ref|WP_021362042.1|	37.5	344	203	6	1	338	1	338	6e-65	220	gi|544956934|ref|WP_021362042.1|;gi|531102762|gb|EQE08338.1|;gi|531286471|gb|EQF82635.1|	560	129	191	12	55.52	1	1	MKTISNLLDSKTFLNYMLNRPDRKFLGDAIFPRKKIDTLSFEWVKGANNLPVMARVQPFGAEAAIMGRDGVSTVSGKIPVIKIKRSLDEEEYIKLKKFQKRGYDIPESTIRKIFDDVTAVFDSVENKIEYLRMQALCKGQLDFTNDGLVYTIDYLMPTENKPTVATLWSDTTNSDPENDIYTWVSMVIEKGGPQPTKAVTSLKVVNYLLRNVNLRKAIFGVNSDRLLDLRTLNAYFTSKGLPALTHYD----LQARDLDGNTVRFFDENKFVLLPGNGIAGDTLVGPTAEALA--DDAGKKMKVLKGITVVQWETTEPVSLWTKAAAAQIPSMPYADYTVSATV	MARVEELLSVQELINYTKTRKLKETMGDLLFPTQKIEGLEIKMIKGASNLPVSASVHAFDTESEIASREGANLSIAELALVKRKIKLDEKDIIVLE--EPRNSQEETQMINQIFNDVDNLVSSVNTRIEAMRMEVLSTGELNINENGVKASLKYGTPTNHKETKT--WSSGT-PDILGDIYNMTDKIVVDTGFTPTRSLTSKTILNIILRDEKLRKAIFGVNSDKLLTLNELNTFLVSQSLPPIFTYDERYRVQGKDGKYTTKRFLDENKFILMP-DGKMGDTFFGLTAEELELRKNPAIDISSVGNIIVEQYSTADPVAKWIKAVATALPSFPYADQVFMGTI	340	339	phage major capsid E family protein [Peptoclostridium difficile]<>phage major capsid E family protein [Peptoclostridium difficile CD13]<>phage major capsid E family protein [Peptoclostridium difficile CD196]
AD-726-C10_NODE_3_length_51423_cov_52.4252_ID_5_13	gi|692121345|ref|WP_032077591.1|	38.86	350	190	8	1	338	1	338	9e-65	219	gi|692121345|ref|WP_032077591.1|	559	136	195	24	55.71	1	1	MKTISNLLDSKTFLNYMLNRPDRKFLGDAIFPRKKIDTLSFEWVKGANNLPVMARVQPFGAEAAIMGRDGVSTVSGKIPVIKIKRSLDEEEYIKLKKFQKRGYDIPEST------IRKIFDDVTAVFDSVENKIEYLRMQALCKGQLDFTNDGLVYTIDYLMPTENKPTVATLWSDTTNSDPENDIYTWVSMVIEKGGPQPTKAVTSLKVVNYLLRNVNLRKAIFGVNSDRLLDLRTLNAYFTSKGLPALTHYDLQARDL--DGNTV--RFFDENKFVLLPGNGIAGDTLVGPTAE--ALADDAGKKMKVLKGITVVQWETTEPVSLWTKAAAAQIPSMPYADYTVSATV	MTRVEELFSPQAILNYVKNREQIPMLGDILFPETKIEGLDFKMIKGANNLPVSASIHGFDTETEIGSRDGISYSVEELALIKRKIKMDEKLIIQL--------NFPRSTQEETQAINQIYNDVDNMVNSVKTRIEAMRMEVITTGKLNINENGVKTSIDYGTPKVQQST--TDWT-STDAKILEDIYNWTDKVVQNVGCTPTRAVTSKSVLNLLLTNMAIRKAVFGINADKLLTKDMLNQLLSSMDLPEVATYDSQYRTQGNDGKYVVKRYFEDGKFVLLP-EGKLGDTIYGLTAEEIELRGKSDTKIESFGNIVAEIYSTKDPVARWTKAVATCLPSFPYADQIYIAKV	340	339	capsid protein [Clostridium drakei]
AD-726-C10_NODE_3_length_51423_cov_52.4252_ID_5_14	gi|372100871|gb|AEX84775.1|	98.29	117	2	0	1	117	1	117	5e-75	229	gi|372100871|gb|AEX84775.1|	585	115	115	0	98.29	1	1	MLNQKDYAGSVAFLVSDHFVMLGCVIDSSTVTADSDGDKILKAGTVLGKITASGKFGPYDSAAVDGRQTAVGILVHDVDVTKEDEMANYVIHGVVQESKLTGIDATAKTQLSHIIFI	MLNQKDYAGSVAFLVSDHFVMLGCVIDSSTVTADSDGDKILKAGTVLGKITASGKFGPYDSTASDGRQTAVGILVHDVDVTKEDEMANYVIHGVVQESKLTGIDATAKTQLSHIIFI	118	117	hypothetical protein Marpi_0325 [Marinitoga piezophila KA3]
AD-726-C10_NODE_3_length_51423_cov_52.4252_ID_5_14	gi|753908045|ref|WP_041638723.1|	97.83	92	2	0	26	117	1	92	1e-54	177	gi|753908045|ref|WP_041638723.1|	449	90	90	0	97.83	1	1	IDSSTVTADSDGDKILKAGTVLGKITASGKFGPYDSAAVDGRQTAVGILVHDVDVTKEDEMANYVIHGVVQESKLTGIDATAKTQLSHIIFI	IDSSTVTADSDGDKILKAGTVLGKITASGKFGPYDSTASDGRQTAVGILVHDVDVTKEDEMANYVIHGVVQESKLTGIDATAKTQLSHIIFI	118	92	hypothetical protein, partial [Marinitoga piezophila]
AD-726-C10_NODE_3_length_51423_cov_52.4252_ID_5_14	gi|516284678|ref|WP_017687985.1|	50.6	83	41	0	35	117	40	122	2e-15	77.4	gi|516284678|ref|WP_017687985.1|	189	42	55	0	66.27	1	1	SDGDKILKAGTVLGKITASGKFGPYDSAAVDGRQTAVGILVHDVDVTKEDEMANYVIHGVVQESKLTGIDATAKTQLSHIIFI	AKGNGVIKKGTVLGRVTATNKFVPYLSSASDGSQDAVCILDNDQDTTLTDMGASAWIAGIFTESKITGIDAAAKTALKLCYFV	118	122	hypothetical protein [Paenibacillus sp. PAMC 26794]
AD-726-C10_NODE_3_length_51423_cov_52.4252_ID_5_14	gi|738783039|ref|WP_036674328.1|	50.6	83	41	0	35	117	40	122	5e-15	76.3	gi|738783039|ref|WP_036674328.1|;gi|573530919|gb|ETT30075.1|	186	42	55	0	66.27	1	1	SDGDKILKAGTVLGKITASGKFGPYDSAAVDGRQTAVGILVHDVDVTKEDEMANYVIHGVVQESKLTGIDATAKTQLSHIIFI	AKGNGVIKKGTVLGRVTATNKFVPYLSSASDGSQDAVCILDNDQNTTLTDIGASAWIAGIFTESKLTGIDAAAKTALKLCYFV	118	122	hypothetical protein [Paenibacillus sp. FSL R5-192]<>hypothetical protein C161_27714 [Paenibacillus sp. FSL R5-192]
AD-726-C10_NODE_3_length_51423_cov_52.4252_ID_5_14	gi|503632410|ref|WP_013866486.1|	50.65	77	38	0	41	117	27	103	7e-15	75.5	gi|503632410|ref|WP_013866486.1|;gi|336121303|ref|YP_004576078.1|;gi|334855824|gb|AEH06300.1|	184	39	50	0	64.94	1	1	LKAGTVLGKITASGKFGPYDSAAVDGRQTAVGILVHDVDVTKEDEMANYVIHGVVQESKLTGIDATAKTQLSHIIFI	ISAGTVIGIISASGELSPYNSSATDGTEVARGIALCDIDAADEDRDIIYAIAGAVIESKCIGLDATAKEDLSTIYFV	118	108	hypothetical protein [Methanothermococcus okinawensis]<>hypothetical protein Metok_0310 [Methanothermococcus okinawensis IH1]<>hypothetical protein Metok_0310 [Methanothermococcus okinawensis IH1]
AD-726-C10_NODE_3_length_51423_cov_52.4252_ID_5_14	gi|738782731|ref|WP_036674042.1|	49.4	83	42	0	35	117	40	122	2e-14	75.1	gi|738782731|ref|WP_036674042.1|;gi|573532213|gb|ETT31311.1|	183	41	52	0	62.65	1	1	SDGDKILKAGTVLGKITASGKFGPYDSAAVDGRQTAVGILVHDVDVTKEDEMANYVIHGVVQESKLTGIDATAKTQLSHIIFI	AQGSGVIKKGTVLGRVTVTNKFVPYLSSASDGSQVAVCILDNDQDTTLTDMGASAWIAGIFTESKLTGIDTAAKTALKLCYFV	118	122	hypothetical protein [Paenibacillus sp. FSL R5-192]<>hypothetical protein C161_27060 [Paenibacillus sp. FSL R5-192]
AD-726-C10_NODE_3_length_51423_cov_52.4252_ID_5_14	gi|738696651|ref|WP_036595750.1|	38.95	95	57	1	23	116	30	124	3e-14	74.3	gi|738696651|ref|WP_036595750.1|	181	37	57	1	60	1	1	GCVIDSSTVTADSDGDKILKAGTVLGKITASGKFGPYDSAAVDGRQTAVGILVHDVDVTKEDE-MANYVIHGVVQESKLTGIDATAKTQLSHIIF	GITIDSAAITADGNGDKIIKKGMPMAKLTASGKYVPYNSAGADGSQNPTAILKRTVNVKDGDHVVGGYEVAKIIAARVPVTVDATLRSKMPNIVF	118	125	hypothetical protein [Paenibacillus sophorae]
AD-726-C10_NODE_3_length_51423_cov_52.4252_ID_5_14	gi|494218363|ref|WP_007132811.1|	40	95	56	1	23	116	30	124	1e-13	72.4	gi|494218363|ref|WP_007132811.1|;gi|353184587|gb|EHB50113.1|	176	38	56	1	58.95	1	1	GCVIDSSTVTADSDGDKILKAGTVLGKITASGKFGPYDSAAVDGRQTAVGILVHDVDVTKEDE-MANYVIHGVVQESKLTGIDATAKTQLSHIIF	GITIDSAAVTADANGDKIIKKGMPMAKLTASGKFVPYDPAGTNGSENPTVILKRTVNVKDGDHVVGGYEVAKVIADRIPVTVDDTLRQKMPHIVF	118	125	hypothetical protein [Paenibacillus lactis]<>hypothetical protein PaelaDRAFT_5660 [Paenibacillus lactis 154]
AD-726-C10_NODE_3_length_51423_cov_52.4252_ID_5_14	gi|664439383|ref|WP_030962694.1|	42.24	116	56	5	13	117	17	132	3e-12	68.9	gi|664439383|ref|WP_030962694.1|	167	49	67	11	57.76	1	1	FLVSDHFV--MLGCVIDSSTVTADSD-GDKILKAGTVLGKITASGKFGPYDSAAVDGRQTAVGILVHDVDV------TKEDEMANYVIHGVVQESKLT-GIDATAKTQL-SHIIFI	WLGSEHGTDAPLSITLDTSTFTAGTHYPDGYIKSGIPLGKITASGKYGLYNDGASDGRQTCVGFLFTGVEVVTKRGATLSSAVGSMLVHCFVRESKLPVAVDAAGKTDLGARVIFI	118	132	K structural protein [Streptomyces sp. NRRL S-378]
AD-726-C10_NODE_3_length_51423_cov_52.4252_ID_5_14	gi|736754188|ref|WP_034757780.1|	41.05	95	54	2	23	116	30	123	3e-12	68.9	gi|736754188|ref|WP_034757780.1|	167	39	57	2	60	1	1	GCVIDSSTVTADSDGDKILKAGTVLGKITASGKFGPYDSAAVDGRQTAVGILVHDVDVTKEDEM-ANYVIHGVVQESKLTGIDATAKTQLSHIIF	GITIDSSVVTADGDGKKILKKGYPVGKL-ANGKYGPYDSTKSNGQESPSVLIKETIDVTAGDHIVGGYEVAKVYADRLPVTVDATLKGKMPQIVF	118	124	hypothetical protein [Bacillus vietnamensis]
AD-726-C10_NODE_3_length_51423_cov_52.4252_ID_5_15	gi|504061852|ref|WP_014295846.1|	94.5	200	11	0	1	200	1	200	1e-116	342	gi|504061852|ref|WP_014295846.1|;gi|372100870|gb|AEX84774.1|	877	189	196	0	98	1	1	MKGKDLDFNFDLQLFAESGEGGENGTESQNNPTNENAPNNEPTKDSEKNTEIEALKTQISELTKIIEELKSNKKTETEPGKNDENEETDPMSEIEKLKAELAKKDLIYQTEKLLMKEGFAEYADSLMPIVMKDDVKTTEKNIKTLKTVIEKLTQAKIEDLKKGKGFKGTGTDNMEHLESEIESILNVDKTGAPKIEDFWK	MKGKDLDFNFDLQLFAENGEGGENGTEPQNNPTNENGQNNEPTQEPEKNTEIEALKTQISELTKIIEELKSNKKTETEPGKNDENDETNPMSEIEKLKAELAKKDLIYQTEKLLMKEGFAEYADSLMPIVMKDDVKTTEKNIKTLKTVIEKLTQAKIEDLKKGKGFKGTGTDSMEHLESEIESILSVDKTGAPKIEDFWK	201	200	hypothetical protein [Marinitoga piezophila]<>hypothetical protein Marpi_0324 [Marinitoga piezophila KA3]
AD-726-C10_NODE_3_length_51423_cov_52.4252_ID_5_16	gi|504061851|ref|WP_014295845.1|	59.14	93	38	0	1	93	1	93	2e-25	102	gi|504061851|ref|WP_014295845.1|;gi|372100869|gb|AEX84773.1|	253	55	72	0	77.42	1	1	MEKEIDALTYAKRYYSAVKYYKEDPYFAEDAAYYRRMAIVKLRKLHNSKAKKEVKVILKTADKILRGEKKLLIDRLSRISSMDKKELKYLERI	MAKKIDALVYAYRYNSAITDYEDDPYYAEDAAYFREMAIKKLKKVTDPRIKKEVTKIIEETDQILKKERKNIIRILSGLSDMDKKELKYLERI	94	93	hypothetical protein [Marinitoga piezophila]<>hypothetical protein Marpi_0323 [Marinitoga piezophila KA3]
AD-726-C10_NODE_3_length_51423_cov_52.4252_ID_5_17	gi|504061850|ref|WP_014295844.1|	87.62	501	62	0	1	501	1	501	0	851	gi|504061850|ref|WP_014295844.1|;gi|372100868|gb|AEX84772.1|	2198	439	468	0	93.41	1	1	MTKQDFESKMLELRKNYLNTAINELEYKYRSEYVKLFKELYYDLNNRIKKYKDDMGNIRAIYLNQIKEDLKKEINKFYKRYKTTTLNLLEESSFRAFEDMKEIYFKVRMENLVEHIKWNKNIMDYLISYKAQDGLTISERLWGHSKQIRDKIFDSLKKNILAGESVWDTMMELQEIKSPKIKIPEYLEKEFEKMSHKKIEEIIDLYTVKKTNYLTRRLVEAEIERAYRTTTLKLAEDKEWIKGMKWNLSHKHKYGVYDCNCEKNATQNAFGLGRGVYPIKYYPHVPDHPWCNCFETEVLDEKVLEDYGIIDKKNKKKDDNMSDRISFDKMTDKQRNQFLLKKIEKRESLTEEEGKSLEKYLNNVDWDKSFKKIIDVENPEFEIGKEVDLLTAHYIKRKY…	MIKQDFESKMLELRKNYLNTTIKELEEKYRTEYSKLFKELYYDLNNRIKKYKDDMGNIRAIYLNQIKEDLKKEINKFYKRYKSTTLNLLEESSFRAFEDMKEIYFKVGMENLVEHIKWNKNIMDYLISYQAQDGLTISKRLWGHSKQIRDKIFDSLKKNILAGESVWDTMMELQEIKSPKIKIPEYLEKEFEKMSHKKIEEIIDLYTVKKTNYLTRRLVEAEIERAYRTTTLKLAEDKEWIKGMKWNLSHKHKYGAYDCNCEKNATQNAFGLGRGVYPIKYYPHVPDHPWCNCFETEIFDEKVLEDYGIIDKKNKKKDDNMSDRISFDKMTDKQRNQFLLKKIEKRESLTEEEGKSLEKYLNNVDWDKSFKKIIDVENPEFEIGKEVDLLTFHYVKRKY…	502	501	hypothetical protein [Marinitoga piezophila]<>hypothetical protein Marpi_0322 [Marinitoga piezophila KA3]
AD-726-C10_NODE_3_length_51423_cov_52.4252_ID_5_17	gi|740392058|ref|WP_038226045.1|	22.76	290	206	8	21	306	22	297	6e-18	95.1	gi|740392058|ref|WP_038226045.1|;gi|667809890|gb|KFA98790.1|	235	66	143	18	49.31	1	1	AINELEYKYRSEYVKLFKELYYDLNNRIKKYKDDMGNIRAIYLNQIKEDLKKEINKFYKRYKTTTLNLLEESSFRAFEDMKEIYF-KVRMENLVEHIKWNKNIMDYLISYKAQDGLTISERLWGHSKQIRDKIFDSLKKNILAGESVWDTMMELQEIKSPKIKIPEYLEKEFEKMSHKKIEEIIDLYTVKKTN---YLTRRLVEAEIERAYRTTTLKLAEDKEWIKGMKWNLSHKHKYGVYDCNCEKNATQNAFGLGRGVYPIKYYPHVPDHPWCNCFETEVLDEKVLED	ATNELDAQAMRELKTLYEGVLVEIQHLITQHADELGQVRLTQLNQLTRQLEEVLNQLH----LTQSSMVSGHVVLAAKQGGNVFATSVATESVAAAIDSATMAVKHM---KQKDGLQLSDRLWRVNKKAKEAVIGAVERAVILGQSASEAA---QDFRNKALPIPSHISQQAQMANSASLNRTMASALMQDEGAPYYQIKRVMRTEINRAHGVAFQQAAFEDEFVAGTKFKLSPNHPR--RDI-CDMHARVNLYGLGKGVYPKGKSP-WPAHPNTISYEQVVFVDEITED	502	361	hypothetical protein [Vibrio sp. ER1A]<>hypothetical protein HW45_07155 [Vibrio sp. ER1A]
AD-726-C10_NODE_3_length_51423_cov_52.4252_ID_5_17	gi|516362480|ref|WP_017752513.1|	25.49	306	200	11	2	298	11	297	2e-13	81.3	gi|516362480|ref|WP_017752513.1|	199	78	139	28	45.42	1	1	TKQDFESKMLELRKNYLNTAINELEYKYRSEYVKLFKELYYDL----NNRIKKYKDDMGNIRAIYLNQIKEDLKKEINKFYKRY-KTTTLNLLEESSFRAFEDMKEIYFKVRMENLVE-HIKWNKNIMD--YLISYKAQDGLTISERLWGHSKQIRDKIFDSLKKNILAGESVWDTMMELQE-IKSPKIKIPEYLEKEFEKMSHKKIEEIIDLYTVKKTNYLTRRLVEAEIERAYRTTTLKLAEDKEWIKGMKWNLSHKHKYGVYDCNCEKNATQNAFGLGRGVYPIKYYPHVPDHPWCNCFETEV	TAGDYKTWALQARKKYIDLRLNN-ETKIRKLYTRLVKDISLKLKREGTSKIRKRQLE---VLVATLKQQQDDLEGQLTMIFEEYIKANAIAATEYAKAIDISAVKKAGTKIELSKITDLHYKANLRAIETCWARSYKE---LYLSDRIWSKAKHYRVNMSEIIQDAIAEGQDCVKTAMMLEKYVKTGKKTLARQYPNMMKRMGSRVPEDIC---------YEALRLARTEMTAAYGEATIQSAMVSPSCSGVKFILSGSHPH--YDI-CDHICGSDEYGLGIGVYPIDKAPAYPFHPNCLCITLTV	502	344	hypothetical protein [Clostridium tyrobutyricum]
AD-726-C10_NODE_3_length_51423_cov_52.4252_ID_5_17	gi|516399412|ref|WP_017788810.1|	22.76	290	206	7	21	306	23	298	2e-13	81.3	gi|516399412|ref|WP_017788810.1|;gi|586667521|gb|EWS70737.1|;gi|674443573|gb|KFK60618.1|;gi|674447097|gb|KFK63545.1|;gi|674452025|gb|KFK67635.1|	199	66	130	18	44.83	1	1	AINELEYKYRSEYVKLFKELYYDLNNRIKKYKDDMGNIRAIYLNQIKEDLKKEINKFYKRYKTTTLNLLEESSFRAFEDMKEIYFKVRMENLVEHIKWNKNIMDYLISYKAQDGLTISERLWGHSKQIRDKIFDSLKKNILAGESVWDTMMELQEIKSPKIKIPEYLEKEFEKMS----HKKIEEIIDLYTVKKTNYLTRRLVEAEIERAYRTTTLKLAEDKEWIKGMKWNLSHKHKYGVYDCNCEKNATQNAFGLGRGVYPIKYYPHVPDHPWCNCFETEVLDEKVLED	ATNELDAVAMQELATLYQAALVEIQFLISNAADEIGQVRLSQLQILTKQIEEILNQIHQKQSQLVEGYIVEAAKNGGNTFSSSIPAAKVSESIDAAVLATRTM------QQKDGLQLSERLWRVHRNAKQELTNAVERAVILGHSASEAAQDYQRRMQP---VPAELAQQMNMASSSGINKKVSDVI-MEDQGAPYHQIKRVMRTEINRAYGMAFQNSAFEDEFVVGTKFKLSPNHPK--KDI-CDMHATANLYGLGRGVYPRGKSPW-PAHPNTLSYEQVVFVDEVTEE	502	362	hypothetical protein [Vibrio vulnificus]<>hypothetical protein Y702_01415 [Vibrio vulnificus BAA87]<>hypothetical protein JS83_06715 [Vibrio vulnificus]<>hypothetical protein JS84_16285 [Vibrio vulnificus]<>hypothetical protein JS85_18455 [Vibrio vulnificus]
AD-726-C10_NODE_3_length_51423_cov_52.4252_ID_5_17	gi|469668369|gb|EMP84955.1|	22.41	290	207	7	21	306	7	282	7e-13	79.7	gi|469668369|gb|EMP84955.1|	195	65	129	18	44.48	1	1	AINELEYKYRSEYVKLFKELYYDLNNRIKKYKDDMGNIRAIYLNQIKEDLKKEINKFYKRYKTTTLNLLEESSFRAFEDMKEIYFKVRMENLVEHIKWNKNIMDYLISYKAQDGLTISERLWGHSKQIRDKIFDSLKKNILAGESVWDTMMELQEIKSPKIKIPEYLEKEFEKMS----HKKIEEIIDLYTVKKTNYLTRRLVEAEIERAYRTTTLKLAEDKEWIKGMKWNLSHKHKYGVYDCNCEKNATQNAFGLGRGVYPIKYYPHVPDHPWCNCFETEVLDEKVLED	ATNELDAVAMQELATLYQAALVEIQFLISHAADEIGQVRLSQLQILTKQIEEILNQIHQKQSQLVEGYIVEAAKNGGNTFSSSIPAAKVSESIDAAVLATRTM------QQKDGLQLSERLWRVHRNAKQELTNAVERAVILGHSASEAAQDYQRRMQP---VPAEFAQQMNMASSSGINKKISDVL-MEDQGAPYHQIKRVMRTEINRAYGMAFQNSAFEDEFVVGTKFKLSPNHPR--RDI-CDMHATANLYGLGRGVYPRGKSPW-PAHPNTLSYEQVVFVDEVTEE	502	346	hypothetical protein VC116063_002379 [Vibrio cholerae O1 str. 116063]
AD-726-C10_NODE_3_length_51423_cov_52.4252_ID_5_17	gi|446697483|ref|WP_000774829.1|	22.41	290	207	7	21	306	23	298	9e-13	79.3	gi|446697483|ref|WP_000774829.1|;gi|229340918|gb|EEO05923.1|	194	65	129	18	44.48	1	1	AINELEYKYRSEYVKLFKELYYDLNNRIKKYKDDMGNIRAIYLNQIKEDLKKEINKFYKRYKTTTLNLLEESSFRAFEDMKEIYFKVRMENLVEHIKWNKNIMDYLISYKAQDGLTISERLWGHSKQIRDKIFDSLKKNILAGESVWDTMMELQEIKSPKIKIPEYLEKEFEKMS----HKKIEEIIDLYTVKKTNYLTRRLVEAEIERAYRTTTLKLAEDKEWIKGMKWNLSHKHKYGVYDCNCEKNATQNAFGLGRGVYPIKYYPHVPDHPWCNCFETEVLDEKVLED	ATNELDAVAMQELATLYQAALVEIQFLISHAADEIGQVRLSQLQILTKQIEEILNQIHQKQSQLVEGYIVEAAKNGGNTFSSSIPAAKVSESIDAAVLATRTM------QQKDGLQLSERLWRVHRNAKQELTNAVERAVILGHSASEAAQDYQRRMQP---VPAEFAQQMNMASSSGINKKISDVL-MEDQGAPYHQIKRVMRTEINRAYGMAFQNSAFEDEFVVGTKFKLSPNHPR--RDI-CDMHATANLYGLGRGVYPRGKSPW-PAHPNTLSYEQVVFVDEVTEE	502	362	hypothetical protein [Vibrio cholerae]<>hypothetical protein VIF_002536 [Vibrio cholerae TM 11079-80]
AD-726-C10_NODE_3_length_51423_cov_52.4252_ID_5_17	gi|695385378|ref|WP_032554822.1|	25.97	258	155	9	57	299	50	286	2e-12	77.8	gi|695385378|ref|WP_032554822.1|	190	67	123	36	47.67	1	1	NIRAIYLNQIKEDLKKEINKFYKRYKTTTLNLLEESSFRAFEDMKEIYFKVRMENLVEH-------IKWNKNIMDYLIS---YKAQDGLTISERLWGHSKQIRDKIFDSLKKNILAGESVWDTMMELQEIKSPKIKIPEYLEKEFEKMSHKKIEEIIDLYTVKKTNYLTRRLVEAEIERAYRTTTLKLAEDKEWIKGMKWNLSHKH-----KYGVYDCNCEKNATQNAFGLGRGVYPIKYYPHVPDHPWCNCFETEVL	NLSNKYLKKLNKSIEKYINELNQRLVPITEKSIIEASNIA-KDLQMYYYQSIVPNTSMNLVCDAMCIKTTTNVVKKIVAGNFYK--DKRSLDSRIWGYSNKNRKDIDRLIKANIARGANAKTLAKSLDNYVNP---------------TKRTDAKTLEIGMNKSISYQAQRLARTSITHAFVETSVQNAINNPFCVGLQWNLSSQHYIRQVKWRGED-ECDEYAEQNRFGLGEGVFPPEKYP-IP-HPNCLCYPVQVI	502	299	hypothetical protein, partial [Peptoclostridium difficile]
AD-726-C10_NODE_3_length_51423_cov_52.4252_ID_5_17	gi|763469744|ref|WP_044298951.1|	26.82	261	149	11	57	299	50	286	2e-12	77.8	gi|763469744|ref|WP_044298951.1|	190	70	125	42	47.89	1	1	NIRAIYLNQIKEDLKKEINKFYKRYKTTTLNLLEESSFRAFEDMKEI---YFKVRMENL-------VEHIKWNKNIMDYLIS---YKAQDGLTISERLWGHSKQIRDKIFDSLKKNILAGESVWDTMMELQEIKSPKIKIPEYLEKEFEKMSHKKIEEIIDLYTVKKTNYLTRRLVEAEIERAYRTTTLKLAEDKEWIKGMKWNLSHKH-----KYGVYDCNCEKNATQNAFGLGRGVYPIKYYPHVPDHPWCNCFETEVL	NLSNKYLKKLNKSIEKYINELNKRL----VPIAEKSVIEASNIAKELQTYYYQLIVPNKSINLACDAMCIKTTTNVVEKIVAGNFYK--DKRSLDSRIWGYSNKNRKDIDRLIKANIARGANAKTLAKSLDNYVNPT-----------KRTDAKTLEVGMN----KSISYQAQRLARTSITHAFVETSVQNAINNPFCVGLQWNISSQHYIRQVKWRGED-ECDEYAEQNRFGLGEGVFPPEKYP-IP-HPNCLCYPTQVI	502	313	hypothetical protein, partial [Peptoclostridium difficile]
AD-726-C10_NODE_3_length_51423_cov_52.4252_ID_5_17	gi|531515308|gb|EQI00251.1|	25.97	258	155	9	57	299	50	286	2e-12	79.3	gi|531515308|gb|EQI00251.1|;gi|549327477|emb|CCL36187.1|	194	67	123	36	47.67	1	1	NIRAIYLNQIKEDLKKEINKFYKRYKTTTLNLLEESSFRAFEDMKEIYFKVRMENLVEH-------IKWNKNIMDYLIS---YKAQDGLTISERLWGHSKQIRDKIFDSLKKNILAGESVWDTMMELQEIKSPKIKIPEYLEKEFEKMSHKKIEEIIDLYTVKKTNYLTRRLVEAEIERAYRTTTLKLAEDKEWIKGMKWNLSHKH-----KYGVYDCNCEKNATQNAFGLGRGVYPIKYYPHVPDHPWCNCFETEVL	NLSNKYLKKLNKSIEKYINELNQRLVPITEKSIIEASNIA-KDLQMYYYQSIVPNTSMNLVCDAMCIKTTTNVVKKIVAGNFYK--DKRSLDSRIWGYSNKNRKDIDRLIKANIARGANAKTLAKSLDNYVNP---------------TKRTDAKTLEIGMNKSISYQAQRLARTSITHAFVETSVQNAINNPFCVGLQWNLSSQHYIRQVKWRGED-ECDEYAEQNRFGLGEGVFPPEKYP-IP-HPNCLCYPVQVI	502	539	hypothetical protein QO7_2090 [Clostridium difficile F314]<>conserved hypothetical protein [Peptoclostridium difficile T23]
AD-726-C10_NODE_3_length_51423_cov_52.4252_ID_5_17	gi|746512156|ref|WP_039548828.1|	22.53	293	203	9	21	306	23	298	2e-12	78.2	gi|746512156|ref|WP_039548828.1|;gi|674435320|gb|KFK53481.1|	191	66	139	24	47.44	1	1	AINELEYKYRSEYVKLFKELYYDLNNRIKKYKDDMGNIRAIYLNQIKEDLKKEINKFYKRYKTTTLNLLEESSFRAFEDMKEIYFKVRMENLVEHIKWNKNIMDYLISYKA---QDGLTISERLWGHSKQIRDKIFDSLKKNILAGESVWDTMMELQEIKSPKIKIPEYLEKEFEKMS----HKKIEEIIDLYTVKKTNYLTRRLVEAEIERAYRTTTLKLAEDKEWIKGMKWNLSHKHKYGVYDCNCEKNATQNAFGLGRGVYPIKYYPHVPDHPWCNCFETEVLDEKVLED	ATNELDAQAMQELADLYQAALVEIQFLISHAADELGQVRLSQLHAITRQIEEILNQVNQQQSS----MVEGYIVEAAKNGGNTF-----SSSIPAAKVSKSIDAAVLATRTMQQKDGLQLSDRLWRVHRNAKQELTNAVERAVILGQSASEAAQDYQRRMQP---VPSNIAQQMNMASSSGINKKVSDVL-MEEQGAPYHQIKRVMRTEINRAYGMAFQNSAFEDEFVVGTKFKLSPNHPK--KDI-CDMHATANLYGLGCGVYPRGKSPW-PAHPNTLSYEQVVFVDEVTEE	502	362	hypothetical protein [Vibrio vulnificus]<>hypothetical protein JS86_18405 [Vibrio vulnificus]
AD-726-C10_NODE_3_length_51423_cov_52.4252_ID_5_18	gi|504061849|ref|WP_014295843.1|	98.27	404	7	0	1	404	1	404	0	800	gi|504061849|ref|WP_014295843.1|;gi|372100867|gb|AEX84771.1|	2066	397	403	0	99.75	1	1	MRFHDKIDFKLLDSMFKDEFEYEQEDVDFLYNFIPKFIIISIALTMQKKLSLVGEGSEKDKVDQIWDIWENNNMQTLKYEIAKHFFLYNQVNLEAVLEDTTDKISGTKIILHHPSAVSIEKVANEIVKVEIQSEIFVDGKKVQTKKILTEDEIITKIGDKEERKPNLYDGIPFIRIDNENYRIIGLIRLQDRLNLYESYLDVLFDLHADPILYDDLGESFMAKQQANKETKIIISKDKRKIRKFLHYPRDSKGLNILESNGAMAERIQVQQDKINKTIEKLFPEVVLMDILKAGGQITGPGLEKKLIEISSHINLARGALKNGLEELNELISWLIFDQKIKTQIEFEPITPRDFDDVINEVTKASGLLSKKWQLEKLQKEGIINNAEEEMKNLEKENQA…	MRFHDKIDFKLLDSMFKDEFEYEQEDVDFLYNFIPKFIIISIALTMQKKLSLVGDGSEKDKVDQIWSIWENNNMQTLKYEIAKHFFLYNQVNLEAVLEDTTDKISGTKIILHHPSAVSIEKVANEIVKVEIQSEIFIDGKKVQTKKILTEDEIITKIGDKEERKPNLYDGIPFIRIDNENYRIIGLIRLQDRLNLYESYLDVLFDLHADPILYDDLGEAFMAKQQANKETKIIVSKDKRKIRKFLHYPRDSKGLNLLESNGAMAERIQVQQDKINKTIEKLFPEVVLMDILKAGGQITGPGLEKKLIEISSHINLARGSLKNGLEELNELISWLIFDQKIKTQIEFEPITPRDFDDVINEVTKASGLLSKKWQLEKLQKEGIINNAEEEMKNLEKENQA…	405	404	hypothetical protein [Marinitoga piezophila]<>hypothetical protein Marpi_0321 [Marinitoga piezophila KA3]
AD-726-C10_NODE_3_length_51423_cov_52.4252_ID_5_18	gi|653089707|ref|WP_027339946.1|	26.04	434	252	16	2	404	11	406	6e-15	85.9	gi|653089707|ref|WP_027339946.1|	211	113	203	69	46.77	1	1	RFHDKIDFKLLDSMFKDEFEYEQEDVDFLYNFIPKFIIISIALTMQKKLSLVGEGSEKDKVD------QIWDIWENNNMQTLKYEIAKHFFLYNQVNLEAVLEDTTDKISGTKIILHHPSAV---------------SIEKVANEIVKVEIQSEIFVDGKKVQTKKILTEDEIITKIGDKEERKPNLYDGIPFIRIDNENYRIIGLIRLQDRLNLYESYLDVLFDLHADPILYDDLGESFMAKQQANKETKIIISKDKRKIRKFLHYPRDSKGLNI-------LESNGAMAERIQVQQDKINKTIEKLFPEVVLMDILKAGGQITGPGLEKKLIEISSHINLARGALKNGLEELNELISWLIFDQKIKTQIEFEPITPRDFD---DVINEVTKASGLLS…	RFYNN---EVYDNDYINEFDLFDE-IEERFNPIPKIISIMAALALRKEIGI--EITEKSDIKSEISKAKIEEIWEDNSIQDMKYQIAIDLLLNKKAYIELVKKEDS-----IILVLHDPDNVDYKAGQYCKIEGIKESFDFTNKEFKEVEVVKEYYNVKEGVESYRRLIE----VEGGEEVINQPLAYDFIPVIEL-TTDYDLGPALDKIDNINEMRAFAHNIFYLHGDPPII-----------QSGEENKKMGQKSKDKMRT--ARGKQVKILNIGENQLKYLEMQGNVLKVMLEDIKELKLELENEYPEYVLASILSKGNP-SGDAIEQKAIEIINRVESFRSDLDSGLTKVNNLALRMLGENTLDHNIAFGGILPSNIKSLVDVIKEL-RAIKMIS…	405	420	hypothetical protein [Halonatronum saccharophilum]
AD-726-C10_NODE_3_length_51423_cov_52.4252_ID_5_18	gi|544315871|gb|ERL03470.1|	25.93	243	159	7	63	289	35	272	2e-07	63.2	gi|544315871|gb|ERL03470.1|	152	63	115	21	47.33	1	1	DQIWDIWENNNMQTLKYEIAKHFFLYNQVNLEAVLEDTTDKISGTKIILHHPSAVSIEKVANEIVKVEIQSE-IFVDGKKVQTKKILTEDEI---------ITKIGDKEERKPNLYDGIPFIRIDNENYRIIGLIRLQDRLNLYESYLDVLFDLHADPILYDDLGESFMAKQQANKETK--IIISKDKRKIRKFLHYPRDSK----GLNILESNGAMAERIQVQQDKINKTIEKLFPEVVLMD	DKLKEIWEINQMTTFGKKIAKEMYLNEEVFVEVIL--TPDE--QIRYILHNVDDVEYSEVFGEIKKFKVEGEQVYFDENGEEQSREYSREYIKLDTGTVKRIEKIDGDTVESPFILDKIPVSKFKNDS-NIIEALNIIDKINETESYIGRIFGIHGDPWLHANGVKQFADVNSSNGKIKKNAQLLEEARYKKKRIINTQNSKEMEASFKYIELTNPLISEMQNDIARLEKRLSNLFPEYLLVD	405	384	hypothetical protein HMPREF9108_02316 [Leptotrichia sp. oral taxon 225 str. F0581]
AD-726-C10_NODE_3_length_51423_cov_52.4252_ID_5_18	gi|738113125|ref|WP_036071393.1|	25.93	243	159	7	63	289	61	298	3e-07	62.4	gi|738113125|ref|WP_036071393.1|	150	63	115	21	47.33	1	1	DQIWDIWENNNMQTLKYEIAKHFFLYNQVNLEAVLEDTTDKISGTKIILHHPSAVSIEKVANEIVKVEIQSE-IFVDGKKVQTKKILTEDEI---------ITKIGDKEERKPNLYDGIPFIRIDNENYRIIGLIRLQDRLNLYESYLDVLFDLHADPILYDDLGESFMAKQQANKETK--IIISKDKRKIRKFLHYPRDSK----GLNILESNGAMAERIQVQQDKINKTIEKLFPEVVLMD	DKLKEIWEINQMTTFGKKIAKEMYLNEEVFVEVIL--TPDE--QIRYILHNVDDVEYSEVFGEIKKFKVEGEQVYFDENGEEQSREYSREYIKLDTGTVKRIEKIDGDTVESPFILDKIPVSKFKNDS-NIIEALNIIDKINETESYIGRIFGIHGDPWLHANGVKQFADVNSSNGKIKKNAQLLEEARYKKKRIINTQNSKEMEASFKYIELTNPLISEMQNDIARLEKRLSNLFPEYLLVD	405	410	hypothetical protein [Leptotrichia sp. oral taxon 225]
AD-726-C10_NODE_3_length_51423_cov_52.4252_ID_5_19	gi|516851649|ref|WP_018130704.1|	58.44	450	175	4	5	443	2	450	0	556	gi|516851649|ref|WP_018130704.1|	1433	263	334	12	74.22	1	1	LKNRALKILLKKSYIDYCEYTNHG-YKRSRVHEYLASVLEKVERGEIKRLMVFMPPQHGKSTTISDTFPSWYLGKHPEESVIAVAYGDDLAYRFGKNNRQKIKEFGKEIFNIEVSKEKSSMTDWLISKHNGGMRSVGIGGSITGHGADLLIIDDPFKNREQADSETYREKVWNEWQNTLLTRVHPEGKIIIIMTRWHEDDLAGRLLKT--------EKENWYIVSLPVVCDSEEDPLNRKLGETLWPEGGYDKKWAEEKKKSVGSRTWEALYMQRPSPSEGGILKRDWWKWYKQLPSDIDEMIQSWDMAFKDKKESDYVVGQVWARKGANKYLVDQVRARMNFPATIRAVKTLSLKWPQARLKLVEDKANGPAVIATLKDEIPGLVPVEPRGSKIARAE…	LSPELIREIARTDYSFYAEYVHRGVYRPARHHRLICSYLEAVERGDITRLMIFMPPRHGKSMTVSETFPSFFIGKKPHRRVIEVSYGQDLARKFGRANRQKVEEFGRELFGIYLARDNSSVVNWDIEGNRGGMISVGIGGPITGQGADLLLIDDPIKNRKEADSKTYRDMVWNEYRNTLYTRLHPGGRIIIILTRWHEDDLAGRLLNPELGYVTAEEAAQWTVLSLPAEAE-EYDPLGRNPGDPLWPEHGFDKAWLEATKRAVGSQAWAALYQQRPSPQEGSLFKRHWWRFYTELPNRFDEMLQSWDCTFKDGDSSDYVVGQVWGRVGGDFYLLDQVRDRMDLPATMRAIETLAAKWPNAYAKLIEDKANGPAVIQMLQHKIPGLLAVNPEGGKVVRAA…	458	459	hypothetical protein [Effusibacillus pohliae]
AD-726-C10_NODE_3_length_51423_cov_52.4252_ID_5_19	gi|134267979|gb|ABO68174.1|	60.36	439	171	2	11	446	48	486	0	543	gi|134267979|gb|ABO68174.1|	1398	265	337	3	76.77	1	1	KILLKKSYIDYCEYTNHG-YKRSRVHEYLASVLEKVERGEIKRLMVFMPPQHGKSTTISDTFPSWYLGKHPEESVIAVAYGDDLAYRFGKNNRQKIKEFGKEIFNIEVSKEKSSMTDWLISKHNGGMRSVGIGGSITGHGADLLIIDDPFKNREQADSETYREKVWNEWQNTLLTRVHPEGKIIIIMTRWHEDDLAGRLLKTEKENWYIVSLPVVCDSEEDPLNRKLGETLWPEGGYDKKWAEEKKKSVGSRTWEALYMQRPSPSEGGILKRDWWKWYKQLPSDIDEMIQSWDMAFKDKKESDYVVGQVWARKGANKYLVDQVRARMNFPATIRAVKTLSLKWPQARLKLVEDKANGPAVIATLKDEIPGLVPVEPRGSKIARAEAVSPDIEAGNVYLP…	KELAKEDYSVYLEYTHFGRYRPSRHSDLICDYLMRVERGEIDRLMIFMPPRHSKSMTVTETFPSWFIGRNPNRRVIEVSYGDSLARRFGKANRNKIAEFGKELFGITLARDNNSVTSWDIEGHRGGMISVGIGGGITGQGADLLIIDDPIKNRKEADSITYRNMIWNEWQNTLSTRLQPGGRVILILTRWHEDDLAGRLLEHEPERWTVVSLPAICDSENDLLGRKIGEALWPEYGFDEKWAEETKKTVGSRTWNALYQQRPTPPSGAIIHRSWFKYYREAPAQMDEYIQSWDFAFKDTDEGSFVVGQVWGRKGANKYLLDQVRAKLSFTDSIRAIVSLTSKWPQAQAKLIEDRANGTAIINTLRNQVSGMLPVMPSGTKVERLNAVSPQFEAGNVYIP…	458	497	Terminase large subunit, putative [Geobacillus thermodenitrificans NG80-2]
AD-726-C10_NODE_3_length_51423_cov_52.4252_ID_5_19	gi|752595283|ref|WP_041264670.1|	60.36	439	171	2	11	446	15	453	0	541	gi|752595283|ref|WP_041264670.1|	1393	265	337	3	76.77	1	1	KILLKKSYIDYCEYTNHG-YKRSRVHEYLASVLEKVERGEIKRLMVFMPPQHGKSTTISDTFPSWYLGKHPEESVIAVAYGDDLAYRFGKNNRQKIKEFGKEIFNIEVSKEKSSMTDWLISKHNGGMRSVGIGGSITGHGADLLIIDDPFKNREQADSETYREKVWNEWQNTLLTRVHPEGKIIIIMTRWHEDDLAGRLLKTEKENWYIVSLPVVCDSEEDPLNRKLGETLWPEGGYDKKWAEEKKKSVGSRTWEALYMQRPSPSEGGILKRDWWKWYKQLPSDIDEMIQSWDMAFKDKKESDYVVGQVWARKGANKYLVDQVRARMNFPATIRAVKTLSLKWPQARLKLVEDKANGPAVIATLKDEIPGLVPVEPRGSKIARAEAVSPDIEAGNVYLP…	KELAKEDYSVYLEYTHFGRYRPSRHSDLICDYLMRVERGEIDRLMIFMPPRHSKSMTVTETFPSWFIGRNPNRRVIEVSYGDSLARRFGKANRNKIAEFGKELFGITLARDNNSVTSWDIEGHRGGMISVGIGGGITGQGADLLIIDDPIKNRKEADSITYRNMIWNEWQNTLSTRLQPGGRVILILTRWHEDDLAGRLLEHEPERWTVVSLPAICDSENDLLGRKIGEALWPEYGFDEKWAEETKKTVGSRTWNALYQQRPTPPSGAIIHRSWFKYYREAPAQMDEYIQSWDFAFKDTDEGSFVVGQVWGRKGANKYLLDQVRAKLSFTDSIRAIVSLTSKWPQAQAKLIEDRANGTAIINTLRNQVSGMLPVMPSGTKVERLNAVSPQFEAGNVYIP…	458	464	phage protein [Geobacillus thermodenitrificans]
AD-726-C10_NODE_3_length_51423_cov_52.4252_ID_5_19	gi|696569089|ref|WP_033100829.1|	64.14	382	135	1	66	445	2	383	0	536	gi|696569089|ref|WP_033100829.1|	1380	245	309	2	80.89	1	1	TISDTFPSWYLGKHPEESVIAVAYGDDLAYRFGKNNRQKIKEFGKEIFNIEVSKEKSSMTDWLISKHNGGMRSVGIGGSITGHGADLLIIDDPFKNREQADSETYREKVWNEWQNTLLTRVHPEGKIIIIMTRWHEDDLAGRLLKTEKENWYIVSLPVVCDSEEDPLNRKLGETLWPEGGYDKKWAEEKKKSVGSRTWEALYMQRPSPSEGGILKRDWWKWYKQLPSDIDEMIQSWDMAFKDKKESDYVVGQVWARKGANKYLVDQVRARMNFPATIRAVKTLSLKWPQARLKLVEDKANGPAVIATLKDEIPGLVPVEPRGSKIARAEAVSPDIEAGNVYLPEN--APWVHDFIEECAAFPNGAHDDQVDAMTQALDRLKH	TVSETFPSWFIGRNPERRVILTSYGETLARKFGRANKHKIAEFGKKIFGIELSQDNSSVTNWDIQGHRGGMISVGIGGAITGQGADLLIIDDPIKNKQEAESETYRENIWNEWQNTLRTRLQPGGKVILIQTRWHEDDLAGRLLQFEPSRWEILLLPAVCENENDPLARAIGEPLWPEYGFDEKWVEETRQSVGSQTWAALFQQRPSPAEGAILKRKWWKYYRQLPNRFDEVIQSWDCTFKDKKDSDYVVGQVWGRIGADKYLIDQVRGQMDLPATMQAIRGLSAKHPYAYTKLIEDKANGPAVIQMLQHEIPGLIPVNPEGGKESRAAAASVDLEAGNVFIPEPSIAPWIHDFVEECAAFPNGKNDDQVDAFSQAMIRFRQ	458	402	phage protein [Thermoactinomyces daqus]
AD-726-C10_NODE_3_length_51423_cov_52.4252_ID_5_19	gi|496155939|ref|WP_008880446.1|	59.68	439	174	2	11	446	15	453	0	534	gi|496155939|ref|WP_008880446.1|;gi|196210796|gb|EDY05558.1|	1376	262	338	3	76.99	1	1	KILLKKSYIDYCEYTNHG-YKRSRVHEYLASVLEKVERGEIKRLMVFMPPQHGKSTTISDTFPSWYLGKHPEESVIAVAYGDDLAYRFGKNNRQKIKEFGKEIFNIEVSKEKSSMTDWLISKHNGGMRSVGIGGSITGHGADLLIIDDPFKNREQADSETYREKVWNEWQNTLLTRVHPEGKIIIIMTRWHEDDLAGRLLKTEKENWYIVSLPVVCDSEEDPLNRKLGETLWPEGGYDKKWAEEKKKSVGSRTWEALYMQRPSPSEGGILKRDWWKWYKQLPSDIDEMIQSWDMAFKDKKESDYVVGQVWARKGANKYLVDQVRARMNFPATIRAVKTLSLKWPQARLKLVEDKANGPAVIATLKDEIPGLVPVEPRGSKIARAEAVSPDIEAGNVYLP…	KELAKEDYSVYLEYTHFGRYRPSRHSDLICDYLMRVERGEIDRLMIFMPPRHSKSMTVTETFPSWFIGRNPDRRVIEVSYGDSLARRFGKANRQKIELFGEELFGIRLSRDVNSVTSWDVEGRRGGMISVGIGGGITGQGADLLIIDDPIKNRKEADSITYRNMIWNEWQNTLSTRLQPGGRVILILTRWHEDDLAGRLLEHEPERWTVVSLPAICDSENDLLGRKIGEPLWPEYGFDEKWAEETKKTVGSRTWNALYQQRPTPPSGAIIHRSWFKYYREAPAQMDEYIQSWDFAFKDTDDGSFVVGQVWGRKGANKYLLDQVRAKLSFTESIRAIISLTSKWPQAQAKLIEDRANGTAIINTLRNQVSGMLPVMPSGTKVERLNAVSPQFEAGNVYIP…	458	464	phage uncharacterized protein [Geobacillus sp. G11MC16]<>phage uncharacterized protein [Geobacillus sp. G11MC16]
AD-726-C10_NODE_3_length_51423_cov_52.4252_ID_5_19	gi|496157460|ref|WP_008881967.1|	60.78	436	168	2	11	443	15	450	0	534	gi|496157460|ref|WP_008881967.1|;gi|196209421|gb|EDY04199.1|	1376	265	334	3	76.61	1	1	KILLKKSYIDYCEYTNHG-YKRSRVHEYLASVLEKVERGEIKRLMVFMPPQHGKSTTISDTFPSWYLGKHPEESVIAVAYGDDLAYRFGKNNRQKIKEFGKEIFNIEVSKEKSSMTDWLISKHNGGMRSVGIGGSITGHGADLLIIDDPFKNREQADSETYREKVWNEWQNTLLTRVHPEGKIIIIMTRWHEDDLAGRLLKTEKENWYIVSLPVVCDSEEDPLNRKLGETLWPEGGYDKKWAEEKKKSVGSRTWEALYMQRPSPSEGGILKRDWWKWYKQLPSDIDEMIQSWDMAFKDKKESDYVVGQVWARKGANKYLVDQVRARMNFPATIRAVKTLSLKWPQARLKLVEDKANGPAVIATLKDEIPGLVPVEPRGSKIARAEAVSPDIEAGNVYLP…	KELAKEDYSVYLEYTHFGRYRPSRHSDLICDYLMRVERGEIDRLMIFMPPRHSKSMTVTETFPSWFIGRNPNRRVIEVSYGDSLARRFGKANRQKIELFGEELFGIRLSRDVNSVTSWDVEGHRGGMISVGIGGGITGQGADLLIIDDPIKNRKEADSLTYRNMLWNEWQNTLSTRLQPGGRVILILTRWHEDDLAGRLLEHEPERWTVLSLPAICDSENDLLGRKIGEPLWPEYGFDEKWAEETKKSVGSRTWNALYQQRPTPPSGAIIHRSWFKYYKQAPSQMDEYIQSWDFAFKDTNDGSFVVGQVWGRKGADKYLLDQVRAKLSFTESIRAIVSLTSKWPQAHAKLIEDRANGTAIINALRHQISGMLPVVPNGTKVERLNAVSPQFEAGNVYIP…	458	464	phage uncharacterized protein [Geobacillus sp. G11MC16]<>phage uncharacterized protein [Geobacillus sp. G11MC16]
AD-726-C10_NODE_3_length_51423_cov_52.4252_ID_5_19	gi|696480812|ref|WP_033020117.1|	60.09	436	170	3	11	443	15	449	0	526	gi|696480812|ref|WP_033020117.1|;gi|679862000|gb|KFX33521.1|	1355	262	334	4	76.61	1	1	KILLKKSYIDYCEYTNHG-YKRSRVHEYLASVLEKVERGEIKRLMVFMPPQHGKSTTISDTFPSWYLGKHPEESVIAVAYGDDLAYRFGKNNRQKIKEFGKEIFNIEVSKEKSSMTDWLISKHNGGMRSVGIGGSITGHGADLLIIDDPFKNREQADSETYREKVWNEWQNTLLTRVHPEGKIIIIMTRWHEDDLAGRLLKTEKENWYIVSLPVVCDSEEDPLNRKLGETLWPEGGYDKKWAEEKKKSVGSRTWEALYMQRPSPSEGGILKRDWWKWYKQLPSDIDEMIQSWDMAFKDKKESDYVVGQVWARKGANKYLVDQVRARMNFPATIRAVKTLSLKWPQARLKLVEDKANGPAVIATLKDEIPGLVPVEPRGSKIARAEAVSPDIEAGNVYLP…	KELAKEDYSVYLEYTHFGRYRPSRHSDLICDYLMRVERGEIDRLMIFMPPRHSKSMTVTETFPSWFIGRNPNRRVIEVSYGDSLARRFGKANRQKIELFGEELFGIRLSRDVNSVTSWDVEGYRGGMISVGIGGGITGQGADLLIIDDPIKNRKEADSLTYRNMLWNEWQNTLSTRLQPGGRVILILTRWHEDDLAGRLLEHEPERWTVVSLPAICDSENDLLGRKIGEPLWPEYGFDEKWAEETKKTVGSRTWNALYQQRPTPPSGAIIHRSWFKYYKQAPQ-MDEYIQSWDFAFKDTNDGSFVVGQVWGRKGADKYLLDQVRAKLSFTESIRAIVSLTSKWPQAQAKLIEDRANGTAIINALRHQISGMLPVVPNGTKVERLNAVSPQFEAGNIYIP…	458	463	phage protein [Geobacillus sp. G1w1]<>phage protein [Geobacillus sp. G1w1]
AD-726-C10_NODE_3_length_51423_cov_52.4252_ID_5_19	gi|502909116|ref|WP_013144092.1|	60.09	436	170	3	11	443	15	449	2e-179	522	gi|502909116|ref|WP_013144092.1|;gi|297251888|gb|ADI25334.1|	1345	262	331	4	75.92	1	1	KILLKKSYIDYCEYTNHG-YKRSRVHEYLASVLEKVERGEIKRLMVFMPPQHGKSTTISDTFPSWYLGKHPEESVIAVAYGDDLAYRFGKNNRQKIKEFGKEIFNIEVSKEKSSMTDWLISKHNGGMRSVGIGGSITGHGADLLIIDDPFKNREQADSETYREKVWNEWQNTLLTRVHPEGKIIIIMTRWHEDDLAGRLLKTEKENWYIVSLPVVCDSEEDPLNRKLGETLWPEGGYDKKWAEEKKKSVGSRTWEALYMQRPSPSEGGILKRDWWKWYKQLPSDIDEMIQSWDMAFKDKKESDYVVGQVWARKGANKYLVDQVRARMNFPATIRAVKTLSLKWPQARLKLVEDKANGPAVIATLKDEIPGLVPVEPRGSKIARAEAVSPDIEAGNVYLP…	KELAKEDYSVYLEYTHFGRYCPSRHSDLICDYLMRVERGEIDRLMIFMPPRHSKSMTVTETFPSWFIGRNPNRRVIEVSYGDSLARRFGKANRQKIELFGEELFGIRLSRDVNSVTSWDVEGHRGGMISVGIGGGITGQGADLLIIDDPIKNRKEADSLTYRNMLWNEWQNTLSTRLQPGGRVILILTRWHEDDLAGRLLEHAPERWTVVSLPAICDSENDLLGRKIGEPLWPEYGFDEKWAEETKKTVGSRTWNALYQQRPTPPSGAIIHRSWFKYYKQAPQ-MDEYIQSWDFAFKDTNDGSFVVGQVWGRKGADKYLLDQVRAKLSFTESIRAIVSLTSKWPQAQAKLIEDRANGTAIINALRHQISGMLSVVPNGTKVERLNAVSPQFEAGNVYIP…	458	463	phage protein [Geobacillus sp. C56-T3]<>phage uncharacterized protein [Geobacillus sp. C56-T3]
AD-726-C10_NODE_3_length_51423_cov_52.4252_ID_5_19	gi|446780980|ref|WP_000858236.1|	54.36	436	195	3	11	442	16	451	7e-176	514	gi|446780980|ref|WP_000858236.1|	1323	237	322	4	73.85	1	1	KILLKKSYIDYCEYTNHG-YKRSRVHEYLASVLEKVERGEIKRLMVFMPPQHGKSTTISDTFPSWYLGKHPEESVIAVAYGDDLAYRFGKNNRQKIKEFGKEIFNIEVSKEKSSMTDWLISKHNGGMRSVGIGGSITGHGADLLIIDDPFKNREQADSETYREKVWNEWQNTLLTRVHPEGKIIIIMTRWHEDDLAGRLLKTEKENWYIVSLPVVCDSEEDPLNRKLGETLWPEGGYDKKWAEEKKKSVGSRTWEALYMQRPSPSEGGILKRDWW-KWYKQLPSDIDEMIQSWDMAFKDKKESDYVVGQVWARKGANKYLVDQVRARMNFPATIRAVKTLSLKWPQARLKLVEDKANGPAVIATLKDEIPGLVPVEPRGSKIARAEAVSPDIEAGNVYL…	KELARRSFAEYVEYVHFGNYRHFRHTRLICDTLQRIADGEQLYVLIEMPPRHGKSMTTTESFPSFFIGKNPEKRVIVASYSDNLARKFGRLNKQKVANFGDELFGYRLSDDNAAKNDWSLQDHKGGMIATGIGGSITGQGADLLIIDDPFKNAAEANSPTIRENVWDEWESTLSTRLHKGASVIVIMTRWHEDDIIGRLLERSPHDWIRLRLPAIAEDEDDLLGRKIGEPLCPELGYDEKWAKNKKIEVGTRTWSSLFQQRPSPGEGAIFKRPWFVKFYTEIPSDISEQMQSWDCTFKDTESSDFVVGQVWGKRGADKYLLDQVRDRMDFPATLRAIRALTAKWPRAGVKLIEDKANGSAVIQTLQREIPGIIGVNPEGGKIARAQAAAPQFEAGNVYL…	458	472	hypothetical protein [Bacillus cereus]
AD-726-C10_NODE_3_length_51423_cov_52.4252_ID_5_19	gi|763055254|ref|WP_043937559.1|	54.15	434	195	3	13	442	18	451	7e-175	511	gi|763055254|ref|WP_043937559.1|	1316	235	321	4	73.96	1	1	LLKKSYIDYCEYTNHG-YKRSRVHEYLASVLEKVERGEIKRLMVFMPPQHGKSTTISDTFPSWYLGKHPEESVIAVAYGDDLAYRFGKNNRQKIKEFGKEIFNIEVSKEKSSMTDWLISKHNGGMRSVGIGGSITGHGADLLIIDDPFKNREQADSETYREKVWNEWQNTLLTRVHPEGKIIIIMTRWHEDDLAGRLLKTEKENWYIVSLPVVCDSEEDPLNRKLGETLWPEGGYDKKWAEEKKKSVGSRTWEALYMQRPSPSEGGILKRDWW-KWYKQLPSDIDEMIQSWDMAFKDKKESDYVVGQVWARKGANKYLVDQVRARMNFPATIRAVKTLSLKWPQARLKLVEDKANGPAVIATLKDEIPGLVPVEPRGSKIARAEAVSPDIEAGNVYLPE…	LARRSFAEYVEYVHFGNYRHFRHTRLICDTLQRIADGEQLYVLIEMPPRHGKSMTTTESFPSYFIGKNPEKRVIVASYSDNLARKFGRLNKQKVANFGDELFGYRLSDDNAAKNDWSLQDHKGGMIATGIGGSITGQGADLLIIDDPFKNAEEANSPTIREKVWDEWESTLSTRLHKGASVIVIMTRWHEDDIIGRLLERSPHDWIRLRLPAIAEDEDDLLGRKIGDPLCPELGYDAEWAKNKKVEVGTRTWSSLYQQRPSPGEGAIFKRPWFVKFYKVIPSDISEQMQSWDCTFKDTESSDFVVGQVWGKRGADRYLLDQVRDRMDFPATLRAIRSLTAKWPRAGVKLIEDKANGSAVIQTLQREIPGIIGVNPEGGKIARAQAAAPQFEAGNVYLPD…	458	472	MULTISPECIES: phage protein [Bacillus]
AD-726-C10_NODE_3_length_51423_cov_52.4252_ID_5_20	gi|504061847|ref|WP_014295841.1|	82.18	101	18	0	18	118	18	118	9e-46	156	gi|504061847|ref|WP_014295841.1|;gi|372100865|gb|AEX84769.1|	395	83	88	0	87.13	1	1	QLKAIEMLIDIEKDYTKRDIASLLQIDESTLYKWLRKEEFIEELNRQSEEFFKRSLYKVNAALLKKIEKGDVSAMRLYFEKLNEFKEKIELSGSVENKIDS	QLKAIEMLIDIEKDYTKRDIASLLQIDESTLYKWLRKEEFIEELNRQSEEFFKRSKNLVNKALLKKILKGDVSAMRLYYEKENEFIQKHQFTGNFELVIDG	140	126	hypothetical protein [Marinitoga piezophila]<>hypothetical protein Marpi_0319 [Marinitoga piezophila KA3]
AD-726-C10_NODE_3_length_51423_cov_52.4252_ID_5_20	gi|738819002|ref|WP_036709394.1|	26.45	121	84	3	12	129	5	123	1e-05	50.8	gi|738819002|ref|WP_036709394.1|	120	32	67	5	55.37	1	1	KGLSKKQLKAIEMLIDIEKDY-TKRDIASLLQIDESTLYKWLRKEEFIEELNRQSEEFFKRSLYKVNAALLKKIEKGDVSAMRLYFEKLNEFKEK--IELSGSVENKIDSKLEELTVEELR	QNLTRSEQALLEALLNPENRIKSVTDICKIAKVDRATYYRAFAKPEFVVLYNKRSVDLVKQSVASVLNTFVREAQRGSFQHGKVVLEMAGLYAEKADVKLSGAVQ--VDNPLQGLTTDELR	140	129	hypothetical protein [Paenibacillus pinihumi]
AD-726-C10_NODE_3_length_51423_cov_52.4252_ID_5_20	gi|517061518|ref|WP_018250336.1|	27.62	105	74	1	15	117	12	116	1e-05	50.8	gi|517061518|ref|WP_018250336.1|	120	29	60	2	57.14	1	1	SKKQLKAIEMLIDIEKDYTKRDIASLLQIDESTLYKWLRKEEFIEELNRQSEEFFKRSLYKVNAALLKKIEKGDVSAMRLYFEKLNEFKEKIE--LSGSVENKID	TAKQQKFAELLLDPEDRRTRRAKINEVGVAPSTAYRWLKDRDFLDYLNTQIDIVTDGHLSTAWNSLINQVKRGETQAIKLFFELKGKYKQQHEHKHEGNLTHTLD	140	137	hypothetical protein [Orenia marismortui]
AD-726-C10_NODE_3_length_51423_cov_52.4252_ID_5_20	gi|547828469|ref|WP_022236610.1|	32.98	94	63	0	14	107	10	103	1e-05	50.4	gi|547828469|ref|WP_022236610.1|;gi|524460265|emb|CDC06138.1|	119	31	48	0	51.06	1	1	LSKKQLKAIEMLIDIEKDYTKRDIASLLQIDESTLYKWLRKEEFIEELNRQSEEFFKRSLYKVNAALLKKIEKGDVSAMRLYFEKLNEFKEKIE	LTSKQRKLAELLANPDFTGSITELCRECGVARSTYYKWLDKPEFTQYVDSLISKFTSSELSTVWKALIRRCSIGDVQAIKLYFEMRRELSSKDE	140	112	uncharacterized protein [Clostridium leptum CAG:27]<>uncharacterized protein BN578_01307 [Clostridium leptum CAG:27]
AD-726-C10_NODE_3_length_51423_cov_52.4252_ID_5_20	gi|490197573|ref|WP_004096102.1|	33.82	68	43	1	45	110	22	89	0.0001	47.4	gi|490197573|ref|WP_004096102.1|;gi|337275027|gb|EGO63516.1|	111	23	43	2	63.24	1	1	ESTLYKWLRKEEFIEELNRQSEEFFKRSLYKVNAALLKKIEKGDVSAMRLYFEKLNEFKE--KIELSG	EQVFYRWMKDERFVNYLNKQIDKYTNSEINEVWKALVRKCKIGDTSAIKLFFELKGLYKDQKQIEHTG	140	111	hypothetical protein [Acetonema longum]<>hypothetical protein ALO_12441 [Acetonema longum DSM 6540]
AD-726-C10_NODE_3_length_51423_cov_52.4252_ID_5_21	gi|564600064|ref|WP_023845164.1|	28.19	188	120	6	3	177	2	187	1e-14	79	gi|564600064|ref|WP_023845164.1|;gi|563512654|gb|ETA68028.1|	193	53	102	15	54.26	1	1	KAFFYIIDKLLIPLVIMFIKPIWNFITKNFTLDNISNFINNTPF-YLWLIIAILYFF-LRIIV------AKRKNNQYFPVPTNSSYIGYEKSDEYEYNELIWDVYKYK----YTVSTKDNIKIKLGIPPRCPICKTKIEET-TFLFFYKWKCSNPECKFKKISLESYYDIKNRIEKVVEREKEKELEE	KTIDFLLKNILAPLIVAFLTPFVISLYSQITTDNWKYLLEQVSFTQMYLFLAVIIFWEMGIILKNRYDTVKRENLKAGALTRHFPIDGYETIFQIQYNGVLWDIRVPKGIDSFLVSSKTVDRIDVKLPPKCPLCKTELEQTRSFIKGYKWKCVS--CGFTKRNNDIWHKEAERAKKIAKRKLEFHIDE	206	189	hypothetical protein [Methanolobus tindarius]<>hypothetical protein MettiDRAFT_1475 [Methanolobus tindarius DSM 2278]
AD-726-C10_NODE_3_length_51423_cov_52.4252_ID_5_21	gi|683509744|emb|CEA13077.1|	25.81	186	106	8	20	182	11	187	1e-09	64.3	gi|683509744|emb|CEA13077.1|	155	48	91	32	48.92	1	1	FIKPIWNFITKNF------TLDNIS--NFINNTPFYLW-LIIAILYFFLRIIVAKRKNNQYFPVPTNSSYIGYEKSDEYEYNELIWDVYKYKYTVSTK-------------DNIKI-KLGIPPRCPICKTKIEETTFLFFYKWKCSNPECKFKKISLESYYDIKNRIEKVVEREKEKELEEYEERK	YLPPIIAYLVMGFLSYFYSSINNISWIEFLYSIPPIVWQFLVLIFLLWICVIFIKRRMN------SKSTYYGSIPRNGWQ-NVLRKDYFGVKWQVRTPIIDPVLDFDPFNMNRVPVFNVAPTPRCPECETKLVISDHFLWHTWTC--PHCNFGKRTWESIYDVRDRVQNIVDREVEIQLEQENSRQ	206	190	hypothetical protein DSM1535_0721 [Methanobacterium formicicum]
AD-726-C10_NODE_3_length_51423_cov_52.4252_ID_5_21	gi|503592654|ref|WP_013826730.1|	33.33	111	68	2	68	178	72	176	1e-09	63.9	gi|503592654|ref|WP_013826730.1|;gi|333988425|ref|YP_004521032.1|;gi|333826569|gb|AEG19231.1|	154	37	58	6	52.25	1	1	NNQYFPVPTNSSYIGYEKSDEYEYNELIWDVYKYKYTVSTKDNIKIKLGIPPRCPICKTKIEETTFLFFYKWKCSNPECKFKKISLESYYDIKNRIEKVVEREKEKELEEY	HSPYGIVPT----FGWINVGEWEYDGVIWKARTPNPGPFPDKKPSIYIENTPRCPICKTELEQSDKFYWYSWSCV--RCSFRKITWNTFSKVKKRVEKIVKRNIEVAEEEY	206	183	hypothetical protein [Methanobacterium paludis]<>hypothetical protein MSWAN_2223 [Methanobacterium paludis]<>hypothetical protein MSWAN_2223 [Methanobacterium paludis]
AD-726-C10_NODE_3_length_51423_cov_52.4252_ID_5_22	gi|504061844|ref|WP_014295838.1|	92.5	160	12	0	1	160	1	160	3e-102	302	gi|504061844|ref|WP_014295838.1|;gi|372100862|gb|AEX84766.1|	774	148	156	0	97.5	1	1	MYEVVSFFASLRIDKETIIDLLQQYKKSLQILMGRRIHLYIDEDGKIHVEGAFKNDEYQKIKSFAALKVKDFNTLIMNGIPKEIVDSIVILKLIDEWMNILTTKEKIVLFHAYINHDFEKTGNHYKTLSIREISKKMNLPKSTVYDLIRRSLIKILQFNM	MYEVVSFFASLRIDKETIIDLLQQYKKSLQILMGRRIHLYIDEDGEIHVEGAFKNDEYQKIKAFKALKVKDFNSLITNGIPKEIVDSIVILKLIDEWMNILTTKEKIVLFHAYINHDFEKNGNHYKTLSIREISKKMNLPKSTVYDLMQKSLTKILQYNI	161	160	hypothetical protein [Marinitoga piezophila]<>hypothetical protein Marpi_0315 [Marinitoga piezophila KA3]
AD-726-C10_NODE_3_length_51423_cov_52.4252_ID_5_22	gi|504059690|ref|WP_014293684.1|	38.96	154	85	4	13	159	6	157	5e-24	102	gi|504059690|ref|WP_014293684.1|;gi|372102591|gb|AEX86494.1|	254	60	98	9	63.64	1	1	IDKETIIDLLQQYKKSLQILMGRRIHLYIDEDGKIHVEGAFKNDEYQKIKSFAALKVKDFNTLIMNGIPKEIVDSIVILKLIDEWMNI----LTTKEKIVLFHAYINHDFEKTGNH---YKTLSIREISKKMNLPKSTVYDLIRRSLIKILQFN	VTKKDVAYYLQKYRKAIQDIFSQVVHLYFDE-GKIKFEYSFYSVKYETIKS-KINRVRDFNSLIKEGYPESLIKAFAIVELVEFWLYSKKINLSDLERECLFWFYINHDFEYYGKFNKLYKTLSMSEIARKLNIKKSDVRRYIDKAIRKILKYN	161	159	sigma-70 family RNA polymerase sigma factor [Marinitoga piezophila]<>RNA polymerase sigma factor, sigma-70 family [Marinitoga piezophila KA3]
AD-726-C10_NODE_3_length_51423_cov_52.4252_ID_5_22	gi|501004729|ref|WP_012057673.1|	31.82	154	74	7	18	155	9	147	6e-09	61.2	gi|501004729|ref|WP_012057673.1|;gi|149793866|gb|ABR31314.1|	147	49	79	31	51.3	1	1	IIDLLQQYKKSLQILMGRRIHL-YIDEDGKIHVEGAFKNDEYQKIKSFAALKVKDFNTLIMNGIPKEIVDSIVI---------LKLIDEWMNILTTKEKIVLFHAYINHDFEK------TGNHYKTLSIREISKKMNLPKSTVYDLIRRSLIKI	IISELQRYKSYWQALLKRKIHLNFIN--GEIKIQFTLPN---------GVLVI--FNKNAMR--TPEVLDRLTIEKKRRMWNKIRRTEYWLQLLSLRQREAIFWRIINHDFEPCNSVECSGLKYKTLSYREIAKKMDLNEKTVWTYVQEGIEKI	161	155	RNA polymerase subunit sigma-24 [Thermosipho melanesiensis]<>RNA polymerase, sigma-24 subunit, ECF subfamily [Thermosipho melanesiensis BI429]
AD-726-C10_NODE_3_length_51423_cov_52.4252_ID_5_22	gi|490203692|ref|WP_004102142.1|	28.3	159	81	5	18	158	8	151	1e-06	54.7	gi|490203692|ref|WP_004102142.1|;gi|407514711|gb|EKF49514.1|	130	45	77	33	48.43	1	1	IIDLLQQYKKSLQILMGRRIHL-YIDEDGKIHVEGAFKNDEYQKIKSFAALKVKDFNTLIMNGIPKEIVDSIVI---------LKLIDEWMNILTTKEKIVLFHAYINHDFEKTGN--------HYKTLSIREISKKMNLPKSTVYDLIRRSLIKILQF	IIKELQRYKSYWQYILDKKIHLDFVDGEIKIILA--------RSPGGYVVLSKQSMNR-------PEVLDRLTIEKKRRVWNKIRRIEYWLKQLSLREREVIFWRYIQHDFEPAGVIQETNLGLKWKTLSWEEIAQKLHLNVATVREYANRALEKLTNF	161	155	RNA polymerase subunit sigma-24 [Thermosipho africanus]<>ECF subfamily RNA polymerase sigma-24 factor [Thermosipho africanus H17ap60334]
AD-726-C10_NODE_3_length_51423_cov_52.4252_ID_5_23	gi|504061843|ref|WP_014295837.1|	85.53	76	11	0	1	76	1	76	7e-40	137	gi|504061843|ref|WP_014295837.1|;gi|372100861|gb|AEX84765.1|	345	65	73	0	96.05	1	1	MKKYNFFNSRHLKQIYVEDLNEAISLLTVLNAKNPVLTDELENMVQLSNIHDVIIHVEFKADTKVLKEGKKKPAVI	MKKYNFFNSRHLKQIYIEELEEAQSLLKVLNSKNPILTDELDNLVQLSNIHDVIIHVEFKADTKILKEGKKKPAII	77	76	hypothetical protein [Marinitoga piezophila]<>hypothetical protein Marpi_0314 [Marinitoga piezophila KA3]
AD-726-C10_NODE_3_length_51423_cov_52.4252_ID_5_24	gi|504061842|ref|WP_014295836.1|	87.91	91	11	0	8	98	1	91	3e-45	152	gi|504061842|ref|WP_014295836.1|;gi|372100860|gb|AEX84764.1|	384	80	86	0	94.51	1	1	MINEELHLEYEYNLEALENIQRKKEKCISLIKNYENTIEKARNEYAKEIIKEHIRKLHIELYKWIKLENLAKTNLANLSLYLERDEKHEKV	MINEELHLEYEYNLEALENIRRKKEKCISMIKNYENSIGNARNEEAKENIEEHIRQLHVELYKWIKLENFAKTNLANLSLYLERDEKHEKV	99	91	hypothetical protein [Marinitoga piezophila]<>hypothetical protein Marpi_0313 [Marinitoga piezophila KA3]
AD-726-C10_NODE_3_length_51423_cov_52.4252_ID_5_27	gi|504061839|ref|WP_014295833.1|	62.81	121	45	0	1	121	1	121	4e-50	166	gi|504061839|ref|WP_014295833.1|;gi|372100857|gb|AEX84761.1|	421	76	99	0	81.82	1	1	MKLKIELDCLPPSMNHAYRRRGNTHGMYMTKEAKLFKEYASFMALKIVRKYKVTPFPNDNNFYKLYFEFHFKNKRHADPNNLLKILIDSLEGIVFENDRNIDVSTTSQITGKEKTIIWWER	MKLKIEIEGIPPSVNHAYRKRGNGYGMYMTATAREFKEYVHYLAVKAMRKAKWTRLPNDKSFYKMKVYFYFKNRRHPDPNNLLKILIDALEGVVFENDRNIDIETNSSITGENKTLVVFEK	122	121	holliday junction resolvase [Marinitoga piezophila]<>holliday junction resolvase [Marinitoga piezophila KA3]
AD-726-C10_NODE_3_length_51423_cov_52.4252_ID_5_27	gi|657612182|ref|WP_029423307.1|	35.71	98	57	3	10	103	8	103	1e-09	62	gi|657612182|ref|WP_029423307.1|	149	35	59	6	60.2	1	1	LPPSMNHAYRRRGNTHGMYM---TKEAKLFKEYASFMA-LKIVRKYKVTPFPNDNNFYKLYFEFHFKNKRHADPNNLLKILIDSLEGIVFENDRNIDV	LPPTLNHAYRNFVHPTGRRMRVLTREAERFREEAAWLAKAWAVQTGWAMPSPRTKVYLRLWY--FWPDWRRADANNREKVLLDALEGVLYPDDRWVLV	122	121	endodeoxyribonuclease RusA, partial [Alicyclobacillus macrosporangiidus]
AD-726-C10_NODE_3_length_51423_cov_52.4252_ID_5_27	gi|657612365|ref|WP_029423486.1|	34.69	98	58	3	10	103	5	100	2e-09	61.2	gi|657612365|ref|WP_029423486.1|	147	34	59	6	60.2	1	1	LPPSMNHAYRRRGNTHGMYM---TKEAKLFKEYASFMA-LKIVRKYKVTPFPNDNNFYKLYFEFHFKNKRHADPNNLLKILIDSLEGIVFENDRNIDV	LPPTLNHAYRNFVHPSGRRMRVLTREAERFREEAAWLAKAWAIKTGWAMPPPRTKVYLRLWY--FWPDWRRADANNRDKVLLDALEGVLYPDDRWVLV	122	129	endodeoxyribonuclease RusA [Alicyclobacillus macrosporangiidus]
AD-726-C10_NODE_3_length_51423_cov_52.4252_ID_5_27	gi|754048303|ref|WP_041695234.1|	33.33	99	59	3	10	103	8	104	1e-08	59.3	gi|754048303|ref|WP_041695234.1|	142	33	58	7	58.59	1	1	LPPSMNHAYRR----RGNTHGMYMTKEAKLFKEYASFMALKIVRKYK-VTPFPNDNNFYKLYFEFHFKNKRHADPNNLLKILIDSLEGIVFENDRNIDV	LPPSVNHAYRNFVHPRTGRRMRVLSHEAERFKRDAAWLAREWVQRTGWCVPPPGTKVVLRIWY--YWSNRRRTDTNNRNKVLLDALEGVLYVDDRWVLV	122	132	endodeoxyribonuclease RusA [Alicyclobacillus acidocaldarius]
AD-726-C10_NODE_3_length_51423_cov_52.4252_ID_5_27	gi|657610986|ref|WP_029422125.1|	33.67	98	59	3	10	103	16	111	1e-08	58.9	gi|657610986|ref|WP_029422125.1|	141	33	59	6	60.2	1	1	LPPSMNHAYRRRGNTHGMYM---TKEAKLFKEYASFMALKIVRKYKVT-PFPNDNNFYKLYFEFHFKNKRHADPNNLLKILIDSLEGIVFENDRNIDV	LPPTLNHAYRNFVHPSGRRMRVLTRQAERFREEAAWLAKAWAMQTGWSMPPPRTKVYLRLWY--FWPDWRRADANNREKVLLDALEGVLYPDDRWVLV	122	129	endodeoxyribonuclease RusA, partial [Alicyclobacillus macrosporangiidus]
AD-726-C10_NODE_3_length_51423_cov_52.4252_ID_5_27	gi|749810220|ref|WP_040289053.1|	31.31	99	61	3	10	103	7	103	1e-07	55.8	gi|749810220|ref|WP_040289053.1|	133	31	57	7	57.58	1	1	LPPSMNHAYRR----RGNTHGMYMTKEAKLFKEYASFMALKIVRKYK-VTPFPNDNNFYKLYFEFHFKNKRHADPNNLLKILIDSLEGIVFENDRNIDV	LPPSVNHAYRNFVHPKTGRRMRVLSHEAERFKRDAAWLAREWAQQTGWCVPPPGTKVVLRIWY--YWPNRRRTDTNNRSKVLLDALEGVLYVDDRWVLV	122	121	endodeoxyribonuclease RusA, partial [Alicyclobacillus hesperidum]
AD-726-C10_NODE_3_length_51423_cov_52.4252_ID_5_27	gi|495617058|ref|WP_008341637.1|	31.25	96	61	2	10	101	8	102	2e-07	55.5	gi|495617058|ref|WP_008341637.1|;gi|218238655|gb|EED05879.1|	132	30	53	5	55.21	1	1	LPPSMNHAYR----RRGNTHGMYMTKEAKLFKEYASFMALKIVRKYKVTPFPNDNNFYKLYFEFHFKNKRHADPNNLLKILIDSLEGIVFENDRNI	LPPSVNHAYRIYVHPQTGQRMRVLTSEAQRFRRDAAYLALRW-RQVTGWAMPQPGVKVVLRLWYYWPSRRRMDTHNREKVLLDALEGVLYPEDRWV	122	131	endodeoxyribonuclease RusA [Alicyclobacillus acidocaldarius]<>endodeoxyribonuclease RusA [Alicyclobacillus acidocaldarius LAA1]
AD-726-C10_NODE_3_length_51423_cov_52.4252_ID_5_27	gi|652589118|ref|WP_026975859.1|	33.7	92	57	2	10	98	8	98	4e-07	54.7	gi|652589118|ref|WP_026975859.1|	130	31	52	4	56.52	1	1	LPPSMNHAYRRRGNTHGMYM---TKEAKLFKEYASFMALKIVRKYKVTPFPNDNNFYKLYFEFHFKNKRHADPNNLLKILIDSLEGIVFEND	LPPSVNHAYRNFTTANGRRMRVPTREAARFKRDAAWLA-KAWRADTRWSIPPEDRKVIVRMWVYWRDWRRRDTDNTWKLTLDALKGILYEDD	122	128	hypothetical protein [Alicyclobacillus contaminans]
AD-726-C10_NODE_3_length_51423_cov_52.4252_ID_5_27	gi|502515786|ref|WP_012810834.1|	30.93	97	60	3	10	101	8	102	1e-06	53.1	gi|502515786|ref|WP_012810834.1|;gi|257478203|gb|ACV58522.1|	126	30	56	7	57.73	1	1	LPPSMNHAYRR----RGNTHGMYMTKEAKLFKEYASFMALKIVRKYKVT-PFPNDNNFYKLYFEFHFKNKRHADPNNLLKILIDSLEGIVFENDRNI	LPPSVNHAYRTYVHPQTGQRIRVLTSKAQKFRRDAAYLALRWRQETGWTMPQPGTKVVLRLWY--FWPSRRRMDTHNREKVLLDALEGVLYPEDRWV	122	131	endodeoxyribonuclease RusA [Alicyclobacillus acidocaldarius]<>endodeoxyribonuclease RusA [Alicyclobacillus acidocaldarius subsp. acidocaldarius DSM 446]
AD-726-C10_NODE_3_length_51423_cov_52.4252_ID_5_27	gi|502515416|ref|WP_012810474.1|	32	100	61	3	10	104	8	105	2e-06	52.4	gi|502515416|ref|WP_012810474.1|;gi|257477813|gb|ACV58132.1|	124	32	55	7	55	1	1	LPPSMNHAYRR----RGNTHGMYMTKEAKLFKEYASFMALKIVRKYKVT-PFPNDNNFYKLYFEFHFKNKRHADPNNLLKILIDSLEGIVFENDRNIDVS	LPPSVNHAYRTYVHPKTGQRMRVLNGEAQKFRRDAAYLALRWRQETGWTMPQPGTKVVLRLWY--FWPSSRRMDTHNREKVLLDALEGILYPEDRWVLVQ	122	131	endodeoxyribonuclease RusA [Alicyclobacillus acidocaldarius]<>endodeoxyribonuclease RusA [Alicyclobacillus acidocaldarius subsp. acidocaldarius DSM 446]
AD-726-C10_NODE_3_length_51423_cov_52.4252_ID_5_28	gi|504061838|ref|WP_014295832.1|	78.05	82	18	0	1	82	1	82	3e-37	130	gi|504061838|ref|WP_014295832.1|;gi|372100856|gb|AEX84760.1|	328	64	72	0	87.8	1	1	MIWGILISFLIGVFTGIFIISLLITSKEAELTAEILREKRVNSDLLEKNEVLKKRVKNLSDENAKLFVENMKLRRGKCEIEN	MIWGILLSFFCGTFAGVFGISLLITSKEAELTAEILRKKKANSDLAEKNKILKKRIKQLSLENAKLFAENMKLRRGKCEVEN	83	82	hypothetical protein [Marinitoga piezophila]<>hypothetical protein Marpi_0309 [Marinitoga piezophila KA3]
AD-726-C10_NODE_3_length_51423_cov_52.4252_ID_5_29	gi|504061837|ref|WP_014295831.1|	50.82	61	30	0	31	91	6	66	4e-11	63.9	gi|504061837|ref|WP_014295831.1|;gi|372100855|gb|AEX84759.1|	154	31	44	0	72.13	1	1	SFNAQYEQIFDKLTERFSKIILKKVGAEYILQIYRGNKIYQVVKEKSFIKLMFEAARYMGV	NFERQYEQILEKLPEKFTKIEISKDDYFYVLRLYRGKQVYRVIKKDRIDKLMFTAANYMGV	92	66	hypothetical protein [Marinitoga piezophila]<>hypothetical protein Marpi_0308 [Marinitoga piezophila KA3]
AD-726-C10_NODE_3_length_51423_cov_52.4252_ID_5_30	gi|657623659|ref|WP_029434637.1|	56.8	206	76	4	2	200	7	206	4e-73	232	gi|657623659|ref|WP_029434637.1|	592	117	146	13	70.87	1	1	KKIVLSLFDYTTNMVKPWAEAGYQCYCIDIQHPKGETKEGNIIKVGADVRDVFSWLPREVNNIAIAFGFPPCTHLAVSGARWMKKKGLKALNEAIELFDTTVKLFEWLKAPYMIENPVSTIATYWRKPDYTFQPWQYG-------DLHYKKTCLWTGYGFKMPEPIYKEPPAGTEAKIWKMGPRKDRAIKRAETPINFAKEVFKTN	EKTVISCFDLTGNMVRPWAEAGYLCYCVDIQHPQGETRQGNIIRVGADMRD---WLP-PFRPITFAAFFPPCTDVAVSGARWFRDKGLFALFQSIRLFYASIRLAEWTHAPYLIENPVSTISTYWRKPDYTFDPCDYAGYPGGENDLYTKKTCLWTGGGFIMPPPKRLEPVQGS--RMHRLPPSPERANLRSATPMGFARAVFEAN	210	213	hypothetical protein [Bilophila wadsworthia]
AD-726-C10_NODE_3_length_51423_cov_52.4252_ID_5_30	gi|654073241|ref|WP_027710321.1|	53.55	211	88	4	1	204	1	208	4e-70	224	gi|654073241|ref|WP_027710321.1|	572	113	141	10	66.82	1	1	MKKIVLSLFDYTTNMVKPWAEAGYQCYCIDIQHPKGETKEGNIIKVGADVRDVFSWLP--REVNNIAIAFGFPPCTHLAVSGARWMKKKGLKALNEAIELFDTTVKLFEWLKAPYMIENPVSTIATYWRKPDYTFQPWQY-----GDLHYKKTCLWTGYGFKMPEPIYKEPPAGTEAKIWKMGPRKDRAIKRAETPINFAKEVFKTNTNLL	MKPVMLSLFDFTGEMVKPWLEAGYECWIIDVQHKPGINRKNNLVKVGADIR--FGWLPPAEIIDQIKFIAAFPPCDHLAVSGARWFKGKGLRSLGLSIDLFATATEICEWSGAPYLIENPVSTISTYWRKPDYTFHPWQYCGYEPNDEYTKKTCLWTGGGFVMPEP-YHPNKVNPDDRIHKCSPSADRKNIRSITPFGFAKAVYLANSKMF	210	220	hypothetical protein [Zooshikella ganghwensis]
AD-726-C10_NODE_3_length_51423_cov_52.4252_ID_5_30	gi|564969840|ref|WP_023873967.1|	53.92	204	85	3	2	200	12	211	6e-69	222	gi|564969840|ref|WP_023873967.1|;gi|564130060|gb|AHB77563.1|	565	110	142	9	69.61	1	1	KKIVLSLFDYTTNMVKPWAEAGYQCYCIDIQHPKGETKEGNIIKVGADVRDVFSWLPREVNNIAIAFGFPPCTHLAVSGARWMKKKGLKALNEAIELFDTTVKLFEWLKAPYMIENPVSTIATYWRKPDYTFQPWQYGDL-----HYKKTCLWTGYGFKMPEPIYKEPPAGTEAKIWKMGPRKDRAIKRAETPINFAKEVFKTN	RRIVISCFDKTGNMVKPWADSGYLCYCVDIQHAPGERRDGNIVWVGADMLD---WMPPR-GDIAAAFFFPPCTDVAVSGARWFKDKGIGSLIMALRLFDASVKLAEWTGAPYLIENPVSTVSSYWRKPDHTFHPYEFAGLCADDNYTKKTCLWTGGGFIMPAPQRDFALASPDDRIHKAPPGEHRADFRSATPMGFARAVFFAN	210	221	MULTISPECIES: hypothetical protein [Pandoraea]<>hypothetical protein X636_20530 [Pandoraea sp. RB-44]
AD-726-C10_NODE_3_length_51423_cov_52.4252_ID_5_30	gi|737589094|ref|WP_035559970.1|	48.79	207	90	4	4	200	5	205	2e-61	202	gi|737589094|ref|WP_035559970.1|	514	101	138	16	66.67	1	1	IVLSLFDYTTNMVKPWAEAGYQCYCIDIQHPKGETKEGNIIKVGADVRDVFSWLPREVNNIAIAFGFPPCTHLAVSGARWMKKKGLKALNEAIELFDTTVKLFEWLKAPYMIENPVSTIATYWRKPDYTFQPW----------QYGDLHYKKTCLWTGYGFKMPEPIYKEPPAGTEAKIWKMGPRKDRAIKRAETPINFAKEVFKTN	IVISCFDLTTTLVQPWAEAGYLCYCVDLQHPPGETREGNIIRVGIDVRE---WLP-PYGPVAFAAFFPPCTDTAISGRAHFRRKGLGSVIKALQLFEWSARLAAWCQAPYFIENPVSTVSTYWRPPDFRFDPCDFAGYLPAERQLSEAYTKRTCLWTGGGFRLPEPKAVVPILGS--KMHNMPDSKNRANLRSVTPAGFSRAVFESN	210	216	hypothetical protein [Hymenobacter sp. IS2118]
AD-726-C10_NODE_3_length_51423_cov_52.4252_ID_5_30	gi|737596715|ref|WP_035567405.1|	47.83	207	92	4	4	200	5	205	5e-60	198	gi|737596715|ref|WP_035567405.1|	504	99	137	16	66.18	1	1	IVLSLFDYTTNMVKPWAEAGYQCYCIDIQHPKGETKEGNIIKVGADVRDVFSWLPREVNNIAIAFGFPPCTHLAVSGARWMKKKGLKALNEAIELFDTTVKLFEWLKAPYMIENPVSTIATYWRKPDYTFQPWQYG----------DLHYKKTCLWTGYGFKMPEPIYKEPPAGTEAKIWKMGPRKDRAIKRAETPINFAKEVFKTN	IVISCFDFTTTLVQPWADAGYLCYCVDLQHPPGETREGNIIRVGIDVRE---WLP-PYGPVAFAAFFPPCTDTAISGRAHFRRKGLGSVIKALQLFEWSARLAAWCQAPYFIENPVSTVSTYWRPPDFRFDPCDYAGYLPPERQLSEAYTKRTCLWTGGGFQLPEHKAVVPILGS--KMHNLPDSKNRANLRSATPAGFARAVFEAN	210	206	hypothetical protein, partial [Hymenobacter sp. IS2118]
AD-726-C10_NODE_3_length_51423_cov_52.4252_ID_5_30	gi|737587146|ref|WP_035558059.1|	47.83	207	92	4	4	200	5	205	1e-59	198	gi|737587146|ref|WP_035558059.1|	503	99	136	16	65.7	1	1	IVLSLFDYTTNMVKPWAEAGYQCYCIDIQHPKGETKEGNIIKVGADVRDVFSWLPREVNNIAIAFGFPPCTHLAVSGARWMKKKGLKALNEAIELFDTTVKLFEWLKAPYMIENPVSTIATYWRKPDYTFQPWQYG----------DLHYKKTCLWTGYGFKMPEPIYKEPPAGTEAKIWKMGPRKDRAIKRAETPINFAKEVFKTN	IVISCFDLTTTLVQPWAEAGYLCYCVDLQHPPGETREGNIIRVGADVRE---WLP-PYGPVAFAAFFPPCTDTAISGRAHFRRKGLSSVIKALQLFEWSARLAAWCQCPYFIENPVSTVSTYWRPPDFRFDPCDYAGYLPAERQLSEAYTKRTCLWTGGGFQLPEHKAVVPILGS--KMHNLPDSKNRANLRSATPAGFARAVFEAH	210	216	hypothetical protein [Hymenobacter sp. IS2118]
AD-726-C10_NODE_3_length_51423_cov_52.4252_ID_5_30	gi|740972773|ref|WP_038757105.1|	47.78	203	99	3	8	205	9	209	3e-56	189	gi|740972773|ref|WP_038757105.1|;gi|705581149|gb|KGS43894.1|	479	97	121	7	59.61	1	1	LFDYTTNMVKPWAEAGYQCYCIDIQHPKGETKEGNIIKVGADVRDVFSWLPREVNNIAIAFGFPPCTHLAVSGARWMKKKGLKALNEAIELFDTTVKLFEWLKAPYMIENPVSTIATYWRKPDYTFQPWQY-----GDLHYKKTCLWTGYGFKMPEPIYKEPPAGTEAKIWKMGPRKDRAIKRAETPINFAKEVFKTNTNLLV	LFDKTGNMARPWAEAGYRCICFDIQH-VGRTVRDGIIFQQWDALIGSPSLPPD-SQIAFGFAFPPCTHLAVSGARWFQGKGLRALSQSIEMFAAAAEFMESLGCPYGIENPVSVISTHWRKPDYTFHPYDFTGFELTDNYTKKTCIWAGGGFEMPAPNRADGLGAPDNRIHAAPPSDDRGDIRSATPLGFARAVFAANAKQLT	210	210	hypothetical protein [Burkholderia pseudomallei]<>putative dcm methylase [Burkholderia pseudomallei ABCPW 107]
AD-726-C10_NODE_3_length_51423_cov_52.4252_ID_5_30	gi|752527143|ref|WP_041198706.1|	47.78	203	99	3	8	205	9	209	3e-56	189	gi|752527143|ref|WP_041198706.1|;gi|714452452|gb|KGU90974.1|	479	97	121	7	59.61	1	1	LFDYTTNMVKPWAEAGYQCYCIDIQHPKGETKEGNIIKVGADVRDVFSWLPREVNNIAIAFGFPPCTHLAVSGARWMKKKGLKALNEAIELFDTTVKLFEWLKAPYMIENPVSTIATYWRKPDYTFQPWQY-----GDLHYKKTCLWTGYGFKMPEPIYKEPPAGTEAKIWKMGPRKDRAIKRAETPINFAKEVFKTNTNLLV	LFDKTGNMARPWAEAGYRCICFDIQH-VGRTVRDGIIFQQWDALIGSPSLPPD-SQIAFGFAFPPCTHLAVSGARWFQGKGLRALSQSIEMFAVAAEFMESLGCPYGIENPVSVISTHWRKPDYTFHPYDFTGFELTDNYTKKTCIWAGGGFEMPAPNRADGLGAPDNRIHAAPPSDDRGDIRSATPLGFARAVFAANAKQLT	210	210	hypothetical protein [Burkholderia pseudomallei]<>putative dcm methylase [Burkholderia pseudomallei MSHR4032]
AD-726-C10_NODE_3_length_51423_cov_52.4252_ID_5_30	gi|736054791|ref|WP_034198323.1|	44.5	209	109	3	1	204	3	209	2e-52	179	gi|736054791|ref|WP_034198323.1|;gi|666486804|gb|KEZ04836.1|	454	93	120	7	57.42	1	1	MKKIVLSLFDYTTNMVKPWAEAGYQCYCIDIQHPKGETKEGNIIKVGADVRDVFSWLPREVNNIAIAFGFPPCTHLAVSGARWMKKKGLKALNEAIELFDTTVKLFEWLKAPYMIENPVSTIATYWRKPDYTFQPWQY-----GDLHYKKTCLWTGYGFKMPEPIYKEPPAGTEAKIWKMGPRKDRAIKRAETPINFAKEVFKTNTNLL	MVPTVIFLFDRTGNMARPWADAGYRCICYDIQH-VGRTVHDGIIFQQWDALLGAPTIPAD-SAVVFGFAFPPCTDLAVSGARWFKEKGLRRLAQAIEMVAVADEFLHALGVPYGIENPVSVISSHWRKPDYTFHPYEFTGFELSDNYTKKTCIWAGAGFEMPAPNRAEGLGAPDNRIHAAPPSDDRGDIRSATPMGFARAVFAANAKQL	210	211	hypothetical protein [Burkholderia sp. MSh2]<>hypothetical protein GQ57_16105 [Burkholderia sp. MSh2]
AD-726-C10_NODE_3_length_51423_cov_52.4252_ID_5_30	gi|738872971|ref|WP_036761326.1|	45.54	213	105	5	1	206	1	209	7e-50	172	gi|738872971|ref|WP_036761326.1|;gi|694203758|gb|KGJ01761.1|	437	97	121	11	56.81	1	1	MKKIVLSLFDYTTNMVKPWAEAGYQCYCIDIQHPKGETKEGNIIKVGADVRDVFSWLPRE--VNNIAIAFGFPPCTHLAVSGARWMKKKGLKALNEAIELFDTTVKLFEWLKAPYMIENPVSTIATYWRKPDYTFQPWQYGDL----HY-KKTCLWTGYGFKMPEPIYKEPPAGTEAKIWKMGPRKDRAIKRAETPINFAKEVFKTNTNLLVK	MKPVAIFLYELSGKSAEPFAAAGWDCYCIDIQHP-GNFSKGNIHFVQADAR---RWKPTRDMVQRCRFFAAFPPCDDLACSGARWFKGKGLHALSDAIELFAIAAEWAEFFEVPYLIENPRSTISTYWREPDHCFDPCDYSQLAPSEHYTKKTCLWTGGGFIMPPKAALPGPAQANVIRDMAGKGRDRANARSVTPMGFMRAVYAANFNAQVQ	210	213	hypothetical protein [Paracoccus versutus]<>hypothetical protein IT40_26875 [Paracoccus versutus]
AD-726-C10_NODE_3_length_51423_cov_52.4252_ID_5_31	gi|504061835|ref|WP_014295829.1|	89.74	156	15	1	1	156	1	155	3e-95	285	gi|504061835|ref|WP_014295829.1|;gi|372100853|gb|AEX84757.1|	728	140	149	1	95.51	1	1	MAGFNKIILIGRLTKNPEIRLTTTDIKVSNFTLAVDRNFKKENQENKTDFIPITSFGKSAEFVEQYLRKGMQIMVEGKLQIDNWQDENGQWHNKSYVVSSNIVFLEKKKDPADEYQEKYLKDINEVENNIDDSGLGDIPEIDDDNFPNFFPIDDSG	MAGFNKIILIGRLTKNPEIRLTTTDIKVSNFTLAVDRSYRKEKEESKTDFIPITSFGKSAEFVEQYLRKGMQIMVEGKLQIDNWQDENGQWHNKSYVVSSNIVFLEKKKDPADEYQEKYLKDINEVENNIDEP-FGDIPEIKDDDFPQFFPVDEEG	166	155	single stranded DNA-binding protein [Marinitoga piezophila]<>single stranded DNA-binding protein [Marinitoga piezophila KA3]
AD-726-C10_NODE_3_length_51423_cov_52.4252_ID_5_31	gi|372100982|gb|AEX84886.1|	47.31	167	82	4	3	165	4	168	9e-40	143	gi|372100982|gb|AEX84886.1|	361	79	109	6	65.27	1	1	GFNKIILIGRLTKNPEIRLTTTDIKVSNFTLAVDR-NFKKENQENKTDFIPITSFGKSAEFVEQYLRKGMQIMVEGKLQIDNWQDENGQWHNKSYVVSSNIVFLEKKKDPADEYQEKYLKD---INEVENNIDDSGLGDIPEIDDDNFPNFFPIDDSGIEDDTPPKF	SFNRVILVGRLTRDPEVRMTTSGDKVANFTLAVDRPNWNNDFNGQKTDFIRVVVFGKKAEFAENYLKKGVLILVEGALRINTWRDQNNNYRERAEVSASTIQFMESKAS-RDAYITNNFEDNSNIEVIEPTIDEVNDDFDDFSNDE-FPQFFPIDDAGTEDDTPPNF	166	168	single stranded DNA-binding protein [Marinitoga piezophila KA3]
AD-726-C10_NODE_3_length_51423_cov_52.4252_ID_5_31	gi|771516841|ref|WP_045170002.1|	41.82	165	83	4	4	164	1	156	3e-30	119	gi|771516841|ref|WP_045170002.1|	297	69	103	13	62.42	1	1	FNKIILIGRLTKNPEIRLTTTDIKVSNFTLAVDRNFKKENQENKTDFIPITSFGKSAEFVEQYLRKGMQIMVEGKLQIDNWQDENGQWHNKSYVVSSNIVFLEKKKDPADEYQEKYLKDINEVENNIDDSGLGDIPEIDDDNFPNFFPIDD----SGIEDDTPPK	MNKVILMGRLTRDPEFRLTANNTPVANFTLAVNRRFKRENDQD-ADFIPIVAWSRLAEFSKNYLKKGRQVVVIGRLQLRTWDDESNRRHYITEVVAEEIYFAEPKPKDAPAEAEVDMKN-DSILDNMDD-------EMFDSELENFFEEDEDSSLSKLDDDKPPE	166	161	single-stranded DNA-binding protein [Caldicellulosiruptor sp. Rt8.B8]
AD-726-C10_NODE_3_length_51423_cov_52.4252_ID_5_31	gi|753908098|ref|WP_041638753.1|	51.4	107	51	1	3	108	4	110	7e-30	117	gi|753908098|ref|WP_041638753.1|	293	55	79	1	73.83	1	1	GFNKIILIGRLTKNPEIRLTTTDIKVSNFTLAVDR-NFKKENQENKTDFIPITSFGKSAEFVEQYLRKGMQIMVEGKLQIDNWQDENGQWHNKSYVVSSNIVFLEKK	SFNRVILVGRLTRDPEVRMTTSGDKVANFTLAVDRPNWNNDFNGQKTDFIRVVVFGKKAEFAENYLKKGVLILVEGALRINTWRDQNNNYRERAEVSASTIQFMESK	166	149	hypothetical protein, partial [Marinitoga piezophila]
AD-726-C10_NODE_3_length_51423_cov_52.4252_ID_5_31	gi|503197216|ref|WP_013431877.1|	45.45	165	80	6	4	162	1	161	4e-29	115	gi|503197216|ref|WP_013431877.1|;gi|312179867|gb|ADQ40037.1|	289	75	101	10	61.21	1	1	FNKIILIGRLTKNPEIRLTTTDIKVSNFTLAVDRNFKKENQENKTDFIPITSFGKSAEFVEQYLRKGMQIMVEGKLQIDNWQDENGQWHNKSYVVSSNIVFLE-KKKD-PADEYQEK----YLKDINEVENNIDDSGLGDIPEIDDDNFPNFFPIDDSGIEDDTP	MNKVILMGRLTRDPEFRLTANNTPVANFTLAVNRRFKRENDQD-ADFIPIVAWSRLAEFSKNYLKKGRQVVVIGRLQLRTWDDETNRRHYITEVVAEEIYFAEPKPKDVPVDSEAEVKEDIILPDLD--EETIDDSELEKFFE-EDVKIPSKNNDVDEGIEDDLP	166	162	single-stranded DNA-binding protein [Caldicellulosiruptor kristjanssonii]<>single-strand binding protein [Caldicellulosiruptor kristjanssonii I77R1B]
AD-726-C10_NODE_3_length_51423_cov_52.4252_ID_5_31	gi|503809011|ref|WP_014043005.1|	45.45	165	80	6	4	162	1	161	5e-29	115	gi|503809011|ref|WP_014043005.1|;gi|343965300|gb|AEM74447.1|	289	75	101	10	61.21	1	1	FNKIILIGRLTKNPEIRLTTTDIKVSNFTLAVDRNFKKENQENKTDFIPITSFGKSAEFVEQYLRKGMQIMVEGKLQIDNWQDENGQWHNKSYVVSSNIVFLE-KKKD-PADEYQEK----YLKDINEVENNIDDSGLGDIPEIDDDNFPNFFPIDDSGIEDDTP	MNKVILMGRLTRDPEFRLTANNTPVANFTLAVNRRFKRENDQD-ADFIPIVAWSRLAEFSKNYLKKGRQVVVIGRLQLRTWDDEANRRHYITEVVAEEIYFAEPKPKDVPVDSEAEVKEDIILPDLD--EETIDDSELEKFFE-EDVKIPSKNNDVDEGIEDDLP	166	162	MULTISPECIES: single-stranded DNA-binding protein [Caldicellulosiruptor]<>single-strand binding protein [Caldicellulosiruptor lactoaceticus 6A]
AD-726-C10_NODE_3_length_51423_cov_52.4252_ID_5_31	gi|493538777|ref|WP_006492672.1|	40.27	149	75	3	4	139	5	152	4e-28	113	gi|493538777|ref|WP_006492672.1|;gi|478781316|emb|CCU86195.1|	282	60	90	14	60.4	1	1	FNKIILIGRLTKNPEIRLTTTDIKVSNFTLAVDRNFKKENQENKTDFIPITSFGKSAEFVEQYLRKGMQIMVEGKLQIDNWQDENGQWHNKSYVVSSNIVFLEKKKDPADEYQ--EKYLKDINEVENN-----------IDDSGLGDIP	YNHVVLIGRLTRDPEIKFAASGTQIATFTLAVDRNVPSSNNDN-TDFIRIVTFGKTAEFAGNYLTKGRLILVEGSLRINKWKTQDGEPRSNAEVAASNIRFMETKAQAQQSSGGFDRSIQDTNVVESTENDDITFFGSETEDSGSDDIP	166	153	Single-stranded DNA-binding protein [Mesotoga infera]<>Single-stranded DNA-binding protein [Mesotoga infera]
AD-726-C10_NODE_3_length_51423_cov_52.4252_ID_5_31	gi|504123864|ref|WP_014357850.1|	42.86	147	78	3	4	147	1	144	4e-28	112	gi|504123864|ref|WP_014357850.1|;gi|375304140|gb|AFA50274.1|	281	63	91	6	61.9	1	1	FNKIILIGRLTKNPEIRLTTTDIKVSNFTLAVDRNFKKENQENKTDFIPITSFGKSAEFVEQYLRKGMQIMVEGKLQIDNWQDENGQWHNKSYVVSSNIVFL-EKKKDPADEYQEKYLKDINEVENNIDDSGLGDIPEI--DDDNFP	MNKVILVGRLTRDPEVKNTTTGKTVATFTLAVDRRFKNKDGQKEADFVPIVVWGKQAEFAGQYLSKGSQIGVSGRLQVRSYDAQDGQRRYVTEVVADEINFLSSSKKDSAGGFQQ---ASAPRTDNNMSVMGLDEDFHLMADDDDIP	166	145	single-stranded DNA-binding protein [Acetobacterium woodii]<>single-strand binding protein Ssb2 [Acetobacterium woodii DSM 1030]
AD-726-C10_NODE_3_length_51423_cov_52.4252_ID_5_31	gi|503177981|ref|WP_013412642.1|	40.23	174	75	5	4	162	1	160	8e-28	112	gi|503177981|ref|WP_013412642.1|;gi|222456911|gb|ACM61173.1|;gi|311775829|gb|ADQ05316.1|	280	70	100	29	57.47	1	1	FNKIILIGRLTKNPEIRLTTTDIKVSNFTLAVDRNFKKENQENKTDFIPITSFGKSAEFVEQYLRKGMQIMVEGKLQIDNWQDENGQWHNKSYVVSSNIVFLE-KKKDPADEYQEKYLKDINEVENNIDDSGLGDIPEIDDDN----FPNFFPID----------DSGIEDDTP	MNKVILMGRLTRDPEFRLTANNTPVANFTLAVNRRFKRENDQD-ADFIPIVAWSRLAEFSKNYLKKGRQVVVIGRLQLRTWDDEANRRHYITEVVAEEIYFAEPKPKDVPVDSEAEVKEDII-------------LPDLDDETIESELENFFEEDVKIPSKNNDVDEGIEDDLP	166	161	MULTISPECIES: single-stranded DNA-binding protein [Caldicellulosiruptor]<>single-strand binding protein [Caldicellulosiruptor bescii DSM 6725]<>single-strand binding protein [Caldicellulosiruptor owensensis OL]
AD-726-C10_NODE_3_length_51423_cov_52.4252_ID_5_31	gi|771511401|ref|WP_045165227.1|	40	160	79	3	4	147	1	159	9e-28	112	gi|771511401|ref|WP_045165227.1|	280	64	97	17	60.62	1	1	FNKIILIGRLTKNPEIRLTTTDIKVSNFTLAVDRNFKKENQENKTDFIPITSFGKSAEFVEQYLRKGMQIMVEGKLQIDNWQDENGQWHNKSYVVSSNIVFLEKK------KDPADEYQEKYLKDINE----------VENNIDDSGLGDIPEIDDDNFP	MNKVILMGRLTRDPEFRLTANNTPVANFTLAVNRRFKRENDQD-ADFIPIVAWSRLAEFSKNYLKKGRQVVVIGRLQLRTWDDESNRRHYITEVIAEEIYFAEPKPKDVPAEAEADVKEEDILPDLDEEVLDSELENFFEEDIDTSSKLELDENPEDDLP	166	160	single-stranded DNA-binding protein [Thermoanaerobacter cellulolyticus]
AD-726-C10_NODE_3_length_51423_cov_52.4252_ID_5_32	gi|504061834|ref|WP_014295828.1|	96.7	424	14	0	1	424	1	424	0	832	gi|504061834|ref|WP_014295828.1|;gi|372100852|gb|AEX84756.1|	2150	410	421	0	99.29	1	1	MKDLEKWIIGYMFLDDSIDISVLTKEDFKNNNYGVLFEYLKNKLENGEVIDVFTASADLKINPETLEDLIDSVPDLFNFENAVKKLKEESIKRQLKHVAENISKTLDDANVYEILEYVEKRVLGIEVIGERIYETLKETLETYFDEVEEMQKRRLNNEFVGIPSGINDLDKFLGGFKGGQLIIIAGRPAMGKTTFALNIATNMARKGYPSAFFSLEMNQKQLRNKILASATHIEYNKIAHGFINGNERTIIKDIINQLKRVPIVLGKTTNLTIDSLKSVARKLKREYKIQGLFVDYLQLMTKTTDLVKELGIITRQLKLLALELDIPIFLLSQLSRNVEHREDKRPMLSDLRDSGAIEQDADIVMFLYRPAYYARKKVKEKEEHENKAEKIEVIIGKQR…	MKDLEKWIIGYMFLDDSIDVSVLTKDDFENTNFGVVFEYLKNKLENGEVIDVFTASADLKLSPETLEDFIDSVPDLFNFENAIKKLKEESIKRQLKHVAENISKTLDNANVYEILEYVEKRVLGIEVIGERIYETLKETLETYFDEVEEMQKRRLNNEFVGIPSGINDLDKFLGGFKGGQLIIIAGRPAMGKTTFALNIATNMARKGYPSAFFSLEMNQKQLRNKILASATHIEYNKIAHGFINGNERTIIKDIINQLKRVPIVLGKTTNLTIDSLKSVARKLKREYKIQGLFVDYLQLMTKTTDLVKELGIITRQLKLLALELDIPIFLLSQLSRNVEHREDKRPMLSDLRDSGTIEQDADIVMFLYRPAYYARKKVKEKDEHENKAERIEVIIGKQR…	425	424	replicative DNA helicase [Marinitoga piezophila]<>replicative DNA helicase [Marinitoga piezophila KA3]
AD-726-C10_NODE_3_length_51423_cov_52.4252_ID_5_32	gi|769965097|ref|WP_045087606.1|	39.01	446	247	8	2	424	12	455	4e-85	279	gi|769965097|ref|WP_045087606.1|;gi|762220256|emb|CEP78085.1|	714	174	258	25	57.85	1	1	KDLEKWIIGYMFLDDSIDISVLTK---EDFKNNNYGVLFEYLKNKLENGEVIDVFTASADLKINP--------ETLEDLIDSVPDLFNFENAVKKLKEESIKRQLKHVAENIS---KTLDDANVYEILEYVEKRVLGI-EVIGERIYETLKETLETYFDEVEEMQKRRLNNE---FVGIPSGINDLDKFLGGFKGGQLIIIAGRPAMGKTTFALNIATNMARK-GYPSAFFSLEMNQKQLRNKILASATHIEYNKIAHGFINGNERTIIKDIINQLKRVPIVLGKTTNLTIDSLKSVARKLKREYKIQGLFVDYLQLMTKTT----DLVKELGIITRQLKLLALELDIPIFLLSQLSRNVEHREDKRPMLSDLRDSGAIEQDADIVMFLYRPAYYARKK…	KEAEEAVLGSIFLDPSVLPDIIEEIRWEDFYYEKNRIIFKCMEDLFDRGIPVDTVSVLENLRQSKLLEKIGGEETIIYLAQIVPTTANVMYYTQIIKEKALMRALINASSEIVDAVRTIGDAQ--EVLEYAEKRIFSITEARATRTYDLLSNVMHDVFVQIEDLKNRAQKGEGELVTGIPTGFKQLDKISSGFHRSELVIIAARPSMGKSSFAANLATQMALKYDVPVAIFSLEMSKEQLANRILCSEAMVDLQKVRTGQISDEEWERLVQAAGDLSKSKLIFDDEPDLTPRLLRAKARRMKREYGIEVIFVDYLQLMTSRSRNYESRQQEITEISRSLKLLARELKITVVALSQLSRAVEQREDKRPRLSDLRESGAIEQDADLVMFLYRDAYYKRKK…	425	457	DNA helicase [Defluviitoga tunisiensis]<>Replicative DNA helicase [Defluviitoga tunisiensis]
AD-726-C10_NODE_3_length_51423_cov_52.4252_ID_5_32	gi|501164557|ref|WP_012208797.1|	39.27	438	245	8	2	418	12	449	7e-84	276	gi|501164557|ref|WP_012208797.1|;gi|160360080|gb|ABX31694.1|	705	172	254	21	57.99	1	1	KDLEKWIIGYMFLDDSIDISVLTK---EDFKNNNYGVLFEYLKNKLENGEVIDVFTASADL-------KINPE-TLEDLIDSVPDLFNFENAVKKLKEESIKRQLKHVAENISKTLDD-ANVYEILEYVEKRVLGI-EVIGERIYETLKETLETYFDEVEEMQKRRLNNE---FVGIPSGINDLDKFLGGFKGGQLIIIAGRPAMGKTTFALNIATNMA-RKGYPSAFFSLEMNQKQLRNKILASATHIEYNKIAHGFINGNERTIIKDIINQLKRVPIVLGKTTNLTIDSLKSVARKLKREYKIQGLFVDYLQLMTKTT----DLVKELGIITRQLKLLALELDIPIFLLSQLSRNVEHREDKRPMLSDLRDSGAIEQDADIVMFLYRPAYYARKKVK…	KEAEESVIGSIFLDPSILPDVIEEVRWEDFYYENNKTIFKVMEELFDKGEPVDTVSVIEKLRESNLLQKIGGEDTIIYLAQVVPTTANVMYYTQIVKEKALLRALINASSEIVDAVRNIGDAQEVLEYAEKRIFSIAEARATRTYDLLSNVMHDVFEQIEELKNRAQKGEGNLVTGVSTGFKPLDRMTSGFHRSELIIIAARPSMGKTSFAANIATNMALQANIAVAIFSLEMSKEQLANRILCSEAKVDLHKVRTGQISDEEWEKLVQKAGELSKSRLIFDDEPDLSPRLLRAKARRMKREYGIEVIFIDYLQLMTSRSKGYESRQQEITEISRSLKLLARELNITVVALSQLSRAVEQREDKRPRLSDLRESGAIEQDADLVMFLYRDSYYKRKKDE…	425	456	replicative DNA helicase [Petrotoga mobilis]<>replicative DNA helicase [Petrotoga mobilis SJ95]
AD-726-C10_NODE_3_length_51423_cov_52.4252_ID_5_32	gi|504063347|ref|WP_014297341.1|	38	450	244	10	2	419	11	457	6e-83	274	gi|504063347|ref|WP_014297341.1|;gi|372102366|gb|AEX86270.1|	700	171	264	35	58.67	1	1	KDLEKWIIGYMFLDDSIDISVLTK---EDFKNNNYGVLFEYLKNKLENGEVIDVFTASADLKINPETLED---------LIDSVPDLFNFENAVKKLKEESIKRQLKHVAENI---SKTLDDANVYEILEYVEKRVLGI-EVIGERIYETLKETLETYFDEVEEMQKR---RLNNEFVGIPSGINDLDKFLGGFKGGQLIIIAGRPAMGKTTFALNIATNMARK-GYPSAFFSLEMNQKQLRNKILASATHIEYNKIAHGFINGNERTIIKDIINQLKRVPIVLGKTTNLTIDSLKSVARKLKREYKIQGLFVDYLQLMTKTT----DLVKELGIITRQLKLLALELDIPIFLLSQLSRNVEHREDKRPMLSDLRDSGAIEQDADIVMFLYRPAYYARK…	QEAEEALLGSIFLDPQILPDILEEIRSHDFYNQQHQIIFKIIEDLFDRGLPVDAISVMESLR-NANLLERAGGEDKLIYLAEVVPTPANALYYAKIVKDKSLLRSLITASSEIVEATKTIGEAE--EILDFAEKKIFEIAESRATRTYDSVPNIIHDVFEKLDELKKRASVEPNALVTGLPTGFISLDRLTSGFHKSDLIIIAARPSMGKTTFALNVASNLAIKYKIPIAMFNLEMSKEQLVQRILCAEAHVDLQKVRTGMLNNEDWNKLVNAAHKLSQSKIVVDDEPGLDPRTLRAKARRMKREYGIEAIFIDYLQLMSSKSRSGESRQQEISEISRSLKLLARELNVVIVALSQLSRAVEQREDKRPRLSDLRESGAIEQDADMVMFLYRDAYYKRK…	425	466	replicative DNA helicase [Marinitoga piezophila]<>replicative DNA helicase [Marinitoga piezophila KA3]
AD-726-C10_NODE_3_length_51423_cov_52.4252_ID_5_32	gi|517262681|ref|WP_018451499.1|	35.95	459	242	8	5	420	19	468	6e-80	266	gi|517262681|ref|WP_018451499.1|	680	165	257	52	55.99	1	1	EKWIIGYMFLDDSI---DISVLTKEDFKNNNYGVLFEYLKNKLENGEVIDVFTASADLKI--------NPETLEDLIDSVPDLFNFENAVKKLKEESIKRQLKHVAENISKTLDDANVYE----ILEYVEKRVLGIEVIGERIYETLKETLETYFDEVEEMQKRRLNN------EFVGIPSGINDLDKFLGGFKGGQLIIIAGRPAMGKTTFALNIATNMARKGYPSAFFSLEMNQKQLRNKILASATHIEYNKIAHGFINGNERTIIKDIINQLKRVPIVLGKTTNLTIDSLKSVARKLKREYKIQGLFVDYLQLMTKTTDLVK----ELGIITRQLKLLALELDIPIFLLSQLSRNVEHREDKRPMLSDLRDSGAIEQDADIVMFLYRPAYYARKKV…	EEALLGSVFINPNVIGDVVDIITAEDFYKNNYKLIFSEMINAYNSGKIIDVLLIIESLKKKELMDEVGDEEVIYDLTEVVPTAANAVNYAQIIKDKSVQRQLIAIGEKIVRMATRG--YEETDAMLDKSESMIF-------KIAESKQKKEIVKLSELVQSKVKRLDDGSEAKGKITGISSGFSRYDSITSGFHGSDLIILAARPAMGKTAFALNLAINVAKQGKGVLIYSLEMGNEQLFDRLVASESRVRLKGIKDGTLTSEELVTLGDGLGRLSEMPIYISDSASVTMLEIKANARRLKAEGKLDFMLIDYLQLISPSTNSRKSREQEISEISRSLKILAKELNIPIVTLSQLSRGVEQRVDKRPILSDLRESGAIEQDADMVMFLYRESYYNKDTA…	425	478	DNA helicase [Leptotrichia shahii]
AD-726-C10_NODE_3_length_51423_cov_52.4252_ID_5_32	gi|506349131|ref|WP_015868850.1|	38.67	437	240	10	5	419	13	443	7e-80	265	gi|506349131|ref|WP_015868850.1|;gi|239506718|gb|ACR80205.1|	678	169	254	28	58.12	1	1	EKWIIGYMFLDDSI--DI-SVLTKEDFKNNNYGVLFEYLKNKLENGEVIDVFTASADLKINPETLED---------LIDSVPDLFNFENAVKKLKEESIKRQLKHVAENISKTLDDA-NVYEILEYVEKRVLGI-EVIGERIYETLKETLETYFDEVEEMQKRRLNNE----FVGIPSGINDLDKFLGGFKGGQLIIIAGRPAMGKTTFALNIATNMARK-GYPSAFFSLEMNQKQLRNKILASATHIEYNKIAHGFINGNERTIIKDIINQLKRVPIVLGKTTNLTIDSLKSVARKLKREYKIQGLFVDYLQLMT---KTTDLVKELGIITRQLKLLALELDIPIFLLSQLSRNVEHREDKRPMLSDLRDSGAIEQDADIVMFLYRPAYYARKKVKEK…	EEAVIGSILIDPDVIPDVMEILRSNDFYSIKHRTVFAAIEDLFDHGNPVDVVSIIEKLR-SQGSLEDIGGEVEIMKLADIVPTAANVVYYAKIVKEKALMRALINAGSKIVEEAYQAEDVDQLLDDAEKRIFRITESHTSRTYENLGKVMHSVFEDLEKLKNTAGTIEAGGLITGIPTGFRQLDKMTTGFHQSDLIIIAARPSMGKTAFALNITKNMALKHDIPVAFFCLEMTKEQLAQRLLCSEASVDLHKVRTGFLSKQEWELLTNAASRLYKSKIVVDDEPSLDPRTLRAKARRIKSEYGVQVIFIDYLQLMHLKGRSENRQQEISEISRSLKLLARELNVAVVALSQLSRAVEQRENKRPRLSDLRESGAIEQDADMVMFLYRDDYYKSKSEVQD…	425	451	replicative DNA helicase [Kosmotoga olearia]<>replicative DNA helicase [Kosmotoga olearia TBF 19.5.1]
AD-726-C10_NODE_3_length_51423_cov_52.4252_ID_5_32	gi|517314745|ref|WP_018499802.1|	36.15	462	237	10	5	420	19	468	4e-79	264	gi|517314745|ref|WP_018499802.1|	675	167	261	58	56.49	1	1	EKWIIGYMFLDDSID---ISVLTKEDFKNNNYGVLFEYLKNKLENGEVIDVFTASADLKI--------NPETLEDLIDSVPDLFNFENAVKKLKEESIKRQLKHVAENISKT-----------LD--DANVYEILEYVEKRVLGIEVIGERIYETLKETLETYFDEVEEMQKRRLNNEFVGIPSGINDLDKFLGGFKGGQLIIIAGRPAMGKTTFALNIATNMARKGYPSAFFSLEMNQKQLRNKILASATHIEYNKIAHGFINGNERTIIKDIINQLKRVPIVLGKTTNLTIDSLKSVARKLKREYKIQGLFVDYLQLMTKTTDLVK----ELGIITRQLKLLALELDIPIFLLSQLSRNVEHREDKRPMLSDLRDSGAIEQDADIVMFLYRPAYYAR…	EEALLGSIFINPNVMGDVVDIVTAEDFYKNNYKIIFSEMTNAYNSGKIIDVLLIIEALKKKELMDEVGNEDVIYDLTEVVPTAANATNYAQIIKDKSVQRQLIAIGEKIVRMATRGYEETDAMLDKSESMIFKIAESKQKK----EIV------KLSELVQSKVKHLDDGSK--IIGKITGISSGFDRYDSITSGFHGSDLIILAARPAMGKTAFALNLAINVAKQGKGVLIYSLEMGNEQLFDRLVASESKIRLKGIKDGTLTAEELVALGNGLGRLSEMPIYISDSASVTMLEIKANARRLKAEGKLDFMLIDYLQLISPSANSRKSREQEISEISRSLKILAKELNIPIVTLSQLSRGVEQRVDKRPILSDLRESGAIEQDADMVMFLYREKYYNK…	425	478	DNA helicase [Leptotrichia wadei]
AD-726-C10_NODE_3_length_51423_cov_52.4252_ID_5_32	gi|516851063|ref|WP_018130444.1|	37.44	438	238	12	5	420	17	440	5e-79	263	gi|516851063|ref|WP_018130444.1|	672	164	257	36	58.68	1	1	EKWIIGYMFLD-DSIDI--SVLTKEDFKNNNYGVLFEYLKNKLENGEVIDVFTASADLKINPET--------LEDLIDSVPDLFNFENAVKKLKEESIKRQLKHVAENISKT----LDDANVYEILEYVEKRVLGIEVIGERI---YETLKETLETYFDEVEEMQKRRLNNEFVGIPSGINDLDKFLGGFKGGQLIIIAGRPAMGKTTFALNIATNMA-RKGYPSAFFSLEMNQKQLRNKILASATHIEYNKIAHGFINGNERTIIKDIINQLKRVPIVLGKTTNLTIDSLKSVARKLKREYKIQGLFVDYLQLMT---KTTDLVKELGIITRQLKLLALELDIPIFLLSQLSRNVEHREDKRPMLSDLRDSGAIEQDADIVMFLYRPAYYARKKVKEK…	EQAVLGAVLIEPDALTVVSEILKPEDFYRTSHQKIFEGMIEVAENGEPVDIVTLTAHLQDTGQLEEVGGVSYLATLANTVPTAANADYYANIVKEKAVVRRLIKVATQIAASGYEGTDD--VAGLLDEAERRIA--ELSNEKITRGFTPIKDILLTTFERIEFLYSHK--GGVTGIPSGYPDLDRLTSGFQKSDLIIVAARPSVGKTAFSLNIAQNVAVRAGVPVAIFSLEMSKEQLVQRILCAEATIDAGKMRTGFLDDDDWPKLTMAVSTLAEAPIFIDDTPGITVTEIRAKCRRLQQEHGLGMILIDYLQLIQGRGKSDNRQQEISDISRNLKMIARELDVPVIALSQLSRSVEQRQDKRPMLSDLRESGSIEQDADIVAFLYRDDYY-------D…	425	447	DNA helicase [Effusibacillus pohliae]
AD-726-C10_NODE_3_length_51423_cov_52.4252_ID_5_32	gi|545622348|ref|WP_021745853.1|	36.15	462	237	10	5	420	19	468	7e-79	263	gi|545622348|ref|WP_021745853.1|;gi|544236747|gb|ERK49604.1|	673	167	261	58	56.49	1	1	EKWIIGYMFLDDSID---ISVLTKEDFKNNNYGVLFEYLKNKLENGEVIDVFTASADLKI--------NPETLEDLIDSVPDLFNFENAVKKLKEESIKRQLKHVAENISKT-----------LD--DANVYEILEYVEKRVLGIEVIGERIYETLKETLETYFDEVEEMQKRRLNNEFVGIPSGINDLDKFLGGFKGGQLIIIAGRPAMGKTTFALNIATNMARKGYPSAFFSLEMNQKQLRNKILASATHIEYNKIAHGFINGNERTIIKDIINQLKRVPIVLGKTTNLTIDSLKSVARKLKREYKIQGLFVDYLQLMTKTTDLVK----ELGIITRQLKLLALELDIPIFLLSQLSRNVEHREDKRPMLSDLRDSGAIEQDADIVMFLYRPAYYAR…	EEALLGSIFINPNVMGDVVDIVTAEDFYKNNYKIIFSEMTNAYNSGKIIDVLLIIEALKKKELMDEVGNEDVIYDLTEVVPTAANAMNYAQIIKDKSVQRQLIAIGEKIVRMATRGYEETDAMLDKSESMIFKIAESKQKK----EIV------KLSELVQSKVKHLDDGSK--IIGKITGISSGFDRYDSITSGFHGSDLIILAARPAMGKTAFALNLAINVAKQGKGVLIYSLEMGNEQLFDRLVASESKIRLKGIKDGTLTAEELVALGNGLGRLSEMPIYISDSASVTMLEIKANARRLKAEGKLDFMLIDYLQLISPSANSRKSREQEISEISRSLKILAKELNIPIVTLSQLSRGVEQRVDKRPILSDLRESGAIEQDADMVMFLYREKYYNK…	425	478	replicative DNA helicase [Leptotrichia wadei]<>replicative DNA helicase [Leptotrichia wadei F0279]
AD-726-C10_NODE_3_length_51423_cov_52.4252_ID_5_32	gi|506250476|ref|WP_015770251.1|	36.73	452	247	9	5	420	21	469	1e-78	263	gi|506250476|ref|WP_015770251.1|;gi|257050732|gb|ACV39916.1|	671	166	255	39	56.42	1	1	EKWIIGYMFLDDSI--DI-SVLTKEDFKNNNYGVLFEYLKNKLENGEVIDVFTASADLKINPETLE---------DLIDSVPDLFNFENAVKKLKEESIKRQLKHVAENISKTLDDA--NVYEILEYVEKRVLGI-EVIGERIYETLKETLETYFDEVEEMQKRRLNNEFVGIPSGINDLDKFLGGFKGGQLIIIAGRPAMGKTTFALNIATNMARKGYPSAFFSLEMNQKQLRNKILASATHIEYNKIAHGFINGNERTIIKDIINQLKRVPIVLGKTTNLTIDSLKSVARKLKREYKIQGLFVDYLQLMTKTTDLVK----ELGIITRQLKLLALELDIPIFLLSQLSRNVEHREDKRPMLSDLRDSGAIEQDADIVMFLYRPAYYARKKVKE----…	EEALLGSIFINPNVMGDIVDVITAEDFYKNNYKLIFSEMVKAYNNGKIIDVLLIIESLKKN-EVMEEVGGEDIIYDLTEVVPTAANAVNYAQIIKEKSIQRQLITIGEKIVKMAMRGYENIDAMLDKSESMIFKIAESKQKKDIVPLADLVQVKISHLDSYTENK--GKITGISSGFSRFDNITSGFHGSDLLILAARPAMGKTAFALNLATNVAKQGKSVLVYSLEMGNEQLFDRLIASESKIRLKSLKDSTLTSEELISMGNGLGRLSELPIYISDSSSVTMLDIKATARRLKSEGKLDFMLIDYLQLISPAENSRKSREQEISEISRSLKILAKELNIPIVTLSQLSRGVEQRVDKRPILSDLRESGAIEQDADMVMFLYREKYYNKDTATEVDNV…	425	479	replicative DNA helicase [Leptotrichia buccalis]<>replicative DNA helicase [Leptotrichia buccalis C-1013-b]
AD-726-C10_NODE_3_length_51423_cov_52.4252_ID_5_33	gi|504061833|ref|WP_014295827.1|	95.24	84	4	0	1	84	1	84	2e-35	126	gi|504061833|ref|WP_014295827.1|;gi|372100851|gb|AEX84755.1|	317	80	82	0	97.62	1	1	MDFYKLLDDLIDLHFKRYNLSHTKYAKMIDKKIIYKYKLLKRALMFESFADKELIDFMDSVIESEWVIDHERFRKMDNRVYVLR	MDFYKFLDDLIDLHFKRYNLSHTKYAKIIDKKIIYKYKLLKRALMFESFADKELIDFMDSVIENEWVIDHEGFRKMDNRVYVLR	85	84	hypothetical protein [Marinitoga piezophila]<>hypothetical protein Marpi_0304 [Marinitoga piezophila KA3]
AD-726-C10_NODE_3_length_51423_cov_52.4252_ID_5_34	gi|372100850|gb|AEX84754.1|	94.39	107	6	0	131	237	149	255	8e-62	206	gi|372100850|gb|AEX84754.1|	523	101	104	0	97.2	1	1	KHKQNNNIYNVAIEILDYLNEKANKKFKPTKGNLKYINARLKEKYQKEDFFKVIDLKVKQWINDPKMKQYLRPSTLFNSEKFDAYLNESLESNENTDTLFIEYPYGG	KDNKDTDIYNVAIEILDYLNEKANKKFKPTKGNLKYINARLKEKYQKEDFFKVIDLKVKQWINDPKMKQYLRPSTLFNSEKFDAYLNESLESNENTDTLFIEYPYGG	238	255	phage conserved hypothetical protein, C-terminal domain protein [Marinitoga piezophila KA3]
AD-726-C10_NODE_3_length_51423_cov_52.4252_ID_5_34	gi|753908038|ref|WP_041638720.1|	93.48	92	6	0	131	222	6	97	1e-50	172	gi|753908038|ref|WP_041638720.1|	435	86	89	0	96.74	1	1	KHKQNNNIYNVAIEILDYLNEKANKKFKPTKGNLKYINARLKEKYQKEDFFKVIDLKVKQWINDPKMKQYLRPSTLFNSEKFDAYLNESLES	KDNKDTDIYNVAIEILDYLNEKANKKFKPTKGNLKYINARLKEKYQKEDFFKVIDLKVKQWINDPKMKQYLRPSTLFNSEKFDAYLNESLES	238	97	hypothetical protein, partial [Marinitoga piezophila]
AD-726-C10_NODE_3_length_51423_cov_52.4252_ID_5_34	gi|738164765|ref|WP_036121835.1|	49.57	115	55	2	104	217	128	240	2e-22	102	gi|738164765|ref|WP_036121835.1|	254	57	75	3	65.22	1	1	IEPDSEPVREPVPEPDREPIYKTKHKHKHKQNNNIYNVAIEILDYLNEKANKKFKP-TKGNLKYINARLKEKYQKEDFFKVIDLKVKQWINDPKMKQYLRPSTLFNSEKFDAYLN	VCPDNANMAEQ--EHDKSALAITKDIKSNKNNNVELSLNIEIVNYLNQKANKNFKPNSSATKKLINARLNDGYTVEQFKKVIDLKVKQWLNNPDMQNYLRPSTLFNATNFENYCN	238	240	hypothetical protein, partial [Lysinibacillus sphaericus]
AD-726-C10_NODE_3_length_51423_cov_52.4252_ID_5_34	gi|751608874|ref|WP_041076943.1|	43.7	119	63	2	104	221	130	245	3e-19	93.6	gi|751608874|ref|WP_041076943.1|	231	52	68	4	57.14	1	1	IEPDSEPVREPVPEPDREPIYKTKHKHKHKQNNNIYNVAIEILDYLNEKANKKFKPTKGNLK-YINARLKEKYQKEDFFKVIDLKVKQWINDPKMKQYLRPSTLFNSEKFDAYLNESLE	VEDNTAPCHRDNMTP---PITKEIKSNKKDIVENDLDVAFQIIDYLNEKTGKRFKASSSATKKLINGRLSDGYTLEDFKSVIDSKANQWLNDPQFNNYLRPSTLFNATNFENYLNENFQ	238	249	hypothetical protein, partial [Bacillus sp. OxB-1]
AD-726-C10_NODE_3_length_51423_cov_52.4252_ID_5_34	gi|743958691|dbj|BAQ11479.1|	48.51	101	51	1	122	221	145	245	5e-19	93.2	gi|743958691|dbj|BAQ11479.1|	230	49	62	1	61.39	1	1	PIYKTKHKHKHKQNNNIYNVAIEILDYLNEKANKKFKPTKGNLK-YINARLKEKYQKEDFFKVIDLKVKQWINDPKMKQYLRPSTLFNSEKFDAYLNESLE	PITKEIKSNKKDIVENDLDVAFQIIDYLNEKTGKRFKASSSATKKLINGRLSDGYTLEDFKSVIDSKANQWLNDPQFNNYLRPSTLFNATNFENYLNENFQ	238	267	hypothetical protein OXB_3009 [Bacillus sp. OxB-1]
AD-726-C10_NODE_3_length_51423_cov_52.4252_ID_5_34	gi|739708070|ref|WP_037562058.1|	56.58	76	32	1	145	219	23	98	7e-19	89	gi|739708070|ref|WP_037562058.1|	219	43	55	1	72.37	1	1	ILDYLNEKANKKFKPTKGNLK-YINARLKEKYQKEDFFKVIDLKVKQWINDPKMKQYLRPSTLFNSEKFDAYLNES	VIAYLNEKTGKQFKATSAATKKFINARVKEGYTQQDFVRVIDLKVSQWNNNPEYRAYLRPSTLFNPTNFENYLNEQ	238	99	hypothetical protein, partial [Sporosarcina ureae]
AD-726-C10_NODE_3_length_51423_cov_52.4252_ID_5_34	gi|116099109|gb|ABJ64258.1|	32.71	214	108	7	19	219	21	211	1e-18	91.7	gi|116099109|gb|ABJ64258.1|	226	70	103	36	48.13	1	1	LPATAYKLYVMLVIKANK--LYWDGPLYFSHRRLAAIVGVSRNALSSAVQELVNRNLI----TYKKGKKDHSVSKFWFPDLSDKKHITGSKIEPDSEPVREPVPEP------DREPIYKTKHKHKHKQNNNIYNVAIEILDYLNEKANKKFKPTKGNLKYINARLKEKYQKEDFFKVIDLKVKQWINDPKMKQYLRPSTLF-NSEKFDAYLNES	LPGKAILLYGEITALCNQKGFCWASDDYF-----AKLYGVTKMTVQNWLKSLERENYISREVTYKK----------------DTKEIEHRLIRIEMTPTKKNLGTPTQKNFRDNTTSINKNHSGAEPKEDSIH--YKKIINFLNEKAGRDFKDVEGNRKLIRARIHDGYSEHDFALVIDFKCKQWLNDDKMEKYLRPGTLFGSSKKFDQYLDEA	238	250	hypothetical protein LVIS_1129 [Lactobacillus brevis ATCC 367]
AD-726-C10_NODE_3_length_51423_cov_52.4252_ID_5_34	gi|754203263|ref|WP_041816459.1|	55.26	76	33	1	145	219	10	85	1e-18	89	gi|754203263|ref|WP_041816459.1|	219	42	57	1	75	1	1	ILDYLNEKANKKFKPTKGNLKYINARLKEKYQKEDFFKVIDLKVKQWINDPKMKQYLRPSTLF-NSEKFDAYLNES	IINFLNEKAGRDFKDVEGNRKLIRARIHDGYSEHDFALVIDFKCKQWLNDDKMEKYLRPGTLFGSSKKFDQYLDEA	238	124	hypothetical protein, partial [Lactobacillus brevis]
AD-726-C10_NODE_3_length_51423_cov_52.4252_ID_5_34	gi|754896045|ref|WP_042254549.1|	55.26	76	33	1	145	219	25	100	3e-18	88.6	gi|754896045|ref|WP_042254549.1|	218	42	57	1	75	1	1	ILDYLNEKANKKFKPTKGNLKYINARLKEKYQKEDFFKVIDLKVKQWINDPKMKQYLRPSTLF-NSEKFDAYLNES	IINFLNEKAGRDFKDVEGNRKLIRARIHDGYSEHDFALVIDFKCKQWLNDEKMEKYLRPGTLFGSSKKFDQYLDEA	238	139	hypothetical protein, partial [Lactobacillus brevis]
AD-726-C10_NODE_3_length_51423_cov_52.4252_ID_5_34	gi|738244714|ref|WP_036199947.1|	52.56	78	36	1	142	218	156	233	9e-18	89	gi|738244714|ref|WP_036199947.1|	219	41	55	1	70.51	1	1	AIEILDYLNEKANKKFKPT-KGNLKYINARLKEKYQKEDFFKVIDLKVKQWINDPKMKQYLRPSTLFNSEKFDAYLNE	AFEVIQYLNEKTNKNFRANNKATIRLINGRLREGFTLQDFQTVIDKKVEQWVENPEMNHYLRPSTLFNATNFENYLNE	238	233	hypothetical protein, partial [Lysinibacillus sinduriensis]
AD-726-C10_NODE_3_length_51423_cov_52.4252_ID_5_35	gi|738736560|ref|WP_036630618.1|	50	62	31	0	1	62	1	62	4e-13	68.2	gi|738736560|ref|WP_036630618.1|	165	31	45	0	72.58	1	1	MFSNNLRKLRIKKGLTQEKIAKKIGVTAKSVGHWETGRRKPTFDKLIKLAKILEVSIDELIK	MFNVLLKELRAKKGMTQAQLAKAIGVSPGNVGDWETGKSKPGYTALATLSRIFEVSADYLLE	63	66	MULTISPECIES: hypothetical protein, partial [Oscillibacter]
AD-726-C10_NODE_3_length_51423_cov_52.4252_ID_5_35	gi|558634310|ref|WP_023509159.1|	50	62	31	0	1	62	2	63	1e-12	69.3	gi|558634310|ref|WP_023509159.1|;gi|558503623|gb|EST12866.1|	168	31	46	0	74.19	1	1	MFSNNLRKLRIKKGLTQEKIAKKIGVTAKSVGHWETGRRKPTFDKLIKLAKILEVSIDELIK	VFQDKLQLLRKKEGLTQEGVAEKLGVSRQAVSKWESGQSYPDMDKLIALSDLFDVSIDSLIK	63	258	XRE family transcriptional regulator [Sporolactobacillus laevolacticus]<>XRE family transcriptional regulator [Sporolactobacillus laevolacticus DSM 442]
AD-726-C10_NODE_3_length_51423_cov_52.4252_ID_5_35	gi|544244978|gb|ERK57244.1|	50	62	31	0	1	62	1	62	1e-12	68.2	gi|544244978|gb|ERK57244.1|;gi|544250500|gb|ERK62324.1|	165	31	45	0	72.58	1	1	MFSNNLRKLRIKKGLTQEKIAKKIGVTAKSVGHWETGRRKPTFDKLIKLAKILEVSIDELIK	MFNVLLKELRAKKGMTQAQLAKAIGVSPGNVGDWETGKSKPGYTALATLSRIFEVSADYLLE	63	158	DNA-binding helix-turn-helix protein [Oscillibacter sp. KLE 1728]<>DNA-binding helix-turn-helix protein [Oscillibacter sp. KLE 1745]
AD-726-C10_NODE_3_length_51423_cov_52.4252_ID_5_35	gi|304346188|gb|EFM12021.1|	46.55	58	31	0	4	61	7	64	1e-12	67.4	gi|304346188|gb|EFM12021.1|	163	27	43	0	74.14	1	1	NNLRKLRIKKGLTQEKIAKKIGVTAKSVGHWETGRRKPTFDKLIKLAKILEVSIDELI	DRLRELRLRKNLSQEEVAKQIGITRSAYSHYEINNRQPVYDTLIKLSSYFEVSLDYII	63	109	transcriptional regulator, XRE family [Paenibacillus curdlanolyticus YK9]
AD-726-C10_NODE_3_length_51423_cov_52.4252_ID_5_35	gi|750429669|ref|WP_040711560.1|	46.55	58	31	0	4	61	5	62	1e-12	67.4	gi|750429669|ref|WP_040711560.1|	163	27	43	0	74.14	1	1	NNLRKLRIKKGLTQEKIAKKIGVTAKSVGHWETGRRKPTFDKLIKLAKILEVSIDELI	DRLRELRLRKNLSQEEVAKQIGITRSAYSHYEINNRQPVYDTLIKLSSYFEVSLDYII	63	107	XRE family transcriptional regulator [Paenibacillus curdlanolyticus]
AD-726-C10_NODE_3_length_51423_cov_52.4252_ID_5_35	gi|410872972|gb|EKS20908.1|	49.18	61	31	0	1	61	4	64	2e-12	67.8	gi|410872972|gb|EKS20908.1|	164	30	46	0	75.41	1	1	MFSNNLRKLRIKKGLTQEKIAKKIGVTAKSVGHWETGRRKPTFDKLIKLAKILEVSIDELI	IFSNQLKQLRIQKDLSQEALAQKLYISRQAISKWENGDATLDLDNLIKLAEILEVSLDELV	63	129	hypothetical protein HMPREF9318_00862 [Streptococcus urinalis FB127-CNA-2]
AD-726-C10_NODE_3_length_51423_cov_52.4252_ID_5_35	gi|547273819|ref|WP_022007709.1|	44.26	61	34	0	1	61	2	62	2e-12	66.2	gi|547273819|ref|WP_022007709.1|;gi|524161568|emb|CCZ32230.1|	160	27	47	0	77.05	1	1	MFSNNLRKLRIKKGLTQEKIAKKIGVTAKSVGHWETGRRKPTFDKLIKLAKILEVSIDELI	MFNDNLNKYRKQKGLSQEELAFRLGVSRQSVSKWESGQSTPELERIIEIADLFGISLDELI	63	74	hypothetical protein [Coprobacillus sp. CAG:183]<>putative uncharacterized protein [Coprobacillus sp. CAG:183]
[truncated: 202 more rows]

## Sheet: AD-726-C10-RAST
contig_id	feature_id	type	location	start	stop	strand	function	aliases	figfam	evidence_codes	nucleotide_sequence	aa_sequence
[truncated: 64 more rows]

## Sheet: AD-702-D06-BLAST
qseqid	sseqid	pident	length	mismatch	gapopen	qstart	qend	sstart	send	evalue	bitscore	sallseqid	score	nident	positive	gaps	ppos	qframe	sframe	qseq	sseq	qlen	slen	salltitles
[truncated: 453 more rows]

## Sheet: AD-702-D06-RAST
contig_id	feature_id	type	location	start	stop	strand	function	aliases	figfam	evidence_codes	nucleotide_sequence	aa_sequence
[truncated: 70 more rows]

[truncated: 17 more sheets: AC-213-D02-BLAST, AC-213-D02-RAST, AC-213-I23-BLAST, AC-213-I23-RAST, AD-684-A04-BLAST, AD-684-A04-RAST, AD-767-A15-BLAST, AD-133-I14-BLAST, AD-133-I14-RAST, AD-682-M19-BLAST, AD-682-M19-RAST, AD-698-F20-BLAST, AD-698-F20-RAST, AD-698-K10-BLAST, AD-698-K10-RAST, AD-726-B06-BLAST, AD-726-B06-RAST]
